# Supplementary material for: Bu Yang Huan Wu Decoction controls synovitis via HIF-1/VEGF signaling for osteoarthritis therapy
Source: Medicine (Baltimore). 2025 Oct 31;104(44):e45375. doi: 10.1097/MD.0000000000045375 (PMC12582717; doi:10.1097/MD.0000000000045375)
Supplement: Supplementary file 1 [file medi-104-e45375-s001.xls]

## Sheet: Supplementary Table1 (Sheet 1)
	Mol ID	Molecule Name	MW	AlogP	Hdon	Hacc	OB (%)	Caco-2	BBB	DL	FASA-	HL	source
Huangqi	MOL000211	Mairin	456.78	6.52	2	3	55.38	0.73	0.22	0.78	0.26	8.87	TCMSP
Huangqi	MOL000239	Jaranol	314.31	2.09	2	6	50.83	0.61	-0.22	0.29	0.29	15.5	TCMSP
Huangqi	MOL000296	hederagenin	414.79	8.08	1	1	36.91	1.32	0.96	0.75	0	5.35	TCMSP
Huangqi	MOL000033	(3S,8S,9S,10R,13R,14S,17R)-10,13-dimethyl-17-[(2R,5S)-5-propan-2-yloctan-2-yl]-2,3,4,7,8,9,11,12,14,15,16,17-dodecahydro-1H-cyclopenta[a]phenanthren-3-ol	428.82	8.54	1	1	36.23	1.45	1.09	0.78	0	5.22	TCMSP
Huangqi	MOL000354	isorhamnetin	316.28	1.76	4	7	49.6	0.31	-0.54	0.31	0.32	14.34	TCMSP
Huangqi	MOL000371	3,9-di-O-methylnissolin	314.36	2.89	0	5	53.74	1.18	0.63	0.48	0	9	TCMSP
Huangqi	MOL000374	5'-hydroxyiso-muronulatol-2',5'-di-O-glucoside	642.67	-0.95	9	16	41.72	-2.47	-3.62	0.69	0	2.52	TCMSP
Huangqi	MOL000378	7-O-methylisomucronulatol	316.38	3.38	1	5	74.69	1.08	0.84	0.3	0	2.98	TCMSP
Huangqi	MOL000379	9,10-dimethoxypterocarpan-3-O-尾-D-glucoside	462.49	0.74	4	10	36.74	-0.63	-1.5	0.92	0	13.06	TCMSP
Huangqi	MOL000380	(6aR,11aR)-9,10-dimethoxy-6a,11a-dihydro-6H-benzofurano[3,2-c]chromen-3-ol	300.33	2.64	1	5	64.26	0.93	0.55	0.42	0	8.49	TCMSP
Huangqi	MOL000387	Bifendate	418.38	2.56	0	10	31.1	0.15	-0.06	0.67	0	17.96	TCMSP
Huangqi	MOL000392	formononetin	268.28	2.58	1	4	69.67	0.78	0.02	0.21	0	17.04	TCMSP
Huangqi	MOL000398	isoflavanone	316.33	2.42	2	6	109.99	0.53	0.17	0.3	0	15.51	TCMSP
Huangqi	MOL000417	Calycosin	284.28	2.32	2	5	47.75	0.52	-0.43	0.24	0	17.1	TCMSP
Huangqi	MOL000422	kaempferol	286.25	1.77	4	6	41.88	0.26	-0.55	0.24	0	14.74	TCMSP
Huangqi	MOL000433	FA	441.45	0.01	7	13	68.96	-1.5	-2.59	0.71	0	24.81	TCMSP
Huangqi	MOL000438	(3R)-3-(2-hydroxy-3,4-dimethoxyphenyl)chroman-7-ol	302.35	3.13	2	5	67.67	0.96	0.34	0.26	0	2.9	TCMSP
Huangqi	MOL000439	isomucronulatol-7,2'-di-O-glucosiole	626.67	-0.68	8	15	49.28	-2.22	-3.36	0.62	0	0.93	TCMSP
Huangqi	MOL000442	1,7-Dihydroxy-3,9-dimethoxy pterocarpene	314.31	3.11	2	6	39.05	0.89	-0.04	0.48	0	7.95	TCMSP
Huangqi	MOL000098	quercetin	302.25	1.5	5	7	46.43	0.05	-0.77	0.28	0.38	14.4	TCMSP
Danggui	MOL000358	beta-sitosterol	414.79	8.08	1	1	36.91	1.32	0.99	0.75	0.23	5.36	TCMSP
Danggui	MOL000449	Stigmasterol	412.77	7.64	1	1	43.83	1.44	1	0.76	0.22	5.57	TCMSP
Chishao	MOL001002	ellagic acid	302.2	1.48	4	8	43.06	-0.44	-1.41	0.43	0.43	-1.04	TCMSP
Chishao	MOL001918	paeoniflorgenone	318.35	0.79	1	6	87.59	-0.09	-0.56	0.37	0.37	7.45	TCMSP
Chishao	MOL001921	Lactiflorin	462.49	-0.57	3	10	49.12	-1.13	-1.76	0.8	0.34	7.26	TCMSP
Chishao	MOL001924	paeoniflorin	480.51	-1.28	5	11	53.87	-1.47	-1.86	0.79	0.34	13.88	TCMSP
Chishao	MOL001925	paeoniflorin_qt	318.35	0.46	2	6	68.18	-0.34	-0.73	0.4	0.39	8.81	TCMSP
Chishao	MOL002714	baicalein	270.25	2.33	3	5	33.52	0.63	-0.05	0.21	0.36	16.25	TCMSP
Chishao	MOL002776	Baicalin	446.39	0.64	6	11	40.12	-0.85	-1.74	0.75	0.36	17.36	TCMSP
Chishao	MOL000358	beta-sitosterol	414.79	8.08	1	1	36.91	1.32	0.99	0.75	0.23	5.36	TCMSP
Chishao	MOL000359	sitosterol	414.79	8.08	1	1	36.91	1.32	0.87	0.75	0.22	5.37	TCMSP
Chishao	MOL004355	Spinasterol	412.77	7.64	1	1	42.98	1.44	1.04	0.76	0.21	5.32	TCMSP
Chishao	MOL000449	Stigmasterol	412.77	7.64	1	1	43.83	1.44	1	0.76	0.22	5.57	TCMSP
Chishao	MOL000492	(+)-catechin	290.29	1.92	5	6	54.83	-0.03	-0.73	0.24	0	0.61	TCMSP
Chishao	MOL006990	(1S,2S,4R)-trans-2-hydroxy-1,8-cineole-B-D-glucopyranoside	332.44	-0.57	4	7	30.25	-0.77	-1.14	0.27	0.25	0.98	TCMSP
Chishao	MOL006992	(2R,3R)-4-methoxyl-distylin	318.3	1.89	4	7	59.98	0.17	-0.61	0.3	0.33	15.08	TCMSP
Chishao	MOL006994	1-o-beta-d-glucopyranosyl-8-o-benzoylpaeonisuffrone_qt	302.35	0.44	1	5	36.01	-0.03	-0.47	0.3	0.41	5.98	TCMSP
Chishao	MOL006996	1-o-beta-d-glucopyranosylpaeonisuffrone_qt	332.38	0.51	1	6	65.08	-0.05	-0.49	0.35	0.38	7.19	TCMSP
Chishao	MOL006999	stigmast-7-en-3-ol	414.79	8.08	1	1	37.42	1.32	0.85	0.75	0.22	5.85	TCMSP
Chishao	MOL007003	benzoyl paeoniflorin	584.62	0.76	4	12	31.14	-1.35	-2.08	0.54	0.4	15.66	TCMSP
Chishao	MOL007004	Albiflorin	480.51	-1.33	5	11	30.25	-1.52	-2.33	0.77	0.35	7.83	TCMSP
Chishao	MOL007005	Albiflorin_qt	318.35	0.42	2	6	48.7	-0.38	-0.75	0.33	0.41	5.91	TCMSP
Chishao	MOL007008	4-ethyl-paeoniflorin_qt	332.38	1.02	1	6	56.87	-0.17	-0.52	0.44	0.35	8.88	TCMSP
Chishao	MOL007012	4-o-methyl-paeoniflorin_qt	332.38	0.87	1	6	56.7	0.4	-0.2	0.43	0.3	8.94	TCMSP
Chishao	MOL007014	8-debenzoylpaeonidanin	390.43	-3.28	5	10	31.74	-1.56	-2.17	0.45	0.2	7.63	TCMSP
Chishao	MOL007016	Paeoniflorigenone	318.35	0.79	1	6	65.33	-0.13	-0.43	0.37	0.36	6.18	TCMSP
Chishao	MOL007018	9-ethyl-neo-paeoniaflorin A_qt	334.4	1.48	1	6	64.42	-0.01	-0.32	0.3	0.35	2.08	TCMSP
Chishao	MOL007022	evofolinB	318.35	2.07	3	6	64.74	0	-0.66	0.22	0.29	17.01	TCMSP
Chishao	MOL007025	isobenzoylpaeoniflorin	584.62	0.76	4	12	31.14	-0.85	-1.33	0.54	0.35	21.1	TCMSP
Chishao	MOL002883	Ethyl oleate (NF)	310.58	7.44	0	2	32.4	1.4	1.1	0.19	0.19	4.85	TCMSP
Chishao	MOL005043	campest-5-en-3beta-ol	400.76	7.63	1	1	37.58	1.32	0.94	0.71	0.23	4.43	TCMSP
Chuanxiong	MOL001494	Mandenol	308.56	6.99	0	2	42	1.46	1.14	0.19	0.25	5.39	TCMSP
Chuanxiong	MOL002135	Myricanone	356.45	4.1	2	5	40.6	0.67	-0.08	0.51	0.24	4.39	TCMSP
Chuanxiong	MOL002140	Perlolyrine	264.3	3.2	2	3	65.95	0.88	0.15	0.27	0.21	12.62	TCMSP
Chuanxiong	MOL002151	senkyunone	326.52	6.32	0	2	47.66	1.15	0.5	0.24	0.34	2.42	TCMSP
Chuanxiong	MOL002157	wallichilide	412.57	4.82	0	5	42.31	0.82	0.73	0.71	0.24	6.85	TCMSP
Chuanxiong	MOL000359	sitosterol	414.79	8.08	1	1	36.91	1.32	0.87	0.75	0.22	5.37	TCMSP
Chuanxiong	MOL000433	FA	441.45	0.01	7	13	68.96	-1.5	-2.59	0.71	0	24.81	TCMSP
Honghua	MOL001771	poriferast-5-en-3beta-ol	414.79	8.08	1	1	36.91	1.45	1.14	0.75	0	5.07	TCMSP
Honghua	MOL002680	Flavoxanthin	584.96	8.24	2	3	60.41	0.97	-0.9	0.56	0.32	16.38	TCMSP
Honghua	MOL002694	4-[(E)-4-(3,5-dimethoxy-4-oxo-1-cyclohexa-2,5-dienylidene)but-2-enylidene]-2,6-dimethoxycyclohexa-2,5-dien-1-one	356.4	0.36	0	6	48.47	0.81	-0.34	0.36	0.27	3.24	TCMSP
Honghua	MOL002695	lignan	458.55	3.78	0	8	43.32	0.42	-0.16	0.65	0.19	14.88	TCMSP
Honghua	MOL002698	lupeol-palmitate	665.26	14.38	0	2	33.98	1.52	0.89	0.32	0.21	10.21	TCMSP
Honghua	MOL002706	Phytoene	545.04	14.54	0	0	39.56	2.22	1.7	0.5	0.3	2	TCMSP
Honghua	MOL002707	phytofluene	543.02	14.1	0	0	43.18	2.29	1.76	0.5	0.3	2.6	TCMSP
Honghua	MOL002710	Pyrethrin II	372.5	3.74	0	5	48.36	0.53	-0.21	0.35	0.32	1.79	TCMSP
Honghua	MOL002712	6-Hydroxykaempferol	302.25	1.5	5	7	62.13	0.16	-0.71	0.27	0.35	14.29	TCMSP
Honghua	MOL002714	baicalein	270.25	2.33	3	5	33.52	0.63	-0.05	0.21	0.36	16.25	TCMSP
Honghua	MOL002717	qt_carthamone	286.25	0.7	3	6	51.03	-0.31	-0.92	0.2	0.47	3.64	TCMSP
Honghua	MOL002719	6-Hydroxynaringenin	288.27	2.03	4	6	33.23	0.27	-0.27	0.24	0.34	15.67	TCMSP
Honghua	MOL002721	quercetagetin	318.25	1.24	6	8	45.01	-0.06	-0.93	0.31	0.34	13.82	TCMSP
Honghua	MOL002757	7,8-dimethyl-1H-pyrimido[5,6-g]quinoxaline-2,4-dione	242.26	0.59	2	6	45.75	0.06	-0.67	0.19	0.39	-0.72	TCMSP
Honghua	MOL002773	beta-carotene	536.96	12	0	0	37.18	2.25	1.52	0.58	0.33	4.36	TCMSP
Honghua	MOL002776	Baicalin	446.39	0.64	6	11	40.12	-0.85	-1.74	0.75	0.36	17.36	TCMSP
Honghua	MOL000358	beta-sitosterol	414.79	8.08	1	1	36.91	1.32	0.99	0.75	0.23	5.36	TCMSP
Honghua	MOL000422	kaempferol	286.25	1.77	4	6	41.88	0.26	-0.55	0.24	0	14.74	TCMSP
Honghua	MOL000449	Stigmasterol	412.77	7.64	1	1	43.83	1.44	1	0.76	0.22	5.57	TCMSP
Honghua	MOL000006	luteolin	286.25	2.07	4	6	36.16	0.19	-0.84	0.25	0.39	15.94	TCMSP
Honghua	MOL000953	CLR	386.73	7.38	1	1	37.87	1.43	1.13	0.68	0.2	4.52	TCMSP
Honghua	MOL000098	quercetin	302.25	1.5	5	7	46.43	0.05	-0.77	0.28	0.38	14.4	TCMSP
Taoren	MOL001323	Sitosterol alpha1	426.8	8.15	1	1	43.28	1.41	0.97	0.78	0.24	5.64	TCMSP
Taoren	MOL001328	2,3-didehydro GA70	330.41	1.16	2	5	63.29	-0.27	-0.84	0.5	0.36	7.62	TCMSP
Taoren	MOL001329	2,3-didehydro GA77	346.41	0.28	3	6	88.08	-0.67	-1.1	0.53	0.37	7.6	TCMSP
Taoren	MOL001339	GA119	332.43	1.81	2	5	76.36	-0.12	-0.48	0.49	0.32	8.35	TCMSP
Taoren	MOL001340	GA120	314.41	2.47	1	4	84.85	0.38	0.1	0.45	0.35	8.4	TCMSP
Taoren	MOL001342	GA121-isolactone	330.41	1.34	2	5	72.7	-0.26	-0.75	0.54	0.34	7.63	TCMSP
Taoren	MOL001343	GA122	330.41	1.3	2	5	64.79	-0.17	-0.73	0.5	0.34	7.01	TCMSP
Taoren	MOL001344	GA122-isolactone	330.41	1.34	2	5	88.11	-0.18	-0.65	0.54	0.32	7.4	TCMSP
Taoren	MOL001348	gibberellin 17	378.46	1.49	4	7	94.64	-0.87	-1.14	0.49	0.32	11.67	TCMSP
Taoren	MOL001349	4a-formyl-7alpha-hydroxy-1-methyl-8-methylidene-4aalpha,4bbeta-gibbane-1alpha,10beta-dicarboxylic acid	362.46	1.54	3	6	88.6	-0.75	-1.17	0.46	0.34	11.29	TCMSP
Taoren	MOL001350	GA30	346.41	0.33	3	6	61.72	-0.83	-1.3	0.54	0.35	8.74	TCMSP
Taoren	MOL001351	Gibberellin A44	346.46	1.89	2	5	101.61	-0.13	-0.48	0.54	0.32	11.8	TCMSP
Taoren	MOL001352	GA54	348.43	0.58	3	6	64.21	-0.5	-0.64	0.53	0.31	10.19	TCMSP
Taoren	MOL001353	GA60	348.43	0.73	3	6	93.17	-0.79	-1.48	0.53	0.33	7.9	TCMSP
Taoren	MOL001355	GA63	348.43	0.71	3	6	65.54	-0.57	-0.73	0.54	0.33	9.85	TCMSP
Taoren	MOL001358	gibberellin 7	330.41	1.5	2	5	73.8	-0.18	-0.4	0.5	0.35	9.79	TCMSP
Taoren	MOL001360	GA77	348.43	0.73	3	6	87.89	-0.64	-1.11	0.53	0.34	7.28	TCMSP
Taoren	MOL001361	GA87	362.41	-0.55	4	7	68.85	-1.14	-1.7	0.57	0.37	8.76	TCMSP
Taoren	MOL001368	3-O-p-coumaroylquinic acid	338.34	-0.15	5	8	37.63	-1.2	-1.53	0.29	0.4	5.15	TCMSP
Taoren	MOL001371	Populoside_qt	286.3	2.94	3	5	108.89	0.49	-0.42	0.2	0.42	5.86	TCMSP
Taoren	MOL000296	hederagenin	414.79	8.08	1	1	36.91	1.32	0.96	0.75	0	5.35	TCMSP
Taoren	MOL000358	beta-sitosterol	414.79	8.08	1	1	36.91	1.32	0.99	0.75	0.23	5.36	TCMSP
Taoren	MOL000493	campesterol	400.76	7.63	1	1	37.58	1.31	0.93	0.71	0	4.71	TCMSP
Dilong	MOL000433	Glutamic Acid											ITCM
Dilong	MOL000860	stearic acid											ITCM
Dilong	MOL000041	Phenylalanine											ITCM
Dilong	MOL000042	Alanine											ITCM
Dilong	MOL001757	gun											ITCM
Dilong	MOL001739	zoomaric acid											ITCM
Dilong	MOL001831	hypoxanthine											ITCM
Dilong	MOL000067	l-valin											ITCM
Dilong	MOL000305	lauric acid											ITCM
Dilong	MOL000056	(s)-tyrosine											ITCM
Dilong	MOL000346	succinic acid											ITCM
Dilong		Γ-aminobutyricacid											ITCM
Dilong	MOL002687	guanosine											ITCM
Dilong		arachidonicacid											ITCM
Dilong		lumbritin											ITCM
Dilong	MOL000054	l-arginine											ITCM
Dilong	MOL000421	nicotinic acid											ITCM
Dilong	MOL011154	cetylic acid											ITCM
Dilong	MOL001780	tryptophane											ITCM
Dilong		1-[(2r											ITCM
Dilong	MOL009702	3-Ethoxy-4-Methoxyphenol											ITCM
Dilong	MOL005449	h-met-h											ITCM
Dilong	MOL001788	adenine											ITCM
Dilong	MOL000061	prolinum											ITCM
Dilong	MOL001396	pentadecylic acid											ITCM
Dilong	MOL005500	linolenate											ITCM
Dilong	MOL000055	l-lysin											ITCM
Dilong	MOL005448	leucinum											ITCM
Dilong		daturicacid											ITCM
Dilong	MOL000749	linoleic											ITCM
Dilong	MOL006948	inosine											ITCM

## Sheet: Supplementary Table1 (Sheet 2)
	Mol ID	Molecule Name	MW	AlogP	Hdon	Hacc	OB (%)	Caco-2	BBB	DL	FASA-	HL	source
Huangqi	MOL000211	Mairin	456.78	6.52	2	3	55.38	0.73	0.22	0.78	0.26	8.87	TCMSP
Huangqi	MOL000239	Jaranol	314.31	2.09	2	6	50.83	0.61	-0.22	0.29	0.29	15.5	TCMSP
Huangqi	MOL000296	hederagenin	414.79	8.08	1	1	36.91	1.32	0.96	0.75	0	5.35	TCMSP
Huangqi	MOL000033	(3S,8S,9S,10R,13R,14S,17R)-10,13-dimethyl-17-[(2R,5S)-5-propan-2-yloctan-2-yl]-2,3,4,7,8,9,11,12,14,15,16,17-dodecahydro-1H-cyclopenta[a]phenanthren-3-ol	428.82	8.54	1	1	36.23	1.45	1.09	0.78	0	5.22	TCMSP
Huangqi	MOL000354	isorhamnetin	316.28	1.76	4	7	49.6	0.31	-0.54	0.31	0.32	14.34	TCMSP
Huangqi	MOL000371	3,9-di-O-methylnissolin	314.36	2.89	0	5	53.74	1.18	0.63	0.48	0	9	TCMSP
Huangqi	MOL000374	5'-hydroxyiso-muronulatol-2',5'-di-O-glucoside	642.67	-0.95	9	16	41.72	-2.47	-3.62	0.69	0	2.52	TCMSP
Huangqi	MOL000378	7-O-methylisomucronulatol	316.38	3.38	1	5	74.69	1.08	0.84	0.3	0	2.98	TCMSP
Huangqi	MOL000379	9,10-dimethoxypterocarpan-3-O-尾-D-glucoside	462.49	0.74	4	10	36.74	-0.63	-1.5	0.92	0	13.06	TCMSP
Huangqi	MOL000380	(6aR,11aR)-9,10-dimethoxy-6a,11a-dihydro-6H-benzofurano[3,2-c]chromen-3-ol	300.33	2.64	1	5	64.26	0.93	0.55	0.42	0	8.49	TCMSP
Huangqi	MOL000387	Bifendate	418.38	2.56	0	10	31.1	0.15	-0.06	0.67	0	17.96	TCMSP
Huangqi	MOL000392	formononetin	268.28	2.58	1	4	69.67	0.78	0.02	0.21	0	17.04	TCMSP
Huangqi	MOL000398	isoflavanone	316.33	2.42	2	6	109.99	0.53	0.17	0.3	0	15.51	TCMSP
Huangqi	MOL000417	Calycosin	284.28	2.32	2	5	47.75	0.52	-0.43	0.24	0	17.1	TCMSP
Huangqi	MOL000422	kaempferol	286.25	1.77	4	6	41.88	0.26	-0.55	0.24	0	14.74	TCMSP
Huangqi	MOL000433	FA	441.45	0.01	7	13	68.96	-1.5	-2.59	0.71	0	24.81	TCMSP
Huangqi	MOL000438	(3R)-3-(2-hydroxy-3,4-dimethoxyphenyl)chroman-7-ol	302.35	3.13	2	5	67.67	0.96	0.34	0.26	0	2.9	TCMSP
Huangqi	MOL000439	isomucronulatol-7,2'-di-O-glucosiole	626.67	-0.68	8	15	49.28	-2.22	-3.36	0.62	0	0.93	TCMSP
Huangqi	MOL000442	1,7-Dihydroxy-3,9-dimethoxy pterocarpene	314.31	3.11	2	6	39.05	0.89	-0.04	0.48	0	7.95	TCMSP
Huangqi	MOL000098	quercetin	302.25	1.5	5	7	46.43	0.05	-0.77	0.28	0.38	14.4	TCMSP
Danggui	MOL000358	beta-sitosterol	414.79	8.08	1	1	36.91	1.32	0.99	0.75	0.23	5.36	TCMSP
Danggui	MOL000449	Stigmasterol	412.77	7.64	1	1	43.83	1.44	1	0.76	0.22	5.57	TCMSP
Chishao	MOL001002	ellagic acid	302.2	1.48	4	8	43.06	-0.44	-1.41	0.43	0.43	-1.04	TCMSP
Chishao	MOL001918	paeoniflorgenone	318.35	0.79	1	6	87.59	-0.09	-0.56	0.37	0.37	7.45	TCMSP
Chishao	MOL001921	Lactiflorin	462.49	-0.57	3	10	49.12	-1.13	-1.76	0.8	0.34	7.26	TCMSP
Chishao	MOL001924	paeoniflorin	480.51	-1.28	5	11	53.87	-1.47	-1.86	0.79	0.34	13.88	TCMSP
Chishao	MOL001925	paeoniflorin_qt	318.35	0.46	2	6	68.18	-0.34	-0.73	0.4	0.39	8.81	TCMSP
Chishao	MOL002714	baicalein	270.25	2.33	3	5	33.52	0.63	-0.05	0.21	0.36	16.25	TCMSP
Chishao	MOL002776	Baicalin	446.39	0.64	6	11	40.12	-0.85	-1.74	0.75	0.36	17.36	TCMSP
Chishao	MOL000359	sitosterol	414.79	8.08	1	1	36.91	1.32	0.87	0.75	0.22	5.37	TCMSP
Chishao	MOL004355	Spinasterol	412.77	7.64	1	1	42.98	1.44	1.04	0.76	0.21	5.32	TCMSP
Chishao	MOL000492	(+)-catechin	290.29	1.92	5	6	54.83	-0.03	-0.73	0.24	0	0.61	TCMSP
Chishao	MOL006990	(1S,2S,4R)-trans-2-hydroxy-1,8-cineole-B-D-glucopyranoside	332.44	-0.57	4	7	30.25	-0.77	-1.14	0.27	0.25	0.98	TCMSP
Chishao	MOL006992	(2R,3R)-4-methoxyl-distylin	318.3	1.89	4	7	59.98	0.17	-0.61	0.3	0.33	15.08	TCMSP
Chishao	MOL006994	1-o-beta-d-glucopyranosyl-8-o-benzoylpaeonisuffrone_qt	302.35	0.44	1	5	36.01	-0.03	-0.47	0.3	0.41	5.98	TCMSP
Chishao	MOL006996	1-o-beta-d-glucopyranosylpaeonisuffrone_qt	332.38	0.51	1	6	65.08	-0.05	-0.49	0.35	0.38	7.19	TCMSP
Chishao	MOL006999	stigmast-7-en-3-ol	414.79	8.08	1	1	37.42	1.32	0.85	0.75	0.22	5.85	TCMSP
Chishao	MOL007003	benzoyl paeoniflorin	584.62	0.76	4	12	31.14	-1.35	-2.08	0.54	0.4	15.66	TCMSP
Chishao	MOL007004	Albiflorin	480.51	-1.33	5	11	30.25	-1.52	-2.33	0.77	0.35	7.83	TCMSP
Chishao	MOL007005	Albiflorin_qt	318.35	0.42	2	6	48.7	-0.38	-0.75	0.33	0.41	5.91	TCMSP
Chishao	MOL007008	4-ethyl-paeoniflorin_qt	332.38	1.02	1	6	56.87	-0.17	-0.52	0.44	0.35	8.88	TCMSP
Chishao	MOL007012	4-o-methyl-paeoniflorin_qt	332.38	0.87	1	6	56.7	0.4	-0.2	0.43	0.3	8.94	TCMSP
Chishao	MOL007014	8-debenzoylpaeonidanin	390.43	-3.28	5	10	31.74	-1.56	-2.17	0.45	0.2	7.63	TCMSP
Chishao	MOL007016	Paeoniflorigenone	318.35	0.79	1	6	65.33	-0.13	-0.43	0.37	0.36	6.18	TCMSP
Chishao	MOL007018	9-ethyl-neo-paeoniaflorin A_qt	334.4	1.48	1	6	64.42	-0.01	-0.32	0.3	0.35	2.08	TCMSP
Chishao	MOL007022	evofolinB	318.35	2.07	3	6	64.74	0	-0.66	0.22	0.29	17.01	TCMSP
Chishao	MOL007025	isobenzoylpaeoniflorin	584.62	0.76	4	12	31.14	-0.85	-1.33	0.54	0.35	21.1	TCMSP
Chishao	MOL002883	Ethyl oleate (NF)	310.58	7.44	0	2	32.4	1.4	1.1	0.19	0.19	4.85	TCMSP
Chishao	MOL005043	campest-5-en-3beta-ol	400.76	7.63	1	1	37.58	1.32	0.94	0.71	0.23	4.43	TCMSP
Chuanxiong	MOL001494	Mandenol	308.56	6.99	0	2	42	1.46	1.14	0.19	0.25	5.39	TCMSP
Chuanxiong	MOL002135	Myricanone	356.45	4.1	2	5	40.6	0.67	-0.08	0.51	0.24	4.39	TCMSP
Chuanxiong	MOL002140	Perlolyrine	264.3	3.2	2	3	65.95	0.88	0.15	0.27	0.21	12.62	TCMSP
Chuanxiong	MOL002151	senkyunone	326.52	6.32	0	2	47.66	1.15	0.5	0.24	0.34	2.42	TCMSP
Chuanxiong	MOL002157	wallichilide	412.57	4.82	0	5	42.31	0.82	0.73	0.71	0.24	6.85	TCMSP
Honghua	MOL001771	poriferast-5-en-3beta-ol	414.79	8.08	1	1	36.91	1.45	1.14	0.75	0	5.07	TCMSP
Honghua	MOL002680	Flavoxanthin	584.96	8.24	2	3	60.41	0.97	-0.9	0.56	0.32	16.38	TCMSP
Honghua	MOL002694	4-[(E)-4-(3,5-dimethoxy-4-oxo-1-cyclohexa-2,5-dienylidene)but-2-enylidene]-2,6-dimethoxycyclohexa-2,5-dien-1-one	356.4	0.36	0	6	48.47	0.81	-0.34	0.36	0.27	3.24	TCMSP
Honghua	MOL002695	lignan	458.55	3.78	0	8	43.32	0.42	-0.16	0.65	0.19	14.88	TCMSP
Honghua	MOL002698	lupeol-palmitate	665.26	14.38	0	2	33.98	1.52	0.89	0.32	0.21	10.21	TCMSP
Honghua	MOL002706	Phytoene	545.04	14.54	0	0	39.56	2.22	1.7	0.5	0.3	2	TCMSP
Honghua	MOL002707	phytofluene	543.02	14.1	0	0	43.18	2.29	1.76	0.5	0.3	2.6	TCMSP
Honghua	MOL002710	Pyrethrin II	372.5	3.74	0	5	48.36	0.53	-0.21	0.35	0.32	1.79	TCMSP
Honghua	MOL002712	6-Hydroxykaempferol	302.25	1.5	5	7	62.13	0.16	-0.71	0.27	0.35	14.29	TCMSP
Honghua	MOL002717	qt_carthamone	286.25	0.7	3	6	51.03	-0.31	-0.92	0.2	0.47	3.64	TCMSP
Honghua	MOL002719	6-Hydroxynaringenin	288.27	2.03	4	6	33.23	0.27	-0.27	0.24	0.34	15.67	TCMSP
Honghua	MOL002721	quercetagetin	318.25	1.24	6	8	45.01	-0.06	-0.93	0.31	0.34	13.82	TCMSP
Honghua	MOL002757	7,8-dimethyl-1H-pyrimido[5,6-g]quinoxaline-2,4-dione	242.26	0.59	2	6	45.75	0.06	-0.67	0.19	0.39	-0.72	TCMSP
Honghua	MOL002773	beta-carotene	536.96	12	0	0	37.18	2.25	1.52	0.58	0.33	4.36	TCMSP
Honghua	MOL000006	luteolin	286.25	2.07	4	6	36.16	0.19	-0.84	0.25	0.39	15.94	TCMSP
Honghua	MOL000953	CLR	386.73	7.38	1	1	37.87	1.43	1.13	0.68	0.2	4.52	TCMSP
Taoren	MOL001323	Sitosterol alpha1	426.8	8.15	1	1	43.28	1.41	0.97	0.78	0.24	5.64	TCMSP
Taoren	MOL001328	2,3-didehydro GA70	330.41	1.16	2	5	63.29	-0.27	-0.84	0.5	0.36	7.62	TCMSP
Taoren	MOL001329	2,3-didehydro GA77	346.41	0.28	3	6	88.08	-0.67	-1.1	0.53	0.37	7.6	TCMSP
Taoren	MOL001339	GA119	332.43	1.81	2	5	76.36	-0.12	-0.48	0.49	0.32	8.35	TCMSP
Taoren	MOL001340	GA120	314.41	2.47	1	4	84.85	0.38	0.1	0.45	0.35	8.4	TCMSP
Taoren	MOL001342	GA121-isolactone	330.41	1.34	2	5	72.7	-0.26	-0.75	0.54	0.34	7.63	TCMSP
Taoren	MOL001343	GA122	330.41	1.3	2	5	64.79	-0.17	-0.73	0.5	0.34	7.01	TCMSP
Taoren	MOL001344	GA122-isolactone	330.41	1.34	2	5	88.11	-0.18	-0.65	0.54	0.32	7.4	TCMSP
Taoren	MOL001348	gibberellin 17	378.46	1.49	4	7	94.64	-0.87	-1.14	0.49	0.32	11.67	TCMSP
Taoren	MOL001349	4a-formyl-7alpha-hydroxy-1-methyl-8-methylidene-4aalpha,4bbeta-gibbane-1alpha,10beta-dicarboxylic acid	362.46	1.54	3	6	88.6	-0.75	-1.17	0.46	0.34	11.29	TCMSP
Taoren	MOL001350	GA30	346.41	0.33	3	6	61.72	-0.83	-1.3	0.54	0.35	8.74	TCMSP
Taoren	MOL001351	Gibberellin A44	346.46	1.89	2	5	101.61	-0.13	-0.48	0.54	0.32	11.8	TCMSP
Taoren	MOL001352	GA54	348.43	0.58	3	6	64.21	-0.5	-0.64	0.53	0.31	10.19	TCMSP
Taoren	MOL001353	GA60	348.43	0.73	3	6	93.17	-0.79	-1.48	0.53	0.33	7.9	TCMSP
Taoren	MOL001355	GA63	348.43	0.71	3	6	65.54	-0.57	-0.73	0.54	0.33	9.85	TCMSP
Taoren	MOL001358	gibberellin 7	330.41	1.5	2	5	73.8	-0.18	-0.4	0.5	0.35	9.79	TCMSP
Taoren	MOL001360	GA77	348.43	0.73	3	6	87.89	-0.64	-1.11	0.53	0.34	7.28	TCMSP
Taoren	MOL001361	GA87	362.41	-0.55	4	7	68.85	-1.14	-1.7	0.57	0.37	8.76	TCMSP
Taoren	MOL001368	3-O-p-coumaroylquinic acid	338.34	-0.15	5	8	37.63	-1.2	-1.53	0.29	0.4	5.15	TCMSP
Taoren	MOL001371	Populoside_qt	286.3	2.94	3	5	108.89	0.49	-0.42	0.2	0.42	5.86	TCMSP
Taoren	MOL000493	campesterol	400.76	7.63	1	1	37.58	1.31	0.93	0.71	0	4.71	TCMSP
Dilong	MOL000860	stearic acid											ITCM
Dilong	MOL000041	Phenylalanine											ITCM
Dilong	MOL000042	Alanine											ITCM
Dilong	MOL001757	gun											ITCM
Dilong	MOL001739	zoomaric acid											ITCM
Dilong	MOL001831	hypoxanthine											ITCM
Dilong	MOL000067	l-valin											ITCM
Dilong	MOL000305	lauric acid											ITCM
Dilong	MOL000056	(s)-tyrosine											ITCM
Dilong	MOL000346	succinic acid											ITCM
Dilong		Γ-aminobutyricacid											ITCM
Dilong	MOL002687	guanosine											ITCM
Dilong	MOL000054	l-arginine											ITCM
Dilong	MOL000421	nicotinic acid											ITCM
Dilong	MOL011154	cetylic acid											ITCM
Dilong	MOL001780	tryptophane											ITCM
Dilong	MOL009702	3-Ethoxy-4-Methoxyphenol											ITCM
Dilong	MOL005449	h-met-h											ITCM
Dilong	MOL001788	adenine											ITCM
Dilong	MOL000061	prolinum											ITCM
Dilong	MOL001396	pentadecylic acid											ITCM
Dilong	MOL005500	linolenate											ITCM
Dilong	MOL000055	l-lysin											ITCM
Dilong	MOL005448	leucinum											ITCM
Dilong	MOL000749	linoleic											ITCM
Dilong	MOL006948	inosine											ITCM

## Sheet: Supplementary Table 2 (Sheet1)
Pinyin.name	English.name	Latin.name	Chinese.name	Indication.annotated.by.TCMID	TCMID.ID	CMAUP.ID	Blood.consitutents
HUANG QI	Membranous Milkvetch Equivalent plant: Astragalus mongholicus, Astragalus chrysopterus, Astragalus ernestii	Astragalus membranaceus	黄芪	Common cold, influenza, chronic wound ulcer, chronic glomerulonephritis, diabetes mellitus due to internal heat, qi vacuity edema, chronic gastritis, qi vacuity and hypodynamia, reduced food intake and sloppy stool, center qi fall, chronic diarrhea, prolapse of rectum, hematochezia, flooding and spotting, spontaneous sweating due to exterior vacuity.	TCMID:6919	CMAUP:-	formononetin(C16H12O4) (Pubchem CID:5280378)|calycosin(C16H12O5) (Pubchem CID:5280448)|sulfate conjugation of unknown(C16H12O7S) (Pubchem CID:-)|s-cysteine conjugation of unknown(C19H17NO7S) (Pubchem CID:-)|hydroxylation + glucuronide conjugation of unknown(C22H20O11) (Pubchem CID:-)|glucuronide conjugation of unknown(C21H21O9) (Pubchem CID:-)|decarboxylation + glucuronidation of unknown(C21H20O1…
DANG GUI	Chinese Angelica Equivalent plant: Phlojodicarpus sibiricus	Angelica sinensis	当归	Women’s diseases, blood deficiency syndrome, menstrual disorder, amenorrhea and dysmenorrhea, dysmenorrhea due to anemia, thrombophlebitis, neuralgia, arthritis, chronic nephritis, constrictive aortitis, blood vaculty, pernicious anemia, anemia due to folic acid deficiency, dysentery, hepatitis, Raynaud’s disease, lumbago, various pains due to blood stasis and rheumatic impediment, sores, welling…	TCMID:2538	CMAUP:NPO14379	z-6,7-epoxyligustilide(C12H14O3) (Pubchem CID:5317139)|butylphthalide(C12H14O2) (Pubchem CID:61361)|3-butylidenephthalide(C12H12O2) (Pubchem CID:642376)|vanillin(C8H8O3) (Pubchem CID:1183)|sucrose(C12H22O11) (Pubchem CID:5988)|succinic acid(C4H6O4) (Pubchem CID:1110)|senkyunolide a(C12H16O2) (Pubchem CID:3085257)|neochlorogenic acid(C16H18O9) (Pubchem CID:5280633)|ligustilide(C12H14O2) (Pubchem C…
CHI SHAO	Red Peony root	Radix Paeoniae Rubra	赤芍	1. Paeoniflorin, one of its active components, has a strong antispastic effect and also analgesic, sedative, anticonvulsive, antibacterial and anti-imflammatory effects. 2. Dilating blood vessels, increasing coronary flow and improving myocardial oxygen supply. 3. Inhibiting platelets aggregation.	TCMID:1957	CMAUP:NPO26785	syringic acid(C9H10O5) (Pubchem CID:10742)|protocatechuic acid 3-glucoside(C13H16O9) (Pubchem CID:11972438)|paeoniflorin(C23H28O11) (Pubchem CID:442534)|isosalipurposide(C21H22O10) (Pubchem CID:5318659)|apigenin 7-glucuronide(C21H18O11) (Pubchem CID:5319484)|apigenin(C15H10O5) (Pubchem CID:5280443)|5,7-dihydroxy-2-(4-hydroxyphenyl)chroman-4-one(C15H12O5) (Pubchem CID:932)|3,4-dihydroxybenzoic aci…
DI LONG	Earthworm	Pheretima	地龙	1. Relaxing bronchial spasm in rats or rabbits.2. Intravenous injection of alcoholic infusion (0.1g/kg) lowers blood pressure in anesthetized dogs.3. Sedative and anticonvulsive.4. Lumbrifebrine, one of its active components, is ab antipyretic.	TCMID:6935	CMAUP:NPO5743	vanillin(C8H8O3) (Pubchem CID:1183)|sucrose(C12H22O11) (Pubchem CID:5988)|succinic acid(C4H6O4) (Pubchem CID:1110)|3,4-dihydroxybenzoic acid(C7H6O4) (Pubchem CID:72)|d-mannose(C6H12O6) (Pubchem CID:18950)|citric acid(C6H8O7) (Pubchem CID:311)|azelaic acid(C9H16O4) (Pubchem CID:2266)|3-tert-butyladipic acid(C10H18O4) (Pubchem CID:98967)|oxidation,glucuronide conjugation of benzoic acid(C13H14O9) (…
CHUAN XIONG	Chuanxiong (Wallich Ligusticum) Equivalent plant: Cnidium officinale	Ligusticum chuanxiong [Syn. Ligusticum wallichii ]	川芎	Cerebral ischemia, postpartum pain, acute icterohepatitis, menstrual disorder, amenorrhea and dysmenorrhea, concretion and conglomeration, chest and rib-side stabbing pain, painful swelling from knocks and falls, headache, wind-damp impediment pain.	TCMID:5926	CMAUP:-	z-6,7-epoxyligustilide(C12H14O3) (Pubchem CID:5317139)|butylphthalide(C12H14O2) (Pubchem CID:61361)|3-butylidenephthalide(C12H12O2) (Pubchem CID:642376)|vanillin(C8H8O3) (Pubchem CID:1183)|sucrose(C12H22O11) (Pubchem CID:5988)|succinic acid(C4H6O4) (Pubchem CID:1110)|senkyunolide a(C12H16O2) (Pubchem CID:3085257)|neochlorogenic acid(C16H18O9) (Pubchem CID:5280633)|ligustilide(C12H14O2) (Pubchem C…
TAO REN	Peach Kernel	Prunus persica	桃仁	Amenorrhea, dysmenorrhea, concretion and conglomeration, lump glomus, knocks and falls, intestinal dry and constipation.	TCMID:6079	CMAUP:-	tryptophan(C11H12N2O2) (Pubchem CID:6305)|stearic acid(C18H36O2) (Pubchem CID:5281)|palmitic acid(C16H32O2) (Pubchem CID:985)|oleic acid(C18H34O2) (Pubchem CID:445639)|linoleic acid(C18H32O2) (Pubchem CID:5280450)|kaempferol(C15H10O6) (Pubchem CID:5280863)|heptanoic acid(C7H14O2) (Pubchem CID:8094)|campesterol(C28H48O) (Pubchem CID:173183)|amygdalin(C20H27NO11) (Pubchem CID:656516)|9-hexadecenoic…
HONG HUA	Safflower	Carthamus tinctorius	红花	Amenorrhea, dysmenorrhea, retention of lochia, angina pectoris, cerebral thrombosis, neurodermatitis, concretion and conglomeration, lump glomus, knocks and falls, swollen pain due to bleeding.	TCMID:2474	CMAUP:NPO1515	hydroxysafflor yellow a(C27H32O16) (Pubchem CID:6443665)|kaempferol-3-glucuronide(C21H18O12) (Pubchem CID:22846027)|6-hydroxykaempferol sulfate(C15H10O10S) (Pubchem CID:-)|kaempferol sulfate(C15H8O10S) (Pubchem CID:129661100)|hydroxysafflower yellow a(C27H32O18) (Pubchem CID:102200539)
Huangqi	formononetin	C16H12O4)	Pubchem CID:5280378)|
Huangqi	calycosin	C16H12O5)	Pubchem CID:5280448)|
Huangqi	sulfate conjugation of unknown	C16H12O7S)	Pubchem CID:-)|
Huangqi	s-cysteine conjugation of unknown	C19H17NO7S)	Pubchem CID:-)|
Huangqi	hydroxylation + glucuronide conjugation of unknown	C22H20O11)	Pubchem CID:-)|
Huangqi	glucuronide conjugation of unknown	C21H21O9)	Pubchem CID:-)|
Huangqi	decarboxylation + glucuronidation of unknown	C21H20O10)	Pubchem CID:-)|
Huangqi	ononin	C22H22O9)	Pubchem CID:442813)|
Huangqi	methylnissolin	C17H16O5)	Pubchem CID:5319733)|
Huangqi	calycosin 7-o-glucoside	C22H22O10)	Pubchem CID:5318267)|
Huangqi	astragaloside iv	C41H68O14)	Pubchem CID:13943297)|
Huangqi	9,10-dimethoxypterocarpan-3-o-beta-d-glucoside	C23H26O10)	Pubchem CID:86566448)|
Huangqi	r)-isomucronulatol	C17H18O5)	Pubchem CID:10380176)|
Huangqi	astragaloside ii	C43H70O15)	Pubchem CID:13996693)|
Huangqi	formononetin 7-o-glucuronide	C22H20O10)	Pubchem CID:71316927)|
Huangqi	daidzein-7-o-glucuronide	C21H18O10)	Pubchem CID:11316354)|
Huangqi	calycosin-7-尾-glucoside-3'-glucuronide	C28H30O16)	Pubchem CID:-)|
Huangqi	calycosin-3'-o-glucuronide	C22H20O11)	Pubchem CID:-)|
Huangqi	tyrosine	C9H11NO3)	Pubchem CID:6057)|
Huangqi	tryptophan	C11H12N2O2)	Pubchem CID:6305)|
Huangqi	syringin	C17H24O9)	Pubchem CID:5316860)|
Huangqi	syringic acid	C9H10O5)	Pubchem CID:10742)|
Huangqi	syringaldehyde	C9H10O4)	Pubchem CID:8655)|
Huangqi	soyasaponin i	C48H78O18)	Pubchem CID:122097)|
Huangqi	sinapic acid	C11H12O5)	Pubchem CID:637775)|
Huangqi	rhamnocitrin 3,4'-diglucoside	C28H32O16)	Pubchem CID:44259548)|
Huangqi	raffinose	C18H32O16)	Pubchem CID:439242)|
Huangqi	pratensein 7-o-glucoside	C22H22O11)	Pubchem CID:44257307)|
Huangqi	phenylalanine	C9H11NO2)	Pubchem CID:6140)|
Huangqi	nicotinic acid	C6H5NO2)	Pubchem CID:938)|
Huangqi	markhamioside f	C19H26O13)	Pubchem CID:101182651)|
Huangqi	leucine	C6H13NO2)	Pubchem CID:6106)|
Huangqi	isomucronulatol-2',5'-di-o-glucoside	C29H38O16)	Pubchem CID:-)|
Huangqi	isomucronulatol 7-o-glucoside	C23H28O10)	Pubchem CID:125142)|
Huangqi	isomucronulatol 7,2'-di-o-glucoside	C29H38O15)	Pubchem CID:15689653)|
Huangqi	isoferulic acid	C10H10O4)	Pubchem CID:736186)|
Huangqi	isoastragaloside i	C45H72O16)	Pubchem CID:60148697)|
Huangqi	hexose	C6H12O6)	Pubchem CID:206)|gamma-aminobutyric acid	C4H9NO2)	Pubchem CID:119)|
Huangqi	ferulic acid	C10H10O4)	Pubchem CID:445858)|emodin-di-o-glucoside	C27H30O15)	Pubchem CID:-)|
Huangqi	cosmosiin	C21H20O10)	Pubchem CID:5280704)|
Huangqi	nona-2,4-dienoic acid	C9H14O2)	Pubchem CID:54498674)|
Huangqi	choline	C5H14NO+)	Pubchem CID:305)|
Huangqi	caffeic acid	C9H8O4)	Pubchem CID:689043)|
Huangqi	azelaic acid	C9H16O4)	Pubchem CID:2266)|
Huangqi	wistariasaponin c	C47H76O17)	Pubchem CID:21634074)|
Huangqi	astragaloside vii	C47H78O19)	Pubchem CID:14241100)|
Huangqi	astragaloside vi	C47H78O19)	Pubchem CID:71448940)|
Huangqi	astragaloside v	C47H78O19)	Pubchem CID:71448939)|
Huangqi	astragaloside iii	C41H68O14)	Pubchem CID:441905)|
Huangqi	astrasieversianin iv	C45H72O16)	Pubchem CID:13996685)|
Huangqi	asparagine	C4H8N2O3)	Pubchem CID:6267)|
Huangqi	adenosine	C10H13N5O4)	Pubchem CID:60961)|
Huangqi	acetyl astragaloside i	C47H74O17)	Pubchem CID:-)|
Huangqi	6''-o-acetylononin	C24H24O10)	Pubchem CID:102463148)|
Huangqi	3,4-dihydroxybenzoic acid	C7H6O4)	Pubchem CID:72)|
Huangqi	cyclocanthoside e	C41H70O14)	Pubchem CID:21633193)|
Huangqi	sulfated isomucronulatol	C17H18O8S)	Pubchem CID:-)|
Huangqi	sulfated formononetin	C16H12O7S)	Pubchem CID:-)|
Huangqi	sulfated calycosin	C16H12O8S)	Pubchem CID:-)|
Huangqi	rhamnocitrin	C16H12O6)	Pubchem CID:5320946)|
Huangqi	isomucronulatol	C17H18O5)	Pubchem CID:602152)|
Huangqi	glucuronidated rhamnocitrin	C22H20O12)	Pubchem CID:-)|
Huangqi	glucuronidated isomucronulatol	C23H26O11)	Pubchem CID:-)|
Huangqi	formononetin 7-glucuronide	C22H20O10)	Pubchem CID:101220281)|
Huangqi	glucuronidated calycosin	C22H20O11)	Pubchem CID:-)|
Huangqi	betaine	C5H11NO2)	Pubchem CID:247)|
Huangqi	5-hydroxy-7,8-dimethoxyflavanone + glucuronide conjugation	C23H24O11)	Pubchem CID:-)|
Huangqi	isomer of 3-hydro-9, 10-dimethoxypterocarpan	C17H16O5)	Pubchem CID:-)|
Huangqi	daidzein	C15H10O4)	Pubchem CID:5281708)|
Huangqi	hydroxylation of calycosin	C16H12O6)	Pubchem CID:-)|
Huangqi	glucuronic acid conjugate of formononetin	C22H20O10)	Pubchem CID:-)|
Huangqi	glucuronic acid conjugate of demethylcalycosin	C21H18O11)	Pubchem CID:-)|
Huangqi	glucuronic acid conjugate of daidzein	C21H18O10)	Pubchem CID:-)|
Huangqi	glucuronic acid conjugate of calycosin	C22H20O11)	Pubchem CID:-)|
Huangqi	glucuronic acid conjugate of 3-hydro-9, 10-dimp	C23H24O11)	Pubchem CID:-)|
Huangqi	kaempferitrin	C27H30O14)	Pubchem CID:5486199)|
Huangqi	astragaloside-ii	C41H66O15)	Pubchem CID:71306915)|
Huangqi	2-hydroxy-3,4-dimethoxyphenyl)-2h-1-benzopyran-7-yl beta-d-glucopyranoside	C23H28O10)	Pubchem CID:53461957)|	Pubchem CID:53461957)|
Huangqi	wogonin	C16H12O5)	Pubchem CID:5281703)|nicotiflorin	C27H30O15)	Pubchem CID:5318767)
Danggui		C12H14O3)	Pubchem CID:5317139)|
Danggui	butylphthalide	C12H14O2)	Pubchem CID:61361)|
Danggui	3-butylidenephthalide	C12H12O2)	Pubchem CID:642376)|
Danggui	vanillin	C8H8O3)	Pubchem CID:1183)|
Danggui	sucrose	C12H22O11)	Pubchem CID:5988)|
Danggui	succinic acid	C4H6O4)	Pubchem CID:1110)|
Danggui	senkyunolide a	C12H16O2)	Pubchem CID:3085257)|
Danggui	neochlorogenic acid	C16H18O9)	Pubchem CID:5280633)|
Danggui	ligustilide	C12H14O2)	Pubchem CID:5319022)|
Danggui	d-mannose	C6H12O6)	Pubchem CID:18950)|
Danggui	cryptochlorogenic acid	C16H18O9)	Pubchem CID:9798666)|
Danggui	citric acid	C6H8O7)	Pubchem CID:311)|
Danggui	chlorogenic acid	C16H18O9)	Pubchem CID:1794427)|
Danggui	azelaic acid	C9H16O4)	Pubchem CID:2266)|
Danggui	6,7-dihydroxyligustilide	C12H16O4)	Pubchem CID:6433088)|
Danggui	3-tert-butyladipic acid	C10H18O4)	Pubchem CID:98967)|
Danggui	3,4-dihydroxybenzoic acid	C7H6O4)	Pubchem CID:72)|
Danggui	2-hydroxy-6-methoxybenzoic acid	C8H8O4)	Pubchem CID:591524)|
Danggui	e)-3-butylidene-4,5-dihydroisobenzofuran-1	3h)-one，	C12H14O2)	Pubchem CID:5877292)|
Danggui	sulfation of ferulic acid	C10H9O4SO3)	Pubchem CID:-)|
Danggui	dehydroxylation, acetylcysteine conjugation of senkyunolide	C17H23NO5S)	Pubchem CID:-)|
Danggui	acetylcyteine conjugation of senkyunolide	C17H23NO6S)	Pubchem CID:-)|
Danggui	3-hydroxybutylphthalide-3-s-acetylcysteine of butylphthalide	C17H21NO5S)	Pubchem CID:-)|
Danggui	3h)-isobenzofuranone, 3-butylidene-4,5,6,7-tetrahydro-6,7-dihydroxy-,	3z,6r,7r)-rel-，	C12H16O4)	Pubchem CID:11521428)|
Danggui	ferulic acid	C10H10O4)	Pubchem CID:445858)|
Danggui	senkyunolide h	C12H16O4)	Pubchem CID:5321251)|
Danggui	3-n-butyl-4,5-dihydrophthalide	C12H16O2)	Pubchem CID:173843)|
Danggui	z)-3-butylidene-7-hydroxyphthalide，	C12H12O3)	Pubchem CID:5281559)|
Danggui	palmitic acid	C16H32O2)	Pubchem CID:985)|
Danggui	ethyl palmitate	C18H36O2)	Pubchem CID:12366)
Chishao	syringic acid	(C9H10O5) (Pubchem CID:10742)|
Chishao	protocatechuic acid 3-glucoside	(C13H16O9) (Pubchem CID:11972438)|
Chishao	paeoniflorin	(C23H28O11) (Pubchem CID:442534)|
Chishao	isosalipurposide	(C21H22O10) (Pubchem CID:5318659)|
Chishao	apigenin 7-glucuronide	(C21H18O11) (Pubchem CID:5319484)|
Chishao	apigenin	(C15H10O5) (Pubchem CID:5280443)|
Chishao	5,7-dihydroxy-2-(4-hydroxyphenyl)chroman-4-one	(C15H12O5) (Pubchem CID:932)|
Chishao	3,4-dihydroxybenzoic acid	(C7H6O4) (Pubchem CID:72)|
Chishao	germacrone	(C15H22O) (Pubchem CID:6436348)|
Chishao	oxypaeoniflora	(C23H28O12) (Pubchem CID:21631105)|
Chishao	(2s,3s,4s,5s,6r)-2-[2-[(5r)-5-ethenyl-5-methyloxolan-2-yl]propan-2-yloxy]-6-[[(2s,3r,4s,5r)-3,4,5-trihydroxyoxan-2-yl]oxymethyl]oxane-3,4,5-triol	(C21H36O11) (Pubchem CID:190933)|
Chishao	galloylpaeoniflorin isomer	(C30H32O15) (Pubchem CID:-)|
Chishao	3-o-methylellagic acid	(C15H8O8) (Pubchem CID:13915428)|
Chishao	3,3'-di-o-methylellagic acid	(C16H10O8) (Pubchem CID:5488919)|
Chishao	[(1r,4r)-4-hydroxy-6-methyl-8-oxo-1-[(2s,3r,4s,5s,6r)-3,4,5-trihydroxy-6-(hydroxymethyl)oxan-2-yl]oxy-7-oxatricyclo[4.3.0.03,9]nonan-9-yl]methyl benzoate	(C23H28O11) (Pubchem CID:51346141)|
Chishao	glucopyranosyl- paeonisuffrone	(C16H24O9) (Pubchem CID:-)|
Chishao	desbenzoylpaeoniflorin isomer ii	(C16H24O10) (Pubchem CID:-)|
Chishao	desbenzoylpaeoniflorin isomer i	(C16H24O10) (Pubchem CID:-)|
Chishao	desbenzoylpaeoniflorin	(C16H24O10) (Pubchem CID:-)|
Chishao	4-o- methyldesbenzoylpaeoniflorin	(C17H26O10) (Pubchem CID:-)|
Chishao	3,8- or 3,7-dimethyl ellagic acid	(C16H10O8) (Pubchem CID:-)|
Chishao	3,7- or 3,8-dimethyl ellagic acid	(C16H10O8) (Pubchem CID:-)|
Chishao	(1s,2s,4r)-1,8-epoxy-p-menthan-2-ol glucoside	(C16H28O7) (Pubchem CID:73815050)|
Chishao	moudanpioside f	(C16H24O8) (Pubchem CID:21631108)|
Chishao	vanillic acid sulfate	(C8H8O7S) (Pubchem CID:-)|
Chishao	protocatechuic acid 4-glucoside	(C13H16O9) (Pubchem CID:91309592)|
Chishao	phenyl hydrogen sulfate	(C6H6O4S) (Pubchem CID:74426)|
Chishao	phenyl beta-d-glucopyranosiduronic acid	(C12H14O7) (Pubchem CID:87235)|
Chishao	(e)-3-(4-sulfooxyphenyl)prop-2-enoic acid	(C9H8O6S) (Pubchem CID:6070438)|
Chishao	paeonimetabolin i	(C10H14O4) (Pubchem CID:127381)|
Chishao	methyl salicylate glucuronide	(C14H16O9) (Pubchem CID:-)|
Chishao	m-coumaric acid sulfate	(C9H8O6S) (Pubchem CID:-)|
Chishao	hippuric acid	(C9H9NO3) (Pubchem CID:464)|
Chishao	ferulic acid 4-sulfate	(C10H10O7S) (Pubchem CID:6305574)|
Chishao	c8h8o3 glucuronide	(C14H16O9) (Pubchem CID:-)|
Chishao	c10h18o2 glucuronide	(C16H26O8) (Pubchem CID:-)|
Chishao	c10h14o3 sulfate	(C10H14O6S) (Pubchem CID:-)|
Chishao	methylgallic o-sulfate	(C8H8O8S) (Pubchem CID:10825483)|
Chishao	3-or 4-hydroxy benzoic acid sulfate	(C7H6O6S) (Pubchem CID:-)|
Chishao	3-or 4-hydroxy benzoic acid	(C7H6O3) (Pubchem CID:-)|
Chishao	3-o-methylgallic acid sulfate	(C8H8O8S) (Pubchem CID:-)|
Chishao	3'-o-methyl (epi)catechin 7- or 4'-o-glucuronide	(C22H24O12) (Pubchem CID:-)|
Chishao	3'-o-methyl (epi)catechin 5-o-glucuronide	(C22H24O12) (Pubchem CID:-)|
Chishao	3'-o-methyl (epi)catechin 5- or 7-o-sulfate	(C16H16O9S) (Pubchem CID:-)|
Chishao	3-methoxy-4-hydroxy-phenylpropionic acid sulfate	(C10H12O7S) (Pubchem CID:-)|
Chishao	3-hydroxy-4-methoxy-phenylpropionic acid sulfate	(C10H12O7S) (Pubchem CID:-)|
Chishao	3-hydroxy-4-methoxyl-benzoic acid sulfate	(C8H8O7S) (Pubchem CID:-)|
Chishao	3-hydroxy phenylacetic acid sulfate	(C8H8O6S) (Pubchem CID:-)|
Chishao	combretum caffrum	(C17H12O8) (Pubchem CID:5281860)|
Chishao	3,4-di-o-methyl gallic acid sulfate	(C9H10O5) (Pubchem CID:-)|
Chishao	3,4-dihydroxyphenylethanol sulfate	(C8H10O6S) (Pubchem CID:-)|
Chishao	2-o-methylpyrogallol glucuronide	(C13H16O9) (Pubchem CID:-)|
Chishao	1-o-methylpyrogallol-2-o-sulfate	(C7H8O6S) (Pubchem CID:-)|
Chishao	4-o-methyldebenzoylpaeoniflorin	(C17H26O10) (Pubchem CID:46883519)|
Chishao	3- or 4-hydroxy benzoic acid	(C6H6O3) (Pubchem CID:-)|
Chishao	pentagalloylglucose	(C41H32O26) (Pubchem CID:65238)
Chuanxiong	z-6,7-epoxyligustilide	C12H14O3)	Pubchem CID:5317139)|
Chuanxiong	butylphthalide	C12H14O2)	Pubchem CID:61361)|
Chuanxiong	3-butylidenephthalide	C12H12O2)	Pubchem CID:642376)|
Chuanxiong	vanillin	C8H8O3)	Pubchem CID:1183)|
Chuanxiong	sucrose	C12H22O11)	Pubchem CID:5988)|
Chuanxiong	succinic acid	C4H6O4)	Pubchem CID:1110)|
Chuanxiong	senkyunolide a	C12H16O2)	Pubchem CID:3085257)|
Chuanxiong	neochlorogenic acid	C16H18O9)	Pubchem CID:5280633)|
Chuanxiong	ligustilide	C12H14O2)	Pubchem CID:5319022)|
Chuanxiong	d-mannose	C6H12O6)	Pubchem CID:18950)|
Chuanxiong	dl-3-phenyllactic acid	C9H10O3)	Pubchem CID:3848)|
Chuanxiong	cryptochlorogenic acid	C16H18O9)	Pubchem CID:9798666)|
Chuanxiong	citric acid	C6H8O7)	Pubchem CID:311)|
Chuanxiong	chlorogenic acid	C16H18O9)	Pubchem CID:1794427)|
Chuanxiong	azelaic acid	C9H16O4)	Pubchem CID:2266)|
Chuanxiong	6,7-dihydroxyligustilide	C12H16O4)	Pubchem CID:6433088)|
Chuanxiong	3-tert-butyladipic acid	C10H18O4)	Pubchem CID:98967)|
Chuanxiong	3,4-dihydroxybenzoic acid	C7H6O4)	Pubchem CID:72)|
Chuanxiong	2-hydroxy-6-methoxybenzoic acid	C8H8O4)	Pubchem CID:591524)|
Chuanxiong		e)-3-butylidene-4,5-dihydroisobenzofuran-1	3h)-one	C12H14O2)	Pubchem CID:5877292)|
Chuanxiong	sulfation of ferulic acid	C10H9O4SO3)	Pubchem CID:-)|
Chuanxiong	dehydroxylation, acetylcysteine conjugation of senkyunolide	C17H23NO5S)	Pubchem CID:-)|
Chuanxiong	acetylcyteine conjugation of senkyunolide	C17H23NO6S)	Pubchem CID:-)|
Chuanxiong	3-hydroxybutylphthalide-3-s-acetylcysteine of butylphthalide	C17H21NO5S)	Pubchem CID:-)|
Chuanxiong	ferulic acid	C10H10O4)	Pubchem CID:445858)|
Chuanxiong	caffeic acid	C9H8O4)	Pubchem CID:689043)|
Chuanxiong	1	3h)-isobenzofuranone, 3-butylidene-4,5,6,7-tetrahydro-6,7-dihydroxy-,	3z,6r,7r)-rel-	C12H16O4)	Pubchem CID:11521428)|
Chuanxiong	neocnidilide	C12H18O2)	Pubchem CID:3083857)|
Chuanxiong	senkyunolide j/n cysteine	C15H23O5NS)	Pubchem CID:-)|
Chuanxiong	senkyunolide i cysteine	C15H21O5NS)	Pubchem CID:-)|
Chuanxiong	senkyunolide f-glucuronidation	C18H22O9)	Pubchem CID:-)|
Chuanxiong	senkyunolide f sulfate	C12H14O6S)	Pubchem CID:-)|
Chuanxiong	ferulic acid-glucuronidation	C16H18O10)	Pubchem CID:-)|
Chuanxiong	ferulic acid 4-sulfate	C10H10O7S)	Pubchem CID:6305574)|
Chuanxiong	senkyunolide q	C16H22O4)	Pubchem CID:-)|
Chuanxiong	senkyunolide m	C16H22O4)	Pubchem CID:-)|
Chuanxiong	levistilide a	C24H28O4)	Pubchem CID:70698035)|
Chuanxiong		3r,6s,7s)-3-butyl-6,7-dihydroxy-4,5,6,7-tetrahydroisobenzofuran-1	3h)-one	C12H18O4)	Pubchem CID:24121290)|
Chuanxiong	senkyunolide d	C12H14O4)	Pubchem CID:11264524)|
Chuanxiong	senkyunolide f	C12H14O3)	Pubchem CID:11241196)|
Chuanxiong	glutathione conjugate of senkyunolide j	C22H33N3O9S)	Pubchem CID:-)|
Chuanxiong	glutathione conjugate of senkyunolide i	C22H31N3O9S)	Pubchem CID:-)|
Chuanxiong	disulphate conjugate of senkyunolide j	C12H18O10S2)	Pubchem CID:-)|
Chuanxiong	disulphate conjugate of senkyunolide i	C12H16O10S2)	Pubchem CID:-)|
Chuanxiong	cysteine conjugate of senkyunolide j	C15H23NO5S)	Pubchem CID:-)|
Chuanxiong	cysteine conjugate of senkyunolide i	C15H21NO5S)	Pubchem CID:-)|
Chuanxiong	acetylcysteine conjugate of senkyunolide j	C17H25NO6S)	Pubchem CID:-)|
Chuanxiong	acetylcysteine conjugate of senkyunolide i	C17H23NO6S)	Pubchem CID:-)|
Chuanxiong	7-hydroxybutylidenephthalide-7-o-尾-d-glucuronide	C18H20O9)	Pubchem CID:-)|
Chuanxiong	3-hydroxybutylphthalide-3-o-d-glucuronide	C18H22O9)	Pubchem CID:-)|
Chuanxiong		z)-3-butylidene-7-hydroxyphthalide	C12H12O3)	Pubchem CID:5281559)|
Chuanxiong	senkyunolide h	C12H16O4)	Pubchem CID:5321251)|
Chuanxiong	2,3,5,6-tetramethylpyrazine	C8H12N2)	Pubchem CID:14296)
Dilong	vanillin	(C8H8O3) (Pubchem CID:1183)|
Dilong	sucrose	(C12H22O11) (Pubchem CID:5988)|
Dilong	succinic acid	(C4H6O4) (Pubchem CID:1110)|
Dilong	3,4-dihydroxybenzoic acid	(C7H6O4) (Pubchem CID:72)|
Dilong	d-mannose	(C6H12O6) (Pubchem CID:18950)|
Dilong	citric acid	(C6H8O7) (Pubchem CID:311)|
Dilong	azelaic acid	(C9H16O4) (Pubchem CID:2266)|
Dilong	3-tert-butyladipic acid	(C10H18O4) (Pubchem CID:98967)|
Dilong	oxidation,glucuronide conjugation of benzoic acid	(C13H14O9) (Pubchem CID:-)|
Dilong	palmitic acid	(C16H32O2) (Pubchem CID:985)|
Dilong	oleic acid	(C18H34O2) (Pubchem CID:445639)|
Dilong	methyl palmitelaidate	(C17H32O2) (Pubchem CID:638303)|
Dilong	linoleic acid	(C18H32O2) (Pubchem CID:5280450)|
Dilong	eicosapentaenoic acid	(C20H30O2) (Pubchem CID:446284)|
Dilong	dehydroabietinol	(C20H30O) (Pubchem CID:15586718)|
Dilong	arachidonic acid	(C20H32O2) (Pubchem CID:444899)
Taoren	tryptophan	C11H12N2O2)	Pubchem CID:6305)|
Taoren	stearic acid	C18H36O2)	Pubchem CID:5281)|
Taoren	palmitic acid	C16H32O2)	Pubchem CID:985)|
Taoren	oleic acid	C18H34O2)	Pubchem CID:445639)|
Taoren	linoleic acid	C18H32O2)	Pubchem CID:5280450)|
Taoren	kaempferol	C15H10O6)	Pubchem CID:5280863)|
Taoren	heptanoic acid	C7H14O2)	Pubchem CID:8094)|
Taoren	campesterol	C28H48O)	Pubchem CID:173183)|
Taoren	amygdalin	C20H27NO11)	Pubchem CID:656516)|
Taoren	9-hexadecenoic acid	C16H30O2)	Pubchem CID:5282745)|
Taoren	5,7-dihydroxy-2-	4-hydroxyphenyl)chroman-4-one	C15H12O5)	Pubchem CID:932)
Honghua	hydroxysafflor yellow a	C27H32O16)	Pubchem CID:6443665)|
Honghua	kaempferol-3-glucuronide	C21H18O12)	Pubchem CID:22846027)|
Honghua	6-hydroxykaempferol sulfate	C15H10O10S)	Pubchem CID:-)|
Honghua	kaempferol sulfate	C15H8O10S)	Pubchem CID:129661100)|
Honghua	hydroxysafflower yellow a	C27H32O18)	Pubchem CID:102200539)

## Sheet: Supplementary Table 2 (Sheet2)
Pinyin.name	English.name	Chinese.name	TCMID.ID	Blood.consitutents
BU YANG HUAN WU TANG	BU YANG HUAN WU DECOCTION	补阳还五汤	TCMID:45258	astrasieversianin iv(C45H72O16) (Pubchem CID:13996685)|ononin(C22H22O9) (Pubchem CID:442813)|calycosin(C16H12O5) (Pubchem CID:5280448)|astragaloside ii(C43H70O15) (Pubchem CID:13996693)|calycosin 7-o-glucoside(C22H22O10) (Pubchem CID:5318267)|astragaloside iv(C41H68O14) (Pubchem CID:13943297)|formononetin(C16H12O4) (Pubchem CID:5280378)|ligustilide(C12H14O2) (Pubchem CID:5319022)|paeoniflorin(C23…
astrasieversianin iv	C45H72O16)	Pubchem CID:13996685)|
ononin	C22H22O9)	Pubchem CID:442813)|
calycosin	C16H12O5)	Pubchem CID:5280448)|
astragaloside ii	C43H70O15)	Pubchem CID:13996693)|
calycosin 7-o-glucoside	C22H22O10)	Pubchem CID:5318267)|
astragaloside iv	C41H68O14)	Pubchem CID:13943297)|
formononetin	C16H12O4)	Pubchem CID:5280378)|
ligustilide	C12H14O2)	Pubchem CID:5319022)|
paeoniflorin	C23H28O11)	Pubchem CID:442534)|
safflomin c	C30H30O14)	Pubchem CID:42607658)|
formononetin-7-o-β-d-glucoside-6″-o-acetyl	C24H24O10)	Pubchem CID:-)|
[	1r,4r)-4-hydroxy-6-methyl-8-oxo-1-[	2s,3r,4s,5s,6r)-3,4,5-trihydroxy-6-	hydroxymethyl)oxan-2-yl]oxy-7-oxatricyclo[4.3.0.03,9]nonan-9-yl]methyl benzoate	C23H28O11)	Pubchem CID:51346141)|
calycosin-7-glucoside	C22H22O10)	Pubchem CID:71571502)|
hydroxysafflor yellow a	C27H32O16)	Pubchem CID:6443665)|
6″-o-acetyl-	6ar,11ar)-9,10-dimethoxy-pterocarpan-3-o-β-d-glucoside	C25H28O11)	Pubchem CID:-)|
formononetin-7-o-β-d-glucoside-6″-o-malonyl	C25H24O12)	Pubchem CID:-)|
calycosin-7-o-β-d-6″-o-acetyl	C24H24O11)	Pubchem CID:-)
7 common elements in "TCMSP" and "DCABM":
formononetin
kaempferol
paeoniflorin
campesterol
stearic acid
succinic acid
nicotinic acid
astragaloside

## Sheet: Supplementary Table 2 (Sheet3)
Huangqi	formononetin
Huangqi	calycosin
Huangqi	sulfate conjugation of unknown
Huangqi	s-cysteine conjugation of unknown
Huangqi	hydroxylation + glucuronide conjugation of unknown
Huangqi	glucuronide conjugation of unknown
Huangqi	decarboxylation + glucuronidation of unknown
Huangqi	ononin
Huangqi	methylnissolin
Huangqi	calycosin 7-o-glucoside
Huangqi	astragaloside iv
Huangqi	9,10-dimethoxypterocarpan-3-o-beta-d-glucoside
Huangqi	r)-isomucronulatol
Huangqi	astragaloside ii
Huangqi	formononetin 7-o-glucuronide
Huangqi	daidzein-7-o-glucuronide
Huangqi	calycosin-7-尾-glucoside-3'-glucuronide
Huangqi	calycosin-3'-o-glucuronide
Huangqi	tyrosine
Huangqi	tryptophan
Huangqi	syringin
Huangqi	syringic acid
Huangqi	syringaldehyde
Huangqi	soyasaponin i
Huangqi	sinapic acid
Huangqi	rhamnocitrin 3,4'-diglucoside
Huangqi	raffinose
Huangqi	pratensein 7-o-glucoside
Huangqi	phenylalanine
Huangqi	nicotinic acid
Huangqi	markhamioside f
Huangqi	leucine
Huangqi	isomucronulatol-2',5'-di-o-glucoside
Huangqi	isomucronulatol 7-o-glucoside
Huangqi	isomucronulatol 7,2'-di-o-glucoside
Huangqi	isoferulic acid
Huangqi	isoastragaloside i
Huangqi	hexose
Huangqi	ferulic acid
Huangqi	cosmosiin
Huangqi	nona-2,4-dienoic acid
Huangqi	choline
Huangqi	caffeic acid
Huangqi	azelaic acid
Huangqi	wistariasaponin c
Huangqi	astragaloside vii
Huangqi	astragaloside vi
Huangqi	astragaloside v
Huangqi	astragaloside iii
Huangqi	astrasieversianin iv
Huangqi	asparagine
Huangqi	adenosine
Huangqi	acetyl astragaloside i
Huangqi	6''-o-acetylononin
Huangqi	3,4-dihydroxybenzoic acid
Huangqi	cyclocanthoside e
Huangqi	sulfated isomucronulatol
Huangqi	sulfated formononetin
Huangqi	sulfated calycosin
Huangqi	rhamnocitrin
Huangqi	isomucronulatol
Huangqi	glucuronidated rhamnocitrin
Huangqi	glucuronidated isomucronulatol
Huangqi	formononetin 7-glucuronide
Huangqi	glucuronidated calycosin
Huangqi	betaine
Huangqi	5-hydroxy-7,8-dimethoxyflavanone + glucuronide conjugation
Huangqi	isomer of 3-hydro-9, 10-dimethoxypterocarpan
Huangqi	daidzein
Huangqi	hydroxylation of calycosin
Huangqi	glucuronic acid conjugate of formononetin
Huangqi	glucuronic acid conjugate of demethylcalycosin
Huangqi	glucuronic acid conjugate of daidzein
Huangqi	glucuronic acid conjugate of calycosin
Huangqi	glucuronic acid conjugate of 3-hydro-9, 10-dimp
Huangqi	kaempferitrin
Huangqi	astragaloside-ii
Huangqi	2-hydroxy-3,4-dimethoxyphenyl)-2h-1-benzopyran-7-yl beta-d-glucopyranoside
Huangqi	wogonin
Danggui
Danggui	butylphthalide
Danggui	3-butylidenephthalide
Danggui	vanillin
Danggui	sucrose
Danggui	succinic acid
Danggui	senkyunolide a
Danggui	neochlorogenic acid
Danggui	ligustilide
Danggui	d-mannose
Danggui	cryptochlorogenic acid
Danggui	citric acid
Danggui	chlorogenic acid
Danggui	6,7-dihydroxyligustilide
Danggui	3-tert-butyladipic acid
Danggui	2-hydroxy-6-methoxybenzoic acid
Danggui	e)-3-butylidene-4,5-dihydroisobenzofuran-1
Danggui	sulfation of ferulic acid
Danggui	dehydroxylation, acetylcysteine conjugation of senkyunolide
Danggui	acetylcyteine conjugation of senkyunolide
Danggui	3-hydroxybutylphthalide-3-s-acetylcysteine of butylphthalide
Danggui	3h)-isobenzofuranone, 3-butylidene-4,5,6,7-tetrahydro-6,7-dihydroxy-,
Danggui	senkyunolide h
Danggui	3-n-butyl-4,5-dihydrophthalide
Danggui	z)-3-butylidene-7-hydroxyphthalide，
Danggui	palmitic acid
Danggui	ethyl palmitate
Chishao	protocatechuic acid 3-glucoside
Chishao	paeoniflorin
Chishao	isosalipurposide
Chishao	apigenin 7-glucuronide
Chishao	apigenin
Chishao	5,7-dihydroxy-2-(4-hydroxyphenyl)chroman-4-one
Chishao	germacrone
Chishao	oxypaeoniflora
Chishao	(2s,3s,4s,5s,6r)-2-[2-[(5r)-5-ethenyl-5-methyloxolan-2-yl]propan-2-yloxy]-6-[[(2s,3r,4s,5r)-3,4,5-trihydroxyoxan-2-yl]oxymethyl]oxane-3,4,5-triol
Chishao	galloylpaeoniflorin isomer
Chishao	3-o-methylellagic acid
Chishao	3,3'-di-o-methylellagic acid
Chishao	[(1r,4r)-4-hydroxy-6-methyl-8-oxo-1-[(2s,3r,4s,5s,6r)-3,4,5-trihydroxy-6-(hydroxymethyl)oxan-2-yl]oxy-7-oxatricyclo[4.3.0.03,9]nonan-9-yl]methyl benzoate
Chishao	glucopyranosyl- paeonisuffrone
Chishao	desbenzoylpaeoniflorin isomer ii
Chishao	desbenzoylpaeoniflorin isomer i
Chishao	desbenzoylpaeoniflorin
Chishao	4-o- methyldesbenzoylpaeoniflorin
Chishao	3,8- or 3,7-dimethyl ellagic acid
Chishao	3,7- or 3,8-dimethyl ellagic acid
Chishao	(1s,2s,4r)-1,8-epoxy-p-menthan-2-ol glucoside
Chishao	moudanpioside f
Chishao	vanillic acid sulfate
Chishao	protocatechuic acid 4-glucoside
Chishao	phenyl hydrogen sulfate
Chishao	phenyl beta-d-glucopyranosiduronic acid
Chishao	(e)-3-(4-sulfooxyphenyl)prop-2-enoic acid
Chishao	paeonimetabolin i
Chishao	methyl salicylate glucuronide
Chishao	m-coumaric acid sulfate
Chishao	hippuric acid
Chishao	ferulic acid 4-sulfate
Chishao	c8h8o3 glucuronide
Chishao	c10h18o2 glucuronide
Chishao	c10h14o3 sulfate
Chishao	methylgallic o-sulfate
Chishao	3-or 4-hydroxy benzoic acid sulfate
Chishao	3-or 4-hydroxy benzoic acid
Chishao	3-o-methylgallic acid sulfate
Chishao	3'-o-methyl (epi)catechin 7- or 4'-o-glucuronide
Chishao	3'-o-methyl (epi)catechin 5-o-glucuronide
Chishao	3'-o-methyl (epi)catechin 5- or 7-o-sulfate
Chishao	3-methoxy-4-hydroxy-phenylpropionic acid sulfate
Chishao	3-hydroxy-4-methoxy-phenylpropionic acid sulfate
Chishao	3-hydroxy-4-methoxyl-benzoic acid sulfate
Chishao	3-hydroxy phenylacetic acid sulfate
Chishao	combretum caffrum
Chishao	3,4-di-o-methyl gallic acid sulfate
Chishao	3,4-dihydroxyphenylethanol sulfate
Chishao	2-o-methylpyrogallol glucuronide
Chishao	1-o-methylpyrogallol-2-o-sulfate
Chishao	4-o-methyldebenzoylpaeoniflorin
Chishao	3- or 4-hydroxy benzoic acid
Chishao	pentagalloylglucose
Chuanxiong	z-6,7-epoxyligustilide
Chuanxiong	dl-3-phenyllactic acid
Chuanxiong	1
Chuanxiong	neocnidilide
Chuanxiong	senkyunolide j/n cysteine
Chuanxiong	senkyunolide i cysteine
Chuanxiong	senkyunolide f-glucuronidation
Chuanxiong	senkyunolide f sulfate
Chuanxiong	ferulic acid-glucuronidation
Chuanxiong	senkyunolide q
Chuanxiong	senkyunolide m
Chuanxiong	levistilide a
Chuanxiong	senkyunolide d
Chuanxiong	senkyunolide f
Chuanxiong	glutathione conjugate of senkyunolide j
Chuanxiong	glutathione conjugate of senkyunolide i
Chuanxiong	disulphate conjugate of senkyunolide j
Chuanxiong	disulphate conjugate of senkyunolide i
Chuanxiong	cysteine conjugate of senkyunolide j
Chuanxiong	cysteine conjugate of senkyunolide i
Chuanxiong	acetylcysteine conjugate of senkyunolide j
Chuanxiong	acetylcysteine conjugate of senkyunolide i
Chuanxiong	7-hydroxybutylidenephthalide-7-o-尾-d-glucuronide
Chuanxiong	3-hydroxybutylphthalide-3-o-d-glucuronide
Chuanxiong	2,3,5,6-tetramethylpyrazine
Dilong	oxidation,glucuronide conjugation of benzoic acid
Dilong	oleic acid
Dilong	methyl palmitelaidate
Dilong	linoleic acid
Dilong	eicosapentaenoic acid
Dilong	dehydroabietinol
Dilong	arachidonic acid
Taoren	stearic acid
Taoren	kaempferol
Taoren	heptanoic acid
Taoren	campesterol
Taoren	amygdalin
Taoren	9-hexadecenoic acid
Taoren	5,7-dihydroxy-2-
Honghua	hydroxysafflor yellow a
Honghua	kaempferol-3-glucuronide
Honghua	6-hydroxykaempferol sulfate
Honghua	kaempferol sulfate
Honghua	hydroxysafflower yellow a

## Sheet: Supplementary Table 3
Target	Common name	Uniprot ID	ChEMBL ID	Target Class	Probability*	Known actives (3D/2D)
Interleukin-2	IL2	P60568	CHEMBL5880	Secreted protein	1	1 / 4
Cytochrome P450 19A1	CYP19A1	P11511	CHEMBL1978	Cytochrome P450	0.288928	8 / 25
Aldehyde dehydrogenase	ALDH2	P05091	CHEMBL1935	Oxidoreductase	0.182485	0 / 44
Carbonic anhydrase XII	CA12	O43570	CHEMBL3242	Lyase	0.182485	9 / 32
Adenosine A1 receptor (by homology)	ADORA1	P30542	CHEMBL226	Family A G protein-coupled receptor	0.157929	5 / 18
Adenosine A2a receptor	ADORA2A	P29274	CHEMBL251	Family A G protein-coupled receptor	0.157929	13 / 14
Thromboxane-A synthase	TBXAS1	P24557	CHEMBL1835	Cytochrome P450	0.149733	0 / 1
Monoamine oxidase A	MAOA	P21397	CHEMBL1951	Oxidoreductase	0.149733	0 / 65
Maltase-glucoamylase	MGAM	O43451	CHEMBL2074	Hydrolase	0.149733	0 / 1
Serotonin 2a (5-HT2a) receptor	HTR2A	P28223	CHEMBL224	Family A G protein-coupled receptor	0.149733	0 / 3
Serotonin 2c (5-HT2c) receptor	HTR2C	P28335	CHEMBL225	Family A G protein-coupled receptor	0.149733	0 / 3
Estrogen-related receptor alpha	ESRRA	P11474	CHEMBL3429	Nuclear receptor	0.149733	0 / 2
Estrogen-related receptor beta	ESRRB	O95718	CHEMBL3751	Nuclear receptor	0.149733	0 / 1
ATP-binding cassette sub-family G member 2	ABCG2	Q9UNQ0	CHEMBL5393	Primary active transporter	0.149733	0 / 40
Carbonic anhydrase VII	CA7	P43166	CHEMBL2326	Lyase	0.141522	1 / 20
Estradiol 17-beta-dehydrogenase 2	HSD17B2	P37059	CHEMBL2789	Enzyme	0.141522	4 / 3
Carbonic anhydrase IV	CA4	P22748	CHEMBL3729	Lyase	0.141522	1 / 13
Carbonyl reductase [NADPH] 1	CBR1	P16152	CHEMBL5586	Enzyme	0.141522	1 / 3
Norepinephrine transporter	SLC6A2	P23975	CHEMBL222	Electrochemical transporter	0.133338	0 / 1
Arachidonate 12-lipoxygenase	ALOX12	P18054	CHEMBL3687	Enzyme	0.133338	0 / 12
Epidermal growth factor receptor erbB1	EGFR	P00533	CHEMBL203	Kinase	0.125143	2 / 16
Tyrosinase (by homology)	TYR	P14679	CHEMBL1973	Oxidoreductase	0.116965	0 / 2
Xanthine dehydrogenase	XDH	P47989	CHEMBL1929	Oxidoreductase	0.116965	0 / 19
6-phosphofructo-2-kinase/fructose-2,6-bisphosphatase 3	PFKFB3	Q16875	CHEMBL2331053	Enzyme	0.116965	0 / 2
Estrogen receptor beta	ESR2	Q92731	CHEMBL242	Nuclear receptor	0.108771	1 / 60
Receptor-type tyrosine-protein phosphatase S	PTPRS	Q13332	CHEMBL2396508	Phosphatase	0.108771	0 / 7
Estradiol 17-beta-dehydrogenase 1	HSD17B1	P14061	CHEMBL3181	Enzyme	0.108771	4 / 4
P-glycoprotein 1	ABCB1	P08183	CHEMBL4302	Primary active transporter	0.108771	2 / 31
Estrogen receptor alpha	ESR1	P03372	CHEMBL206	Nuclear receptor	0.108771	1 / 77
Macrophage migration inhibitory factor	MIF	P14174	CHEMBL2085	Enzyme	0.108771	1 / 8
Arachidonate 15-lipoxygenase	ALOX15	P16050	CHEMBL2903	Enzyme	0.108771	0 / 9
Peroxisome proliferator-activated receptor alpha	PPARA	Q07869	CHEMBL239	Nuclear receptor	0.100579	1 / 1
Cyclooxygenase-1	PTGS1	P23219	CHEMBL221	Oxidoreductase	0.100579	1 / 3
Toll-like receptor (TLR7/TLR9)	TLR9	Q9NR96	CHEMBL5804	Toll-like and Il-1 receptors	0.100579	0 / 2
Monoamine oxidase B	MAOB	P27338	CHEMBL2039	Oxidoreductase	0.100579	2 / 130
Carbonic anhydrase II	CA2	P00918	CHEMBL205	Lyase	0.100579	9 / 25
Carbonic anhydrase I	CA1	P00915	CHEMBL261	Lyase	0.100579	7 / 25
NADPH oxidase 4	NOX4	Q9NPH5	CHEMBL1250375	Enzyme	0.100579	0 / 7
Serum paraoxonase/arylesterase 1	PON1	P27169	CHEMBL3167	Enzyme	0.100579	0 / 1
Tankyrase-2	TNKS2	Q9H2K2	CHEMBL6154	Enzyme	0.100579	1 / 7
Tankyrase-1	TNKS	O95271	CHEMBL6164	Enzyme	0.100579	1 / 11
Acetylcholinesterase	ACHE	P22303	CHEMBL220	Hydrolase	0.100579	0 / 62
Carbonic anhydrase III	CA3	P07451	CHEMBL2885	Lyase	0.100579	0 / 7
Carbonic anhydrase VI	CA6	P23280	CHEMBL3025	Lyase	0.100579	0 / 7
Carbonic anhydrase XIV	CA14	Q9ULX7	CHEMBL3510	Lyase	0.100579	0 / 12
Carbonic anhydrase XIII	CA13	Q8N1Q1	CHEMBL3912	Lyase	0.100579	0 / 14
Carbonic anhydrase VB	CA5B	Q9Y2D0	CHEMBL3969	Lyase	0.100579	0 / 7
Carbonic anhydrase VA	CA5A	P35218	CHEMBL4789	Lyase	0.100579	0 / 6
Dihydroorotate dehydrogenase	DHODH	Q02127	CHEMBL1966	Oxidoreductase	0.100579	38 / 0
Steryl-sulfatase	STS	P08842	CHEMBL3559	Enzyme	0.100579	0 / 4
DNA excision repair protein ERCC-5	ERCC5	P28715	CHEMBL4736	Other nuclear protein	0.100579	8 / 0
Flap endonuclease 1	FEN1	P39748	CHEMBL5027	Enzyme	0.100579	10 / 0
Serine/threonine-protein kinase RAF	RAF1	P04049	CHEMBL1906	Kinase	0.100579	12 / 0
Carbonic anhydrase IX	CA9	Q16790	CHEMBL3594	Lyase	0.100579	8 / 36
Protein-tyrosine phosphatase 1B	PTPN1	P18031	CHEMBL335	Phosphatase	0.100579	0 / 18
Beta-secretase 1	BACE1	P56817	CHEMBL4822	Protease	0.100579	0 / 20
Tyrosine-protein kinase TYK2	TYK2	P29597	CHEMBL3553	Kinase	0	1 / 0
Apoptosis regulator Bcl-2	BCL2	P10415	CHEMBL4860	Other ion channel	0	0 / 3
Peroxisome proliferator-activated receptor gamma	PPARG	P37231	CHEMBL235	Nuclear receptor	0	0 / 2
Ezrin	EZR	P15311	CHEMBL1932896	Unclassified protein	0	1 / 0
Bcl2-antagonist of cell death (BAD)	BAD	Q92934	CHEMBL3817	Other cytosolic protein	0	0 / 1
Inhibitor of nuclear factor kappa B kinase epsilon subunit	IKBKE	Q14164	CHEMBL3529	Kinase	0	1 / 0
Cytochrome P450 1B1	CYP1B1	Q16678	CHEMBL4878	Cytochrome P450	0	0 / 33
Serine/threonine-protein kinase Chk1	CHEK1	O14757	CHEMBL4630	Kinase	0	1 / 0
Induced myeloid leukemia cell differentiation protein Mcl-1	MCL1	Q07820	CHEMBL4361	Other cytosolic protein	0	2 / 4
Arachidonate 5-lipoxygenase	ALOX5	P09917	CHEMBL215	Oxidoreductase	0	0 / 26
Vasopressin V1a receptor (by homology)	AVPR1A	P37288	CHEMBL1889	Family A G protein-coupled receptor	0	1 / 0
Cytosolic phospholipase A2	PLA2G4A	P47712	CHEMBL3816	Enzyme	0	0 / 1
TNF-alpha	TNF	P01375	CHEMBL1825	Secreted protein	0	0 / 1
G protein-coupled receptor kinase 6	GRK6	P43250	CHEMBL6144	Kinase	0	0 / 4
Aldose reductase	AKR1B1	P15121	CHEMBL1900	Enzyme	0	2 / 53
Tyrosine-protein kinase ABL	ABL1	P00519	CHEMBL1862	Kinase	0	1 / 0
Tyrosine-protein kinase HCK	HCK	P08631	CHEMBL3234	Kinase	0	1 / 0
PI4-kinase beta subunit	PI4KB	Q9UBF8	CHEMBL3268	Enzyme	0	1 / 0
Heat shock protein HSP 90-beta	HSP90AB1	P08238	CHEMBL4303	Other cytosolic protein	0	5 / 0
Ephrin receptor	EPHB4	P54760	CHEMBL5147	Kinase	0	1 / 0
Stem cell growth factor receptor	KIT	P10721	CHEMBL1936	Kinase	0	0 / 3
Delta opioid receptor	OPRD1	P41143	CHEMBL236	Family A G protein-coupled receptor	0	0 / 5
Tyrosine-protein kinase BRK	PTK6	Q13882	CHEMBL4601	Kinase	0	3 / 0
Kinesin-like protein 1	KIF11	P52732	CHEMBL4581	Other cytosolic protein	0	0 / 8
Lysine-specific demethylase 5C	KDM5C	P41229	CHEMBL2163176	Eraser	0	1 / 0
Lysine-specific demethylase 4A	KDM4A	O75164	CHEMBL5896	Eraser	0	1 / 0
Lysine-specific demethylase 4D	KDM4D	Q6B0I6	CHEMBL6138	Eraser	0	1 / 0
Lysine-specific demethylase 4C	KDM4C	Q9H3R0	CHEMBL6175	Eraser	0	1 / 0
CCR4-NOT transcription complex subunit 7	CNOT7	Q9UIV1	CHEMBL3616361	Hydrolase	0	4 / 0
Serine/threonine-protein kinase Aurora-B	AURKB	Q96GD4	CHEMBL2185	Kinase	0	0 / 3
Glycogen synthase kinase-3 beta	GSK3B	P49841	CHEMBL262	Kinase	0	10 / 7
DNA ligase 1	LIG1	P18858	CHEMBL5694	Enzyme	0	1 / 0
Heat shock protein HSP 90-alpha	HSP90AA1	P07900	CHEMBL3880	Other cytosolic protein	0	8 / 0
Baculoviral IAP repeat-containing protein 5	BIRC5	O15392	CHEMBL5989	Unclassified protein	0	1 / 0
Calcium-activated potassium channel subunit alpha-1	KCNMA1	Q12791	CHEMBL4304	Voltage-gated ion channel	0	2 / 0
Tyrosine-protein kinase receptor FLT3	FLT3	P36888	CHEMBL1974	Kinase	0	0 / 7
Leucine-rich repeat serine/threonine-protein kinase 2	LRRK2	Q5S007	CHEMBL1075104	Kinase	0	2 / 0
Glucagon receptor	GCGR	P47871	CHEMBL1985	Family B G protein-coupled receptor	0	5 / 0
Prostanoid EP1 receptor	PTGER1	P34995	CHEMBL1811	Family A G protein-coupled receptor	0	0 / 1
Prostanoid EP2 receptor	PTGER2	P43116	CHEMBL1881	Family A G protein-coupled receptor	0	0 / 1
Prostanoid EP3 receptor	PTGER3	P43115	CHEMBL3710	Family A G protein-coupled receptor	0	0 / 1
Prostanoid DP receptor	PTGDR	Q13258	CHEMBL4427	Family A G protein-coupled receptor	0	0 / 1
Plasminogen	PLG	P00747	CHEMBL1801	Protease	0	0 / 2
Cyclin-dependent kinase 1/cyclin B	CCNB3 CDK1 CCNB1 CCNB2	Q8WWL7 P06493 P14635 O95067	CHEMBL2094127	Other cytosolic protein	0	0 / 4
Multidrug resistance-associated protein 1	ABCC1	P33527	CHEMBL3004	Primary active transporter	1	7 / 11
Aryl hydrocarbon receptor	AHR	P35869	CHEMBL3201	Transcription factor	1	1 / 1
Glyoxalase I	GLO1	Q04760	CHEMBL2424	Enzyme	0.65802	3 / 4
Tyrosine-protein kinase SYK	SYK	P43405	CHEMBL2599	Kinase	0.65802	3 / 3
Matrix metalloproteinase 9	MMP9	P14780	CHEMBL321	Protease	0.65802	2 / 2
Matrix metalloproteinase 2	MMP2	P08253	CHEMBL333	Protease	0.65802	2 / 2
Cyclin-dependent kinase 5/CDK5 activator 1	CDK5R1 CDK5	Q15078 Q00535	CHEMBL1907600	Kinase	0.517921	6 / 18
Arginase-1 (by homology)	ARG1	P05089	CHEMBL1075097	Enzyme	0.517921	2 / 2
G-protein coupled receptor 35	GPR35	Q9HC97	CHEMBL1293267	Family A G protein-coupled receptor	0.50153	2 / 4
Death-associated protein kinase 1	DAPK1	P53355	CHEMBL2558	Kinase	0.50153	2 / 2
DNA-3-methyladenine glycosylase	MPG	P29372	CHEMBL3396943	Enzyme	0.50153	1 / 1
Solute carrier family 22 member 12	SLC22A12	Q96S37	CHEMBL6120	Electrochemical transporter	0.50153	6 / 1
Transthyretin	TTR	P02766	CHEMBL3194	Secreted protein	0.484896	2 / 3
Aldo-keto reductase family 1 member B10	AKR1B10	O60218	CHEMBL5983	Enzyme	0.484896	2 / 3
Cyclin-dependent kinase 6	CDK6	Q00534	CHEMBL2508	Kinase	0.476836	3 / 4
Cyclin-dependent kinase 2	CDK2	P24941	CHEMBL301	Kinase	0.476836	1 / 17
Casein kinase II alpha	CSNK2A1	P68400	CHEMBL3629	Kinase	0.427205	3 / 2
Vasopressin V2 receptor	AVPR2	P30518	CHEMBL1790	Family A G protein-coupled receptor	0.402643	1 / 1
Insulin-like growth factor I receptor	IGF1R	P08069	CHEMBL1957	Kinase	0.402643	3 / 3
Thrombin	F2	P00734	CHEMBL204	Protease	0.402643	11 / 3
Serine/threonine-protein kinase PIM1	PIM1	P11309	CHEMBL2147	Kinase	0.402643	8 / 7
Dopamine D4 receptor	DRD4	P21917	CHEMBL219	Family A G protein-coupled receptor	0.402643	1 / 1
Myeloperoxidase	MPO	P05164	CHEMBL2439	Enzyme	0.402643	1 / 1
PI3-kinase p85-alpha subunit	PIK3R1	P27986	CHEMBL2506	Enzyme	0.402643	1 / 1
Liver glycogen phosphorylase	PYGL	P06737	CHEMBL2568	Enzyme	0.402643	1 / 1
Tyrosine-protein kinase SRC	SRC	P12931	CHEMBL267	Kinase	0.402643	3 / 10
Focal adhesion kinase 1	PTK2	Q05397	CHEMBL2695	Kinase	0.402643	1 / 2
Vascular endothelial growth factor receptor 2	KDR	P35968	CHEMBL279	Kinase	0.402643	2 / 3
Matrix metalloproteinase 13	MMP13	P45452	CHEMBL280	Protease	0.402643	1 / 1
Matrix metalloproteinase 3	MMP3	P08254	CHEMBL283	Protease	0.402643	1 / 1
Serine/threonine-protein kinase PLK1	PLK1	P53350	CHEMBL3024	Kinase	0.402643	2 / 3
Cyclin-dependent kinase 1	CDK1	P06493	CHEMBL308	Kinase	0.402643	3 / 13
Protein kinase N1	PKN1	Q16512	CHEMBL3384	Kinase	0.402643	1 / 3
Hepatocyte growth factor receptor	MET	P08581	CHEMBL3717	Kinase	0.402643	4 / 4
Serine/threonine-protein kinase NEK2	NEK2	P51955	CHEMBL3835	Kinase	0.402643	1 / 2
Interleukin-8 receptor A	CXCR1	P25024	CHEMBL4029	Family A G protein-coupled receptor	0.402643	1 / 1
CaM kinase II beta	CAMK2B	Q13554	CHEMBL4121	Kinase	0.402643	1 / 2
ALK tyrosine kinase receptor	ALK	Q9UM73	CHEMBL4247	Kinase	0.402643	2 / 4
Serine/threonine-protein kinase AKT	AKT1	P31749	CHEMBL4282	Kinase	0.402643	1 / 4
Serine/threonine-protein kinase NEK6	NEK6	Q9HC98	CHEMBL4309	Kinase	0.402643	1 / 2
Phospholipase A2 group 1B	PLA2G1B	P04054	CHEMBL4426	Enzyme	0.402643	1 / 1
Tyrosine-protein kinase receptor UFO	AXL	P30530	CHEMBL4895	Kinase	0.402643	2 / 4
NUAK family SNF1-like kinase 1	NUAK1	O60285	CHEMBL5784	Kinase	0.402643	1 / 2
Aldo-keto reductase family 1 member C2 (by homology)	AKR1C2	P52895	CHEMBL5847	Enzyme	0.402643	1 / 1
Aldo-keto reductase family 1 member C1 (by homology)	AKR1C1	Q04828	CHEMBL5905	Enzyme	0.402643	1 / 1
Aldo-keto-reductase family 1 member C3 (by homology)	AKR1C3	P42330	CHEMBL4681	Enzyme	0.402643	1 / 1
Aldo-keto reductase family 1 member C4 (by homology)	AKR1C4	P17516	CHEMBL4999	Enzyme	0.402643	1 / 1
Aldehyde reductase (by homology)	AKR1A1	P14550	CHEMBL2246	Enzyme	0.402643	1 / 1
Beta amyloid A4 protein	APP	P05067	CHEMBL2487	Membrane receptor	0.295453	2 / 12
Poly [ADP-ribose] polymerase-1	PARP1	P09874	CHEMBL3105	Enzyme	0.295453	3 / 9
Matrix metalloproteinase 12	MMP12	P39900	CHEMBL4393	Protease	0.295453	1 / 1
Lymphocyte differentiation antigen CD38	CD38	P28907	CHEMBL4660	Enzyme	0.295453	2 / 2
DNA topoisomerase I (by homology)	TOP1	P11387	CHEMBL1781	Isomerase	0.295453	1 / 1
Cyclooxygenase-2	PTGS2	P35354	CHEMBL230	Oxidoreductase	0.270837	1 / 25
Cystic fibrosis transmembrane conductance regulator	CFTR	P13569	CHEMBL4051	Other ion channel	0.270837	1 / 1
AMY1C	AMY1A	P04745	CHEMBL2478	Enzyme	0.237885	1 / 1
Telomerase reverse transcriptase	TERT	O14746	CHEMBL2916	Enzyme	0.229686	9 / 22
Microtubule-associated protein tau	MAPT	P10636	CHEMBL1293224	Unclassified protein	0.171979	1 / 1
Galectin-3	LGALS3	P17931	CHEMBL4531	Other cytosolic protein	0.136845	0 / 7
Galectin-9	LGALS9	O00182	CHEMBL5474	Other cytosolic protein	0.136845	0 / 1
Somatostatin receptor 5	SSTR5	P35346	CHEMBL1792	Family A G protein-coupled receptor	0.120226	0 / 17
Somatostatin receptor 2	SSTR2	P30874	CHEMBL1804	Family A G protein-coupled receptor	0.120226	0 / 13
Somatostatin receptor 4	SSTR4	P31391	CHEMBL1853	Family A G protein-coupled receptor	0.120226	0 / 20
Somatostatin receptor 1	SSTR1	P30872	CHEMBL1917	Family A G protein-coupled receptor	0.120226	0 / 9
Somatostatin receptor 3	SSTR3	P32745	CHEMBL2028	Family A G protein-coupled receptor	0.120226	0 / 13
Vascular endothelial growth factor A	VEGFA	P15692	CHEMBL1783	Secreted protein	0.120226	0 / 2
Acidic fibroblast growth factor	FGF1	P05230	CHEMBL2120	Secreted protein	0.120226	0 / 3
Basic fibroblast growth factor	FGF2	P09038	CHEMBL3107	Secreted protein	0.120226	0 / 2
Heparanase	HPSE	Q9Y251	CHEMBL3921	Enzyme	0.120226	0 / 2
Thrombin and coagulation factor X	F10	P00742	CHEMBL244	Protease	0.120226	0 / 3
Plasminogen activator inhibitor-1	SERPINE1	P05121	CHEMBL3475	Secreted protein	0.120226	0 / 10
T-cell protein-tyrosine phosphatase	PTPN2	P17706	CHEMBL3807	Phosphatase	0.120226	0 / 3
Squalene monooxygenase (by homology)	SQLE	Q14534	CHEMBL3592	Enzyme	0.120226	0 / 15
Platelet activating factor receptor (by homology)	PTAFR	P25105	CHEMBL250	Family A G protein-coupled receptor	0.120226	0 / 15
P-selectin	SELP	P16109	CHEMBL5378	Adhesion	0.120226	0 / 1
Phosphodiesterase 4D	PDE4D	Q08499	CHEMBL288	Phosphodiesterase	0	0 / 1
Gamma-secretase	PSEN2 PSENEN NCSTN APH1A PSEN1 APH1B	P49810 Q9NZ42 Q92542 Q96BI3 P49768 Q8WW43	CHEMBL2094135	Protease	0	0 / 11
Butyrylcholinesterase	BCHE	P06276	CHEMBL1914	Hydrolase	0	0 / 28
Squalene synthetase	FDFT1	P37268	CHEMBL3338	Enzyme	0	0 / 165
Tyrosyl-DNA phosphodiesterase 1	TDP1	Q9NUW8	CHEMBL1075138	Enzyme	0	0 / 2
Protein phosphatase 2C alpha	PPM1A	P35813	CHEMBL2437	Phosphatase	0	0 / 1
Dopamine transporter (by homology)	SLC6A3	Q01959	CHEMBL238	Electrochemical transporter	0	0 / 59
Kappa Opioid receptor	OPRK1	P41145	CHEMBL237	Family A G protein-coupled receptor	0	0 / 5
Sodium/glucose cotransporter 2	SLC5A2	P31639	CHEMBL3884	Electrochemical transporter	0	0 / 52
Protein kinase C gamma	PRKCG	P05129	CHEMBL2938	Kinase	0	0 / 8
Protein kinase C delta	PRKCD	Q05655	CHEMBL2996	Kinase	0	0 / 15
Protein kinase C alpha	PRKCA	P17252	CHEMBL299	Kinase	0	0 / 22
Protein kinase C beta	PRKCB	P05771	CHEMBL3045	Kinase	0	0 / 8
Protein kinase C epsilon	PRKCE	Q02156	CHEMBL3582	Kinase	0	0 / 8
Protein kinase C eta	PRKCH	P24723	CHEMBL3616	Kinase	0	0 / 8
Protein kinase C theta	PRKCQ	Q04759	CHEMBL3920	Kinase	0	0 / 8
Glycine receptor subunit alpha-1	GLRA1	P23415	CHEMBL5845	Ligand-gated ion channel	0	0 / 9
Glycine receptor subunit alpha-2	GLRA2	P23416	CHEMBL5871	Ligand-gated ion channel	0	0 / 6
Adrenergic receptor beta	ADRB2	P07550	CHEMBL210	Family A G protein-coupled receptor	0	0 / 2
Neurokinin 1 receptor	TACR1	P25103	CHEMBL249	Family A G protein-coupled receptor	0	0 / 5
Serotonin 2b (5-HT2b) receptor	HTR2B	P41595	CHEMBL1833	Family A G protein-coupled receptor	0	0 / 1
Alpha-2a adrenergic receptor	ADRA2A	P08913	CHEMBL1867	Family A G protein-coupled receptor	0	0 / 1
Adrenergic receptor alpha-2	ADRA2C	P18825	CHEMBL1916	Family A G protein-coupled receptor	0	0 / 1
Alpha-2b adrenergic receptor	ADRA2B	P18089	CHEMBL1942	Family A G protein-coupled receptor	0	0 / 1
Dopamine D1 receptor	DRD1	P21728	CHEMBL2056	Family A G protein-coupled receptor	0	0 / 1
Dopamine D2 receptor	DRD2	P14416	CHEMBL217	Family A G protein-coupled receptor	0	0 / 1
Alpha-1d adrenergic receptor	ADRA1D	P25100	CHEMBL223	Family A G protein-coupled receptor	0	0 / 1
Alpha-1a adrenergic receptor (by homology)	ADRA1A	P35348	CHEMBL229	Family A G protein-coupled receptor	0	0 / 2
Dopamine D3 receptor	DRD3	P35462	CHEMBL234	Family A G protein-coupled receptor	0	0 / 1
Cytochrome P450 2D6	CYP2D6	P10635	CHEMBL289	Cytochrome P450	0	0 / 1
Serotonin 6 (5-HT6) receptor	HTR6	P50406	CHEMBL3371	Family A G protein-coupled receptor	0	0 / 1
Serotonin 1b (5-HT1b) receptor (by homology)	HTR1B	P28222	CHEMBL1898	Family A G protein-coupled receptor	0	0 / 1
Alpha-1b adrenergic receptor	ADRA1B	P35368	CHEMBL232	Family A G protein-coupled receptor	0	0 / 1
C-C chemokine receptor type 6	CCR6	P51684	CHEMBL4423	Family A G protein-coupled receptor	0	0 / 1
Sodium/glucose cotransporter 1	SLC5A1	P13866	CHEMBL4979	Electrochemical transporter	0	0 / 23
Nuclear receptor ROR-gamma	RORC	P51449	CHEMBL1741186	Nuclear receptor	0	0 / 2
Ryanodine receptor 1	RYR1	P21817	CHEMBL1846	Ligand-gated ion channel	0	0 / 1
Vitamin D receptor	VDR	P11473	CHEMBL1977	Nuclear receptor	0	0 / 1
Motilin receptor	MLNR	O43193	CHEMBL2203	Family A G protein-coupled receptor	0	0 / 2
Transitional endoplasmic reticulum ATPase	VCP	P55072	CHEMBL1075145	Primary active transporter	0	0 / 1
Troponin, cardiac muscle	TNNC1 TNNT2 TNNI3	P63316 P45379 P19429	CHEMBL2095202	Unclassified protein	0	0 / 1
Mu opioid receptor	OPRM1	P35372	CHEMBL233	Family A G protein-coupled receptor	0	0 / 1
Apoptosis regulator Bcl-X	BCL2L1	Q07817	CHEMBL4625	Other ion channel	0	0 / 1
Galectin-4	LGALS4	P56470	CHEMBL1671608	Other cytosolic protein	0	0 / 2
Galectin-8	LGALS8	O00214	CHEMBL5475	Other cytosolic protein	0	0 / 2
Vanilloid receptor	TRPV1	Q8NER1	CHEMBL4794	Voltage-gated ion channel	0	0 / 1
Androgen Receptor (by homology)	AR	P10275	CHEMBL1871	Nuclear receptor	0	0 / 1
Low affinity sodium-glucose cotransporter	SLC5A4	Q9NY91	CHEMBL1770047	Electrochemical transporter	0	0 / 7
Tumour suppressor p53/oncoprotein Mdm2	TP53	P04637	CHEMBL4096	Transcription factor	0	0 / 2
Signal transducer and activator of transcription 3	STAT3	P40763	CHEMBL4026	Transcription factor	0	0 / 6
Carboxylesterase 2	CES2	O00748	CHEMBL3180	Enzyme	0	0 / 1
HERG	KCNH2	Q12809	CHEMBL240	Voltage-gated ion channel	0	0 / 6
Kallikrein 7	KLK7	P49862	CHEMBL2443	Protease	0	0 / 3
Kallikrein 5	KLK5	Q9Y337	CHEMBL4447	Protease	0	0 / 3
Neuronal acetylcholine receptor protein alpha-7 subunit	CHRNA7	P36544	CHEMBL2492	Ligand-gated ion channel	0	0 / 5
Sodium/potassium-transporting ATPase alpha-1 chain	ATP1A1	P05023	CHEMBL1807	Primary active transporter	0	0 / 1
Myelin-associated glycoprotein (by homology)	MAG	P20916	CHEMBL5807	Unclassified protein	0	0 / 3
Bile salt export pump	ABCB11	O95342	CHEMBL6020	Primary active transporter	0	0 / 1
Muscarinic acetylcholine receptor M3 (by homology)	CHRM3	P20309	CHEMBL245	Family A G protein-coupled receptor	0	0 / 4
Melanin-concentrating hormone receptor 1	MCHR1	Q99705	CHEMBL344	Family A G protein-coupled receptor	0	0 / 14
Epoxide hydratase	EPHX2	P34913	CHEMBL2409	Protease	0	0 / 5
Serotonin transporter (by homology)	SLC6A4	P31645	CHEMBL228	Electrochemical transporter	0	0 / 12
P47929	LGALS7	P47929	CHEMBL5008	Other cytosolic protein	0	0 / 1
Acetyl-CoA carboxylase 2	ACACB	O00763	CHEMBL4829	Ligase	0	0 / 1
Niemann-Pick C1-like protein 1	NPC1L1	Q9UHC9	CHEMBL2027	Other membrane protein	0.823862	14 / 13
LXR-alpha	NR1H3	Q13133	CHEMBL2808	Nuclear receptor	0.709824	17 / 20
Testis-specific androgen-binding protein	SHBG	P04278	CHEMBL3305	Secreted protein	0.446586	0 / 48
Sterol regulatory element-binding protein 2	SREBF2	Q12772	CHEMBL1795166	Unclassified protein	0.411408	1 / 1
HMG-CoA reductase	HMGCR	P04035	CHEMBL402	Oxidoreductase	0.411408	11 / 7
Cytochrome P450 17A1	CYP17A1	P05093	CHEMBL3522	Cytochrome P450	0.306239	2 / 50
Cytochrome P450 51 (by homology)	CYP51A1	Q16850	CHEMBL3849	Cytochrome P450	0.200888	3 / 2
Nuclear receptor ROR-alpha	RORA	P35398	CHEMBL5868	Nuclear receptor	0.192105	3 / 3
Muscarinic acetylcholine receptor M2	CHRM2	P08172	CHEMBL211	Family A G protein-coupled receptor	0.113207	0 / 1
Cytochrome P450 2C19	CYP2C19	P33261	CHEMBL3622	Cytochrome P450	0.113207	0 / 3
Corticosteroid binding globulin	SERPINA6	P08185	CHEMBL2421	Secreted protein	0.0956635	0 / 18
Glucose-6-phosphate 1-dehydrogenase	G6PD	P11413	CHEMBL5347	Enzyme	0.0956635	0 / 2
Nuclear receptor subfamily 1 group I member 3 (by homology)	NR1I3	Q14994	CHEMBL5503	Nuclear receptor	0	0 / 3
LXR-beta	NR1H2	P55055	CHEMBL4093	Nuclear receptor	0	1 / 1
Prostaglandin E synthase	PTGES	O14684	CHEMBL5658	Enzyme	0	0 / 10
Anti-estrogen binding site (AEBS) (by homology)	DHCR7	Q9UBM7	CHEMBL2169735	Enzyme	0	2 / 5
Peroxisome proliferator-activated receptor delta	PPARD	Q03181	CHEMBL3979	Nuclear receptor	0	0 / 8
Protein-tyrosine phosphatase 1C	PTPN6	P29350	CHEMBL3166	Phosphatase	0	0 / 1
Nitric oxide synthase, inducible (by homology)	NOS2	P35228	CHEMBL4481	Enzyme	0	1 / 16
11-beta-hydroxysteroid dehydrogenase 1	HSD11B1	P28845	CHEMBL4235	Enzyme	0	16 / 23
UDP-glucuronosyltransferase 2B7	UGT2B7	P16662	CHEMBL4370	Enzyme	0	0 / 8
DNA polymerase beta (by homology)	POLB	P06746	CHEMBL2392	Enzyme	0	0 / 6
Prolyl endopeptidase	PREP	P48147	CHEMBL3202	Protease	0	0 / 1
Sigma opioid receptor	SIGMAR1	Q99720	CHEMBL287	Membrane receptor	0	6 / 5
Prostanoid EP4 receptor (by homology)	PTGER4	P35408	CHEMBL1836	Family A G protein-coupled receptor	0	0 / 6
Indoleamine 2,3-dioxygenase	IDO1	P14902	CHEMBL4685	Enzyme	0	0 / 1
Potassium-transporting ATPase alpha chain 2	ATP12A	P54707	CHEMBL2933	Primary active transporter	0	0 / 2
Prostanoid IP receptor	PTGIR	P43119	CHEMBL1995	Family A G protein-coupled receptor	0	0 / 6
Glucocorticoid receptor	NR3C1	P04150	CHEMBL2034	Nuclear receptor	0	1 / 25
Anti-estrogen binding site (AEBS)	DHCR7 EBP	Q9UBM7 Q15125	CHEMBL612409	Enzyme	0	0 / 1
Fatty acid binding protein adipocyte	FABP4	P15090	CHEMBL2083	Fatty acid binding protein family	0	0 / 3
Fatty acid binding protein muscle	FABP3	P05413	CHEMBL3344	Fatty acid binding protein family	0	0 / 4
Fatty acid binding protein epidermal	FABP5	Q01469	CHEMBL3674	Fatty acid binding protein family	0	0 / 1
Fatty acid-binding protein, liver	FABP1	P07148	CHEMBL5421	Fatty acid binding protein family	0	0 / 3
Isoprenylcysteine carboxyl methyltransferase	ICMT	O60725	CHEMBL4699	Enzyme	0	1 / 0
Sonic hedgehog protein (by homology)	SHH	Q15465	CHEMBL5602	Unclassified protein	0	13 / 1
Progesterone receptor	PGR	P06401	CHEMBL208	Nuclear receptor	0	0 / 26
Adenosine A3 receptor	ADORA3	P0DMS8	CHEMBL256	Family A G protein-coupled receptor	0	0 / 1
MAP kinase ERK1	MAPK3	P27361	CHEMBL3385	Kinase	0	0 / 1
Protein-tyrosine phosphatase 2C	PTPN11	Q06124	CHEMBL3864	Phosphatase	0	0 / 1
Sphingosine 1-phosphate receptor Edg-3	S1PR3	Q99500	CHEMBL3892	Family A G protein-coupled receptor	0	4 / 0
Sphingosine 1-phosphate receptor Edg-1	S1PR1	P21453	CHEMBL4333	Family A G protein-coupled receptor	0	4 / 0
Receptor-type tyrosine-protein phosphatase F (LAR)	PTPRF	P10586	CHEMBL3521	Membrane receptor	0	0 / 1
Low molecular weight phosphotyrosine protein phosphatase	ACP1	P24666	CHEMBL4903	Phosphatase	0	0 / 1
C-X-C chemokine receptor type 3	CXCR3	P49682	CHEMBL4441	Family A G protein-coupled receptor	0	3 / 0
p53-binding protein Mdm-2	MDM2	Q00987	CHEMBL5023	Other nuclear protein	0	15 / 0
Phosphodiesterase 4A	PDE4A	P27815	CHEMBL254	Phosphodiesterase	0	2 / 0
Phosphodiesterase 4B	PDE4B	Q07343	CHEMBL275	Phosphodiesterase	0	2 / 0
Phosphodiesterase 4C	PDE4C	Q08493	CHEMBL291	Phosphodiesterase	0	2 / 0
Vitamin D-binding protein	GC	P02774	CHEMBL2259	Secreted protein	0	0 / 1
DNA topoisomerase II alpha	TOP2A	P11388	CHEMBL1806	Isomerase	0	0 / 2
Orexin receptor 2	HCRTR2	O43614	CHEMBL4792	Family A G protein-coupled receptor	0	5 / 0
Orexin receptor 1	HCRTR1	O43613	CHEMBL5113	Family A G protein-coupled receptor	0	5 / 0
C-C chemokine receptor type 1	CCR1	P32246	CHEMBL2413	Family A G protein-coupled receptor	0	2 / 0
Smoothened homolog	SMO	Q99835	CHEMBL5971	Frizzled family G protein-coupled receptor	0	13 / 0
Monoglyceride lipase	MGLL	Q99685	CHEMBL4191	Enzyme	0	2 / 0
Prostanoid FP receptor	PTGFR	P43088	CHEMBL1987	Family A G protein-coupled receptor	0	0 / 5
Dynamin-1	DNM1	Q05193	CHEMBL4958	Enzyme	0	1 / 0
Diacylglycerol O-acyltransferase 1	DGAT1	O75907	CHEMBL6009	Enzyme	0	3 / 0
Mineralocorticoid receptor	NR3C2	P08235	CHEMBL1994	Nuclear receptor	0	0 / 17
Hypoxia-inducible factor 1 alpha	HIF1A	Q16665	CHEMBL4261	Transcription factor	0	0 / 2
Methionine aminopeptidase 1	METAP1	P53582	CHEMBL2474	Protease	0	1 / 0
Cyclin-dependent kinase 4	CDK4	P11802	CHEMBL331	Kinase	0	2 / 0
Steroid 5-alpha-reductase 2	SRD5A2	P31213	CHEMBL1856	Oxidoreductase	0	0 / 8
Protein Mdm4	MDM4	O15151	CHEMBL1255126	Unclassified protein	0	1 / 0
Fatty acid binding protein intestinal	FABP2	P12104	CHEMBL4879	Fatty acid binding protein family	0.526361	1 / 1
Free fatty acid receptor 1	FFAR1	O14842	CHEMBL4422	Family A G protein-coupled receptor	0.370888	133 / 3
Solute carrier family 22 member 6 (by homology)	SLC22A6	Q4U2R8	CHEMBL1641347	Electrochemical transporter	0.207054	0 / 2
Dual specificity phosphatase Cdc25A	CDC25A	P30304	CHEMBL3775	Phosphatase	0.174271	16 / 14
Bile acid receptor FXR	NR1H4	Q96RI1	CHEMBL2047	Nuclear receptor	0.125143	96 / 11
Estradiol 17-beta-dehydrogenase 3	HSD17B3	P37058	CHEMBL4234	Enzyme	0.116965	0 / 11
GABA-B receptor (by homology)	GABBR1	Q9UBS5	CHEMBL2064	Family C G protein-coupled receptor	0.116965	0 / 1
G-protein coupled bile acid receptor 1	GPBAR1	Q8TDU6	CHEMBL5409	Family A G protein-coupled receptor	0.108771	4 / 15
GABA A receptor alpha-2/beta-2/gamma-2	GABRA2 GABRB2 GABRG2	P47869 P47870 P18507	CHEMBL2111413	Ligand-gated ion channel	0.108771	0 / 2
Lysine-specific demethylase 2A	KDM2A	Q9Y2K7	CHEMBL1938210	Eraser	0.108771	12 / 1
Protein farnesyltransferase	FNTA FNTB	P49354 P49356	CHEMBL2094108	Enzyme	0.100579	11 / 8
Histone lysine demethylase PHF8	PHF8	Q9UPP1	CHEMBL1938212	Eraser	0.100579	1 / 1
Glutathione S-transferase kappa 1	GSTK1	Q9Y2Q3	CHEMBL4491	Enzyme	0.100579	0 / 1
Anandamide amidohydrolase	FAAH	O00519	CHEMBL2243	Enzyme	0.100579	3 / 1
Retinoic acid receptor gamma	RARG	P13631	CHEMBL2003	Nuclear receptor	0.100579	122 / 0
Retinoic acid receptor beta	RARB	P10826	CHEMBL2008	Nuclear receptor	0.100579	130 / 0
Retinoic acid receptor alpha	RARA	P10276	CHEMBL2055	Nuclear receptor	0.100579	119 / 0
11-beta-hydroxysteroid dehydrogenase 2	HSD11B2	P80365	CHEMBL3746	Enzyme	0.100579	6 / 3
CDC45-related protein	CDC45	O75419	CHEMBL3040	Other nuclear protein	0.100579	0 / 1
Leukocyte common antigen	PTPRC	P08575	CHEMBL3243	Enzyme	0.100579	0 / 1
Hydroxyacid oxidase 1	HAO1	Q9UJM8	CHEMBL4229	Enzyme	0.100579	2 / 1
Nuclear receptor subfamily 0 group B member 2	NR0B2	Q15466	CHEMBL5603	Nuclear receptor	0.100579	1 / 0
Cytochrome P450 26B1	CYP26B1	Q9NR63	CHEMBL3713687	Cytochrome P450	0.100579	9 / 0
Cytochrome P450 26A1	CYP26A1	O43174	CHEMBL5141	Cytochrome P450	0.100579	9 / 0
Acyl-CoA desaturase	SCD	O00767	CHEMBL5555	Enzyme	0.100579	7 / 1
Retinoid X receptor beta	RXRB	P28702	CHEMBL1870	Nuclear receptor	0.100579	71 / 0
Retinoid X receptor gamma	RXRG	P48443	CHEMBL2004	Nuclear receptor	0.100579	106 / 0
Retinoid X receptor alpha	RXRA	P19793	CHEMBL2061	Nuclear receptor	0.100579	214 / 0
Voltage-gated calcium channel alpha2/delta subunit 1	CACNA2D1	P54289	CHEMBL1919	Calcium channel auxiliary subunit alpha2delta family	0.100579	0 / 4
Glucagon	GCG	P01275	CHEMBL5736	Unclassified protein	0.100579	47 / 0
SUMO-activating enzyme	SAE1 UBA2	Q9UBE0 Q9UBT2	CHEMBL2095174	Enzyme	0.100579	0 / 2
Metabotropic glutamate receptor 5	GRM5	P41594	CHEMBL3227	Family C G protein-coupled receptor	0.100579	0 / 4
Monocarboxylate transporter 1 (by homology)	SLC16A1	P53985	CHEMBL4360	Electrochemical transporter	0	8 / 0
G protein-coupled receptor 44	PTGDR2	Q9Y5Y4	CHEMBL5071	Family A G protein-coupled receptor	0	66 / 0
Angiotensin-converting enzyme (by homology)	ACE	P12821	CHEMBL1808	Protease	0	0 / 2
G-protein coupled receptor 120	FFAR4	Q5NUL3	CHEMBL5339	Family A G protein-coupled receptor	0	7 / 0
Epoxide hydrolase 1	EPHX1	P07099	CHEMBL1968	Protease	0	12 / 0
Thromboxane A2 receptor	TBXA2R	P21731	CHEMBL2069	Family A G protein-coupled receptor	0	84 / 0
Plasma retinol-binding protein	RBP4	P02753	CHEMBL3100	Secreted protein	0	6 / 0
Intercellular adhesion molecule (ICAM-1), Integrin alpha-L/beta-2	ITGAL ICAM1 ITGB2	P20701 P05362 P05107	CHEMBL2096661	Membrane receptor	0	7 / 0
Autotaxin	ENPP2	Q13822	CHEMBL3691	Enzyme	0	14 / 0
Cholecystokinin B receptor	CCKBR	P32239	CHEMBL298	Family A G protein-coupled receptor	0	45 / 0
AMPK alpha2/beta1/gamma1	PRKAG1 PRKAB1 PRKAA2	P54619 Q9Y478 P54646	CHEMBL3038455	Kinase	0	6 / 0
Leukotriene A4 hydrolase	LTA4H	P09960	CHEMBL4618	Protease	0	1 / 1
Betaine transporter	SLC6A12	P48065	CHEMBL3715	Electrochemical transporter	0	0 / 3
Xaa-Pro dipeptidase	PEPD	P12955	CHEMBL4185	Protease	0	0 / 1
Hepatocyte nuclear factor 4-alpha	HNF4A	P41235	CHEMBL5398	Unclassified protein	0	9 / 0
Ubiquitin carboxyl-terminal hydrolase 1	USP1	O94782	CHEMBL1795087	Enzyme	0	1 / 0
Monoacylglycerol lipase ABHD6 (by homology)	ABHD6	Q9BV23	CHEMBL2189127	Enzyme	0	2 / 0
Lysophosphatidic acid receptor Edg-7	LPAR3	Q9UBY5	CHEMBL3250	Family A G protein-coupled receptor	0	1 / 0
Lysophosphatidic acid receptor Edg-2	LPAR1	Q92633	CHEMBL3819	Family A G protein-coupled receptor	0	1 / 0
Acyl coenzyme A:cholesterol acyltransferase	CES1	P23141	CHEMBL2265	Enzyme	0	0 / 7
Egl nine homolog 1	EGLN1	Q9GZT9	CHEMBL5697	Oxidoreductase	1	3 / 3
Histone deacetylase 3	HDAC3	O15379	CHEMBL1829	Eraser	0.0743165	0 / 1
ATP-citrate synthase	ACLY	P53396	CHEMBL3720	Enzyme	0	0 / 1
GABA transporter 1	SLC6A1	P30531	CHEMBL1903	Electrochemical transporter	0	0 / 1
GABA-A receptor; alpha-1/beta-2/gamma-2	GABRA1 GABRB2 GABRG2	P14867 P47870 P18507	CHEMBL2095172	Ligand-gated ion channel	0	0 / 1
GABA A receptor alpha-3/beta-2/gamma-2	GABRA3 GABRB2 GABRG2	P34903 P47870 P18507	CHEMBL2111339	Ligand-gated ion channel	0	0 / 1
GABA-B receptor	GABBR2 GABBR1	O75899 Q9UBS5	CHEMBL2111463	Family C G protein-coupled receptor	0	0 / 1
GABA receptor rho-1 subunit	GABRR1	P24046	CHEMBL3561	Ligand-gated ion channel	0	0 / 1
GABA transporter 3	SLC6A11	P48066	CHEMBL5208	Electrochemical transporter	0	0 / 1
GABA transporter 2 (by homology)	SLC6A13	Q9NSD5	CHEMBL4535	Electrochemical transporter	0	0 / 1
Lysine-specific demethylase 3A	KDM3A	Q9Y4C1	CHEMBL1938209	Eraser	0	1 / 0
Alpha-ketoglutarate-dependent dioxygenase FTO	FTO	Q9C0B1	CHEMBL2331065	Oxidoreductase	0	1 / 0
Lysine-specific demethylase 5A	KDM5A	P29375	CHEMBL2424504	Eraser	0	1 / 0
Hypoxia-inducible factor prolyl hydroxylase 1	EGLN2	Q96KS0	CHEMBL3028	Enzyme	0	1 / 0
Lysine-specific demethylase 5B	KDM5B	Q9UGL1	CHEMBL3774295	Eraser	0	1 / 0
Egl nine homolog 3	EGLN3	Q9H6Z9	CHEMBL5705	Enzyme	0	1 / 0
Hypoxia-inducible factor 1-alpha inhibitor	HIF1AN	Q9NWT6	CHEMBL5909	Enzyme	0	1 / 0
Aminopeptidase B	RNPEP	Q9H4A4	CHEMBL2432	Protease	0	0 / 1
Lysine-specific demethylase 6B	KDM6B	O15054	CHEMBL1938211	Eraser	0	0 / 1
Glutamate carboxypeptidase II	FOLH1	Q04609	CHEMBL1892	Protease	0	0 / 1
Lysine-specific demethylase 4D-like	KDM4E	B2RXH2	CHEMBL1293226	Eraser	0	1 / 2
Hydroxycarboxylic acid receptor 2	HCAR2	Q8TDS4	CHEMBL3785	Family A G protein-coupled receptor	0.999487	6 / 1
D-aspartate oxidase	DDO	Q99489	CHEMBL5887	Oxidoreductase	0.0544879	1 / 1
NAD-dependent deacetylase sirtuin 3	SIRT3	Q9NTG7	CHEMBL4461	Eraser	0.0339707	0 / 1
NAD-dependent deacetylase sirtuin 2	SIRT2	Q8IXJ6	CHEMBL4462	Eraser	0.0339707	0 / 1
Tyrosine-protein kinase FYN	FYN	P06241	CHEMBL1841	Kinase	0.0238327	1 / 0
Tyrosine-protein kinase LCK	LCK	P06239	CHEMBL258	Kinase	0.0238327	1 / 0
Prolyl 4-hydroxylase subunit alpha-1	P4HA1	P13674	CHEMBL1250350	Enzyme	0	0 / 3
Toll-like receptor 4 (by homology)	TLR4	O00206	CHEMBL5255	Toll-like and Il-1 receptors	0	2 / 0
Cytochrome P450 11B2	CYP11B2	P19099	CHEMBL2722	Cytochrome P450	0	0 / 4
Alpha-L-fucosidase I	FUCA1	P04066	CHEMBL4176	Enzyme	0	1 / 0
3-hydroxyanthranilate 3,4-dioxygenase	HAAO	P46952	CHEMBL3108657	Enzyme	0	0 / 1
Serine/threonine-protein kinase/endoribonuclease IRE1	ERN1	O75460	CHEMBL1163101	Enzyme	0	0 / 3
Serine/threonine-protein kinase PIM3	PIM3	Q86V86	CHEMBL5407	Kinase	0	0 / 10
Hypoxia-inducible factor prolyl 4-hydroxylase	P4HTM	Q9NXG6	CHEMBL3047	Enzyme	0	2 / 2
Nitric-oxide synthase, endothelial	NOS3	P29474	CHEMBL4803	Enzyme	0	0 / 6
Cytochrome P450 11B1	CYP11B1	P15538	CHEMBL1908	Cytochrome P450	0	0 / 3
Cytochrome P450 3A4	CYP3A4	P08684	CHEMBL340	Cytochrome P450	0	0 / 1
Nitric-oxide synthase, brain	NOS1	P29475	CHEMBL3568	Enzyme	0	0 / 4
Serine/threonine-protein kinase PIM2	PIM2	Q9P1W9	CHEMBL4523	Kinase	0	0 / 2
Carboxypeptidase A1	CPA1	P15085	CHEMBL2088	Protease	0	2 / 0
Inhibitor of nuclear factor kappa B kinase beta subunit	IKBKB	O14920	CHEMBL1991	Kinase	0	0 / 5
D-amino-acid oxidase	DAO	P14920	CHEMBL5485	Enzyme	0	10 / 1
Inosine-5'-monophosphate dehydrogenase 2	IMPDH2	P12268	CHEMBL2002	Oxidoreductase	0	0 / 1
Cytochrome P450 2A6	CYP2A6	P11509	CHEMBL5282	Cytochrome P450	0	0 / 4
Mast cell carboxypeptidase A	CPA3	P15088	CHEMBL2645	Protease	0	1 / 0
Carboxypeptidase B2 isoform A	CPB2	Q96IY4	CHEMBL3419	Protease	0	1 / 0
Neuronal acetylcholine receptor; alpha4/beta2	CHRNA4 CHRNB2	P43681 P17787	CHEMBL1907589	Ligand-gated ion channel	0	0 / 3
Tyrosine-protein kinase JAK2	JAK2	O60674	CHEMBL2971	Kinase	0	0 / 1
Histone deacetylase 2	HDAC2	Q92769	CHEMBL1937	Eraser	0	0 / 1
Histone deacetylase 1	HDAC1	Q13547	CHEMBL325	Eraser	0	0 / 2
Serine/threonine-protein kinase Sgk1	SGK1	O00141	CHEMBL2343	Kinase	0	0 / 1
Voltage-gated potassium channel subunit Kv1.5	KCNA5	P22460	CHEMBL4306	Voltage-gated ion channel	0	0 / 1
Malate dehydrogenase, mitochondrial	MDH2	P40926	CHEMBL5917	Enzyme	0	0 / 1
Dual-specificity tyrosine-phosphorylation regulated kinase 1A	DYRK1A	Q13627	CHEMBL2292	Kinase	0	0 / 1
Dihydrofolate reductase (by homology)	DHFR	P00374	CHEMBL202	Oxidoreductase	0	0 / 1
Malonyl-CoA decarboxylase	MLYCD	O95822	CHEMBL4698	Enzyme	0	0 / 1
Neuromedin-U receptor 2	NMUR2	Q9GZQ4	CHEMBL1075144	Family A G protein-coupled receptor	0.864848	1 / 1
Quinone reductase 2	NQO2	P16083	CHEMBL3959	Enzyme	0.188876	0 / 1
Ribosomal protein S6 kinase alpha 3	RPS6KA3	P51812	CHEMBL2345	Kinase	0.0842079	1 / 19
Phosphodiesterase 5A	PDE5A	O76074	CHEMBL1827	Phosphodiesterase	0.055648	0 / 6
Voltage-gated potassium channel subunit Kv1.3	KCNA3	P22001	CHEMBL4633	Voltage-gated ion channel	0	0 / 2
Equilibrative nucleoside transporter 1	SLC29A1	Q99808	CHEMBL1997	Electrochemical transporter	0	2 / 0
Protein kinase C (PKC)	PRKCZ	Q05513	CHEMBL3438	Kinase	0	1 / 0
cAMP-dependent protein kinase alpha-catalytic subunit	PRKACA	P17612	CHEMBL4101	Kinase	0	1 / 0
Insulin receptor	INSR	P06213	CHEMBL1981	Kinase	0	0 / 1
Myosin light chain kinase, smooth muscle	MYLK	Q15746	CHEMBL2428	Kinase	0	0 / 1
PI3-kinase p110-gamma subunit	PIK3CG	P48736	CHEMBL3267	Enzyme	0	0 / 1

## Sheet: Supplementary Table 4
Tag	GSM1337304	GSM1337305	GSM1337306	GSM1337307	GSM1337308	GSM1337309	GSM1337310	GSM1337311	GSM1337312	GSM1337313	GSM1337314	GSM1337315	GSM1337316	GSM1337317	GSM1337318	GSM1337319	GSM1337320	GSM1337321	GSM1337322	GSM1337323	GSM1337324	GSM1337325	GSM1337326	GSM1337327	GSM1337328	GSM1337329	GSM1337330	GSM1337331	GSM1337332	GSM1337333	GSM1337334	GSM1337335	GSM1337336
MLH1	1268.4	1312.6	1188.2	954.9	1152.9	1148.6	1027.2	1079.8	1093.5	1187.9	1568.7	1209.9	1643.2	1300.9	1044.8	1215.1	1637.8	1515.6	1558.5	1676.4	1335.1	1597.5	1097.6	1566.8	1648.1	1412.4	1566.8	1564.2	1458.6	1383.5	1640.1	1455.8	1189.3
MSH2	179.5	135.3	195.3	93.7	152.8	127	210.2	197.2	206	187.6	191.6	286.3	259.8	241.3	241.6	202.5	378.7	260.7	187.2	237.3	231.7	183.4	201.2	192.2	223.6	197	194.7	224.9	218.5	247.9	237.3	263.6	167.1
MYOG	37.5	28.5	80.6	27.3	93.7	37.1	34.4	47	153	42.3	15.3	28.8	27.1	19.5	29.9	20.7	13.8	10.4	32.3	34.1	26.1	30.8	45.6	17.8	27.8	30.8	18.5	30	13.8	15.3	28.6	25	42.1
ADAM8	88.15	68.9	23.05	455.95	54.8	38.5	99.95	104.95	54.45	110.4	167.4	15.15	98.75	158.8	92.05	76.5	147.75	117.85	302.15	113.35	80.3	92	473.45	34.35	84.7	69.7	52.85	23.15	92.6	53	35.45	28.1	90.45
ADAMTS5	1004.6	2482.8	3309.6	1096.5	1087.9	3857.4	550.1	1113.6	1404.2	1567.3	3377.1	1149.5	1062	2061.2	3122.9	1253.2	608.1	829.2	1269.3	948.9	1845	1008.5	1162.9	2305.8	2240.1	987.4	618.2	808.1	2027.7	928.2	1167.4	779.3	1450.9
BDKRB1	165.2	205.3	76.6	150.4	188	144	148.6	213.6	345.6	328.4	258	118.4	159.2	184.6	79.1	203.3	191.2	177.3	121.5	213.5	127.8	264.2	394	82.5	171.8	219.9	147.1	90.5	198.9	91.4	165.7	90.3	143.1
CCL3	657.6	214.3	204.6	299.7	1803	72.1	222.7	2651.4	2735.5	1620.3	372.3	381.4	342.7	392.6	274.4	201.8	281.2	548.8	778.9	869.2	321.7	569.7	1636.5	597.4	643.4	163.9	714.8	121.9	221.9	395.4	585.6	461	233.7
CCL4	424.4	435	337.4	481.1	1417.7	110.4	425.1	2588.9	2294.2	1981.4	1059.3	547.9	583.8	514.6	423	674.6	526.8	1671.4	1330.5	1367.1	489.3	824.4	2213.3	679.6	758.4	379.7	628.2	134.3	335	597.2	787.8	544.3	444
CCL5	436.55	255.05	95.25	74.55	500.25	76.1	227.25	297.15	274	154.55	1447.5	287.3	1408	1032.3	294.9	1009.15	1085.45	1826.7	1106.9	1023.6	89.25	557.05	832.4	187.45	287.65	211.2	651.95	109.9	77.7	177	145.2	270.4	182.1
CCL13	218.25	501.65	180.5	199.05	513.1	183.8	216.45	167.35	121.2	659.15	2924.65	274.45	245.95	2491.55	324.7	1334.65	660.65	1428.3	181.05	302.65	404	1159.95	3124.1	153.55	78.25	355.8	320.25	804.2	487.1	1234.35	168.6	245.45	208.7
CCR2	194.8	154.15	104	328.2	164.05	68.9	92.5	157.35	130.1	192.9	509.8	104.95	466.2	582.9	115.55	510.6	439.35	972.6	225.65	394.4	125.3	383.25	338.1	133.75	151.45	284.5	272.55	166.75	275.65	177.6	207.3	173.75	124.85
CD40LG	15.2	8	14	15.7	19.2	9.5	12.6	84.3	32.2	42.9	92.3	17.3	115.6	171.9	6.8	74.2	286.5	171.4	43.9	29.3	13.9	16.7	29.9	23.4	11.1	8.6	116.5	13.8	7	17.7	30.3	14.9	27.1
CMA1	82.7	19.6	125.9	108.8	129.2	89.7	41.7	31.6	106.9	206.4	13.5	51.6	87.7	71.3	74.3	154.7	86.1	83.1	83.1	237.7	78.5	101.4	58.1	122.1	70.4	285.5	224.8	228.2	28	227.2	99	371.8	65.8
COPS5	1154	1008.9	1958.7	1101.8	1257.6	976.8	802.6	720.4	733	623.7	877	1124.3	1178.1	1066.6	1187	909.8	923.5	891.2	936.8	972	1180.1	921.4	654.9	1016.5	1118.4	943.8	1310.7	1290	925	1823.9	1072.6	1067.5	677.1
CSF2	35.75	29.25	29.8	46.55	37.1	39.65	15.2	35.8	52.7	51.45	19.75	19.2	20.65	11.75	24.9	10.5	16.5	9.95	16.25	19.45	50.15	15.85	56.3	21.55	62.1	32.95	19.5	10.95	40.25	22.9	19.3	11.1	58.65
CSF3	21.3	12	16.3	33.2	37.6	24.9	55.4	19.4	17.4	79.5	23.6	49.7	23.7	15.9	16.1	40	67.9	11.4	17.9	42.8	14	51.7	25.4	60	19	79.7	13.9	25.5	35.2	36	22.9	37.1	18.4
CXCL1	123.7	61.8	219.1	4340	1301	75	76	1133.8	1351.6	3013.1	1640.4	200.4	1191.5	3046.1	52.8	620.7	659.6	600.8	307	938.5	153.2	1835.7	1735	932.6	449.1	370.6	197.7	78.6	2492.8	212.8	334.1	322.1	304.2
CXCL10	239.4	471.3	164.1	160.5	707.1	144.5	384.6	403.9	454.9	504.1	7806.6	1492.1	1409.2	4707.3	401.5	3116.4	1858.1	6360.8	2143.3	4033.8	622.2	2887	6633.6	586.7	545.8	748.4	713.5	290.6	158	945.5	474.6	457	366.7
CXCL11	33.9	38.35	19.9	17.2	63.45	11.3	25.95	30.4	10.35	29.05	469.3	95.35	126.25	596.55	27.95	276.65	95.45	297.45	109.25	257.95	40.1	148.2	181.8	67.5	27.5	68.05	44.4	44.8	14.25	55.85	24	46.5	18.3
CXCL12	6703.3	6348.5	6451.65	2306.15	3718.75	6063.65	7917.8	6369.3	6705.5	6552.45	5094.4	4324	8280.7	5210.9	3757.35	6584.95	8235.15	6783.35	5115.2	6945.7	4244.75	4106.65	4257.15	4895.35	5125.95	9734.65	8347.7	4758	5090.2	5378.35	6107.3	7146.6	6330.85
CXCR3	77.3	54.65	29.55	90.5	42.35	12.55	38	31.4	64.95	16	94.65	22.4	104.1	111.85	27.8	80.8	116.8	168.2	24.8	82.7	70.95	96.05	96.1	15.75	41.05	41.5	37.3	26.65	21.25	72.4	45	21.5	37.65
G6PD	268.9	295.9	267.6	251.6	190	325.9	423.7	400.9	325.3	616	409	184.3	277.2	303.6	353.2	309.7	315.2	292.2	337.9	373.2	237.9	301.4	290.7	338.4	341.4	460.4	325.9	245.4	407	258.6	274.8	252.4	297.5
GPR132	11.1	13.2	16.5	29.1	23.4	32.4	25.3	35.5	28.6	33.8	18.1	5	20.2	7.3	6	50	16.6	19	9.5	17.8	16	6.5	74.4	10.4	7.4	30.6	9.7	6.9	4.2	15.1	8.6	8.7	35.4
HAS1	2583.8	1792.1	226	7027.4	2474.3	4917.8	825.4	1760.3	2261.3	8052	1053.8	892	358.2	1273.1	309.3	1105.2	650.3	440.6	345.2	1311.1	1299.3	1284.4	881	1127	1299	716.6	684.4	332.5	865.2	444.4	1044.5	550.7	451.3
ICAM1	542.3	490.2	248.3	601.3	535.2	333.8	531.7	958.3	796.7	868.7	932.2	415	628.2	445.3	491.5	759.8	979.8	1127.9	761.3	790.6	376.9	1030.8	1526	513.4	424.5	668.8	484.9	331.2	699.5	191.2	809.5	715.6	712.5
IFNB1	13.7	6.7	12	14.2	6.5	6.2	6.9	6.5	12.3	10.1	7.6	8.7	10.3	3.7	7.3	6.8	4.2	5	3.6	11.4	7.3	8.3	8.6	10.1	7	7.7	6.8	4.7	4.6	8.2	8.1	11.1	3.9
IFNG	74.1	69.8	49.2	88.4	99.4	75.8	48.2	90.8	45	98.5	113.1	47.1	157.1	90	57.9	83.9	114	220.4	98.5	172.7	76	99.7	116.1	114.9	74.9	50.3	55.7	107.3	53.4	49.8	64.8	81.6	70.8
IL2	2.9	25.1	21.6	4.9	17.9	2.6	16.7	26.7	3.1	36.2	5	8.5	12.9	2.8	6.3	20.7	37.7	19.4	7.6	3.3	16.2	10.2	10.8	2.9	12.6	37.8	3.7	23.4	19	20.1	21.9	11.9	6.1
IL4	8.1	10.5	22.8	15.7	19.75	7	15.65	4.85	13	29.7	8.75	19.7	18.05	17	4.45	29.4	19.5	14.25	24.9	6.85	15.75	11.85	17.7	42.25	11.8	14.55	5.8	10.8	5.7	14.25	14.45	15.95	21.15
IL5	19.3	73.7	28	10.8	8.3	26.2	6	33.6	20.2	8.3	70	17.4	34.8	18.9	39.8	40.3	41.7	14.2	7.7	14.4	6.2	32.6	14.7	37.8	23	20.2	12.7	31.8	24	10.4	21.8	28.8	38.6
IL6	1242	102.6	105.4	5774.6	3153	102.4	28	1214.2	949.6	5784.9	348.5	85.8	990.9	253.5	129.6	176.3	134.8	229	174.9	978.1	59.6	1215.5	880.9	240.5	83.3	83.9	84	80.1	260.9	103.1	79.8	204.8	68
IL10	123	110.1	113.3	169.3	147.6	100.3	106.9	113	110.9	103.1	135	79.8	129.7	110.9	35	29.3	19	76.9	85.8	140.1	65.6	155.4	106.3	130.6	61.5	65.9	48.5	15.9	139.9	172.4	168.3	100.4	123.7
IL13	159.5	105.4	105.9	157.4	171.8	95.8	136	90.6	129.9	136.8	46.4	36.2	143.6	12.7	16.6	31.6	67.2	53.5	73	102.1	72.8	49.3	169.1	161	22.9	39.6	104.7	75	18	66.4	159.9	22.6	95.6
IL16	235.7	206.85	169.15	269.65	176.1	205.55	258.85	268.15	281.5	206.55	361.2	163.75	447.95	435.8	209	285.35	721.55	431.65	311.2	573.15	225.65	258.8	267.7	180.9	162.7	186.35	364	282.7	119.8	208.25	202.8	183.3	194.95
IL25	17.4	19	19.2	19.3	18	21	12.1	17.7	9.4	18	20.3	14.1	27.3	27	12	6.5	10.2	25.4	58.7	87.8	17.7	31.1	20	27.3	16.2	5.5	8.9	10.1	24.7	21	16.9	6.2	16
IL12A	41.3	70.8	49	59.1	69.6	25.6	42.7	18.7	32.5	28.3	18.4	51.3	52.3	77.9	32.2	54.7	41	8.6	27.5	57.4	28.5	32.7	20	59.4	15.4	42.6	64.8	43.3	7.4	32.8	71.7	42	29.3
IL1A	73.35	55.35	56.55	145.7	116	51.3	30.15	86.25	145.35	102.3	44.75	61.15	81.65	56.9	47	25.35	59.75	67.45	72	150.2	100.2	87.45	98.95	102.3	89.55	38.85	45.65	77.1	10.05	62.25	47.5	35.75	79.1
IL1B	470.55	121.35	97.5	1687.35	453.2	69.8	79.4	556.55	823.25	614.35	293	115.25	375.45	237.1	124.75	149.6	138.2	279.3	331.1	357.1	164.6	363.9	765.05	199.8	148.4	174.4	106.8	114.05	99.95	187.15	200.05	126.6	169.4
IL1R1	3275.55	1727.2	2015.4	6134.7	3075.15	2849.75	1153.95	1665.95	1563.2	2559.15	1223.85	1620.2	1288.65	1168.75	1443.3	959.25	563.25	791.3	677.15	477.3	1369.8	531.95	1298.5	1623.35	1593.35	1199.2	1021.35	1004.1	1427.2	626.25	1451.2	1735.65	1554.65
IL1R2	201.25	20.1	29.15	1638.8	231.05	154.55	29	96.85	37.15	43.2	116.1	23.95	11.35	64.95	24.45	56.9	68.1	66.85	102.9	102.15	45.8	57.55	91.15	15.8	10.35	70.1	115.75	64.6	113.45	121.85	18.2	84.55	9.3
IL1RN	214	80.9	68.4	775.1	165.9	85.8	19.9	64.7	112.8	483.9	149.6	74.7	145.6	45.6	539.1	91.3	73.1	117.7	132.8	276.7	30.7	300.9	300	48.2	104.3	81.4	70.4	94.2	55.7	99.1	159.5	35.6	101.4
IL23A	29.2	22.5	71.2	23.5	92	8.7	14.5	10.5	31	13.9	41.3	51.6	73.7	86	33.2	76.7	69.5	68.8	26.7	58.2	61.9	18.1	17.6	18	62.7	23	91.4	45.7	15.5	91.3	80.3	49.8	18.4
INHBB	870.4	388.2	529.1	539.1	610.7	363.4	155.5	214.5	180.9	226.3	218.7	432.4	140.4	91.3	384.7	331.6	104	234.5	299.5	199.4	300.2	304	244.4	208.6	98.6	238.2	24	276.8	127	139.3	138.4	136.6	113
LPA	3.5	23.9	17.5	25.3	22.5	9	37.1	38.9	24.1	7.2	56.6	19.9	9.9	15.5	4.7	19.9	7.1	9.5	27.9	48.9	12.1	17.7	49.2	15.4	1.6	9.4	12.6	23.3	32.6	19	3.5	25.4	31.4
LPAR1	1058.2	1969.4	1262.3	448.7	854.8	2342.1	1233.9	1467.4	1660.3	1255.9	1286	1264.8	536.8	984.7	1446.1	1159.8	835.1	604.2	666.9	647.1	1386.7	550.8	1184.1	1210.6	1123.4	1472.1	933.4	1342.8	1042.6	751	1078.5	1013.3	896.4
LPAR2	146.35	198.5	85.35	324.3	189.85	48.1	77.75	195.35	229.7	118.7	151.05	151.25	193.55	217.5	104.5	153.9	135.6	156.55	229.2	283.2	162.45	229.65	159.15	94.25	154.75	98.55	126.7	86.35	82.45	120.65	82.2	73	207.1
LPAR3	126.5	84.2	71.7	86.6	80.9	65.9	92.4	89.9	86.2	72.2	123.6	127	88.5	83.5	61	54.3	51.9	57.5	73.5	105.1	84.3	100.5	100.3	107.4	126.9	97.9	96.7	90.7	21.7	99.3	91.8	78.9	81.1
MCAM	1763.75	948.15	1931.65	601.4	1359.55	1412.45	2214.55	1164.1	1067.4	1206.85	1152.5	2043.6	1956.8	1155.65	2834.95	1090.4	839.2	1010.35	912.15	937.3	1548.9	1065.45	1000.3	1182.25	722.4	1193.65	751.15	2151.95	852.1	813.75	697.2	1709.5	1066.35
MIF	3198.9	2796.1	2065.4	4102.4	3413.8	3012.4	2612.6	2408.8	2563.7	4570.4	4320	2576.7	3689.9	4632.3	4192.9	3880.5	5084.3	3502.8	4122.5	4352.7	2467	4655.8	3314.8	4074.6	5084.3	3432.2	5020.4	3498.7	6033.8	6724.6	3532.6	2805.8	3663
MYBPC1	41.5	39.3	39.7	81.1	54.8	20.2	55.3	47.7	28.3	46.3	114	39.2	87.3	24.4	37.9	41.7	42.7	73.7	64.1	59.4	58.7	39.5	33	4269.3	47.5	23.4	42.4	65.2	51.8	76	105.5	48.4	29.7
MYBPC3	48.3	33.7	48.6	70.9	65.9	147.5	57.6	49.4	121.5	52.1	52	89.6	84.3	53.4	63.9	70	82.4	74.3	48.4	26.1	65.1	37.8	123.1	103.2	127.7	46.9	67	61.7	69.8	77.6	81.1	37	134.5
NR4A3	438.6	53.7	59.6	351.3	200.1	50.4	63.5	179.6	165.7	939	77.9	42.2	73.3	90.5	82.1	27.6	26.5	35	32.7	77.1	67.2	85.1	72.4	57.5	52.2	86.9	56.2	61.2	26.2	60.4	81	68.5	24.6
PLA2G4A	150.5	248.5	212	193	466.2	230.9	122.2	211.2	223.7	277.1	430.1	398.1	318.5	518.3	204.3	326.8	225.4	235.7	226.2	276.1	345.3	326.6	202	326.6	367.1	192.6	177.2	260.2	358.5	261.2	369.1	258.7	231.7
PPP1R12B	271.45	260.6	238.8	135.5	187.5	222.3	630.9	370.95	233.1	178.75	301	397.95	188.65	292	927.55	214.9	315.8	201	207.1	256.8	239.75	214.85	141.55	423.35	183.25	350.15	137.15	513.5	181	129.6	228.8	491.6	274.8
PTX3	172.5	204.5	7859.6	441.1	854.9	305.9	14.8	43.1	41.1	69.1	268.6	93.6	594.2	101.1	72.1	327.5	135.3	245.7	185.4	139.1	167.8	169.4	547.8	58.4	153	155.1	104	66.2	160	124.3	270.8	626.9	113.8
RNASE1	2929.85	13056.7	7474.6	7637.15	6645.25	9934.25	9500.2	8048.9	7782.5	11256.4	4433.6	4714.65	5725.35	6772.45	3478.6	6366.85	6805.7	8160.65	6385.5	5246.8	7665.45	8030.45	9448.35	6350.2	7527.25	8948.2	7945.4	8013.75	8891.4	9510.15	8468.05	7118.9	11436.8
SERPINE1	1567.85	124.2	113.25	1674.65	798.75	370.4	650.45	201.25	211.35	322.85	1019.9	671.35	382.45	320.7	503.95	1450.1	242.3	667.5	857.6	470.75	550.2	753	3086.45	238.75	258.6	190	300.8	186.85	432.2	60.05	392.45	802.25	217.05
TLR1	155	225.7	133.2	650	220	115.8	131.1	220.6	180.7	292.2	142.1	165.1	419.2	232.8	158.8	297.1	371.5	571.9	406.8	278.2	124	331.8	434.1	178.7	172.5	410.5	280.2	193.6	416	380.8	420.1	223.7	283.4
TNF	131.6	81.7	115.5	235.4	151.8	67.7	105.4	277.3	247.5	177.5	211	113.6	147.2	99.3	137.5	115.2	371.7	197.2	159.7	186.4	144.2	225.9	159.3	220.9	238.2	240.7	141.1	151.4	215.1	160.8	217.4	161.3	240.3
TNFAIP6	1961.9	2852.35	1551.65	7275.75	11792	956.75	1378.7	1378.3	1832.05	7412.45	10603.9	2697.8	4523.55	8854.1	1271.15	6485.15	4607.7	5110.75	1072.45	4930.25	1276.9	10176.7	6625.55	4133.65	6250	2751.6	2589.7	1038.65	6457.75	2165.1	2987.65	2764.05	2754.55
TPSD1	64.5	17.9	14.5	42.4	196.4	92.7	126.6	220.6	196.6	121.5	16.1	9.3	11.4	12.7	48.3	36.2	22.7	84.4	33.2	20.6	96.2	16.5	32.3	23.4	62.5	61.7	29.3	13	83	108.4	27.1	54.2	85
TREM1	361.5	3521.5	1377.6	3464.9	2394.9	1882.5	1538.1	1937.2	2312.4	2505.4	5350	1172.9	1121.7	3996.2	1666.5	4735.2	1182.8	2323.8	2347.4	1434.2	1959.9	5141.5	5753.5	4268.3	4453.4	828.5	770	1267.8	6008.7	2925.7	2445.2	1347	4534.4
VDR	431.55	277.8	130.1	306.7	230.5	265.9	392.45	348.65	339.7	454.5	262.7	204.3	281.3	308.15	113.6	327.55	374.3	387.4	261.5	262.45	206.05	326.4	523.55	398.7	290.1	304	191.05	121.7	382.35	137.8	428.65	220.2	442.35
NCOA3	248.5	198.4	290.6	221.5	382.5	674.1	309.1	277.7	378.3	296.9	154.4	278	199.1	287	356.1	348.9	170.1	261.8	385.2	111.3	160.8	205.6	332.6	304.9	188.4	139.8	133	184	250.6	172.1	256.9	153.1	264.8
NXT2	235.8	191.25	207.1	190.95	269.75	251.55	190.6	148.8	189.8	188.45	239.7	282.75	238.15	208.5	245.8	231	234.35	240.25	205.1	136.45	261.25	265.6	213.15	244.25	288.75	348.8	237.4	295.35	389.5	341.2	280.85	272.55	172
CHKB	1113.8	876.8	901.7	527.1	586.3	915.3	680.9	916.4	887.3	975.8	744.5	711.8	843.5	891.8	651.5	633	663.1	558.9	839.1	624.1	1456.6	836.3	865.6	769.9	750.2	545	925.7	972.1	467.4	1059.5	638.3	699.6	861
E2F5	80.5	46.4	67.55	101	121.7	55.75	26.2	34	22.75	31.1	71.55	41.6	86.5	47.6	54.9	60.6	73.55	72.25	116.9	110.75	25.7	126.5	47.95	36.3	68.35	81.95	60.15	56.55	55.05	57	61.15	47.5	44.55
TRAIP	59.8	103.6	62.8	14.3	82.5	6.1	9.6	99.7	26.1	18.6	26.2	28.7	20.3	30.6	34.8	37.5	11.4	40.4	11	23.1	87.4	9.8	23.4	16.4	36.1	8	13.6	60.9	63.4	34.4	23.9	14.1	49.4
CSF3R	290	192.8	90.9	2436.4	128.8	115	338.3	239.4	362.7	265.7	176	134.3	199.6	213.8	82.4	206.8	135	358.5	368	178.6	190.5	348	297.2	204.1	319.8	188.8	167	102.7	314.5	167.7	251.2	161.6	509.7
DUSP22	866.1	1196.7	1305.7	787.5	1026	962.5	1086.5	955.2	953.4	773.9	1175.3	1282.2	1148.5	1354.6	1823.5	847.8	1253.4	1153.6	1375.9	1099.8	1189.4	1171.8	863.9	1059.6	1246	1100	1254.4	1859.2	1133.7	1761	1196.9	965.6	969.8
DUSP13	198.9	168.9	181.1	182.7	145.9	93.2	102.4	151.7	137.6	125.3	159.7	117.9	162	110.6	126.7	123.5	125.2	87.1	101.6	185.8	130.1	163.7	170	344.3	162	115.4	121.8	154.1	67.7	109	158.2	119.6	121
IL22	81.6	131.7	71.9	110.8	103	72.4	89.7	76.1	91.5	89.4	98.4	90.3	148.9	63.2	37.8	111.6	41.7	65.2	42.7	121.3	85.5	75.1	96.6	144.8	62	90.9	66.1	108.3	33.9	106.3	80.9	70.6	78.1
PKD2	1375.6	1483.5	1200.8	524.7	791	1137.6	842.7	980	1028.5	833.9	709.4	1865.2	832.4	828.4	1886.5	938.3	658.2	630.8	1322.9	928	1879.1	1070.7	925	1212.3	1061.6	798.3	638	1554.5	893.9	600.2	869.7	1435.8	986.9
RPL13A	27344.7	30313.7	31118.4	21529.4	19438.4	28397.9	27544	23787.2	22356.6	23083.1	20076.7	15560.9	18269.8	18275.1	17348.4	18136.7	25151.9	20981.4	18635.8	26181.8	18438	19394.5	18475.3	15127.5	18213	24218.8	23179.7	19563.2	18183.3	21589.7	18179.7	16667.6	21737.3
CEP72	13.1	76.6	66	50.4	23.9	114.6	65	43.3	28.9	62	20.5	115	43.7	90.5	118.5	87.2	90.5	38.8	9.5	63.1	91	47.4	8.1	24.7	127.2	76.6	14.1	22.2	43.5	54.6	52.2	72.9	84.1
AIF1	1672.75	4419.65	1231.1	2209	2007.4	1529.35	3142.2	3434.75	3280.55	2920.7	3271.85	1603.45	3757.85	3851.95	1080.9	3561.8	3613.35	5030.3	3490.15	2337.8	2243.05	4944.7	3795.05	2802.3	3491.5	3502	3560.65	1799.65	4940.1	5650.5	2729	1729.2	4694.65
VPS37B	344.2	229.8	236.5	430.7	179.5	150.5	404.1	365.8	382.9	409.9	254.1	211.1	252.7	185.1	238.9	291.9	430.2	316.2	359.8	252.7	177.3	277.9	331.1	161.7	143	334.4	204.8	214.9	279.3	153.3	185.5	250.9	261
NXF2	118.65	159.35	85.85	116.45	112.3	98.55	61.35	99.5	180.8	69.35	136.25	98.95	82.8	96.55	53.85	41.85	31.4	70.85	66.65	99.35	125.4	98.35	88.45	98.35	148.5	34.25	33.35	74.65	31.2	45.4	130.75	15.4	112.2
ZNF41	18.1	9.5	8.8	6.3	8.4	7.4	7.1	4.6	11.6	15.4	10.3	33.7	49.5	13.8	16.8	21.8	2	27.2	38.6	4	9.3	36.3	6.9	20.3	11.1	24.8	6.9	47.4	5.2	34.6	38.2	8	6.8
TERF2	1140.3	1003.4	884.1	1101.7	868.3	1321.7	973.4	1267.7	1276.6	1303.5	1305	1026	985	904.6	1302.2	1041.3	1382.1	956.3	826.1	1048.7	1043.7	977.1	986.7	1211.6	1305.3	1159.5	1070.5	1436.4	986.1	643.5	1051.3	1337.4	1231.7
RBM39	3564.1	2659.65	3105.25	3544	3670.35	3153.55	2337.05	3021.9	2837.6	2724.8	1877.55	2737.95	2934.55	3302.2	2473.5	2411.5	3311.05	2733.25	4012.45	3264.2	3461	3293.8	2071.05	2451.6	2631.3	2325.85	3120.55	2738.4	2188	1959.55	2135.8	2313.4	2334.3
REEP2	40.4	36.9	50.2	31.8	35.5	30.2	23.5	33.7	34	57.5	30.3	36	41.4	31.6	32.2	42.6	40.7	30.2	38.1	38.1	38.5	30.1	46.2	43.2	33.8	23	25.5	42.6	90.1	43.8	41.5	42.7	34.3
MECP2	223.8	309.8	213.3	275.9	264.3	240.7	325.6	412.4	330.7	294.9	170.8	288.4	240.1	170.9	379	190.7	316.2	260.6	311.6	194.3	261.5	147.2	229.3	220.4	250.8	305.3	130.1	253.9	227	89	259.6	186.6	236.3
CKS2	497	390.8	164.7	553.1	603.5	430.6	399.1	347.6	326	504	455.3	189.4	944.2	1032	319.6	562.9	484.8	597.3	889.7	737.4	494.2	597.2	421.1	193	359.9	182.4	542.1	191.4	381.2	376.9	330.9	300	412.9
IDH3A	535	318.75	495.1	1066.85	828.05	615	299.1	344.55	339.35	349.45	436.95	407.9	467.35	405.6	464.85	402.5	393.35	418.3	434.05	534.45	438.45	537.6	338.8	444.4	480.2	340.7	362	405.25	537.5	388.15	420.6	371.2	413.55
FAM111A	777.9	930.7	773.4	505.3	408.9	953.6	963.5	1198.2	1359.5	1270.8	1177.5	1206.7	1128.8	2059.8	965	885.8	1121.7	931.8	1665.9	1284.9	1661.3	1235.8	1027.1	1183.7	1127.1	676.8	553.3	662	692.5	449.2	868.7	841.2	1466.4
KCNG1	12.65	9.1	9.3	12.25	11.7	14.25	10.45	11.8	12.25	13.25	11.25	7.35	5.55	6.55	5.45	12.8	17.3	9.6	8.15	10.1	15.95	14.2	18.2	9.15	15.95	12.45	7.75	16.7	11.7	7.5	6.85	8.85	11.8
HMGN3	3850.5	3111.1	3152.3	1007.9	2301.7	3684.9	4433.6	2974.9	3471.8	2498.5	3548.4	3160.5	3764.4	3809.7	2442.5	3470.7	2878.9	2796.4	3852.3	4818	3556	4324.1	2288.4	2426.3	3085	3737.2	3558.3	3428.2	3023.7	4411.3	3665.4	3033.8	2940.6
GNPTAB	465	407.7	309.05	235.15	266.25	199.1	387.6	284.3	261.2	270.5	517.8	578.55	645.15	742.1	397.4	445.5	315.4	465.2	504.45	394.1	473.7	484.45	536.5	386.6	569.35	219.1	294.1	333.25	275.7	273.5	369.8	422.3	347.7
UNC119	50.4	180.9	43.1	47.4	22	209.2	183.5	294.6	258.7	134.3	274.7	87.9	108.5	375.8	132.7	108.1	309.1	226.8	221.6	82.8	165.8	225.9	293.1	57.1	269.2	141.8	272.5	38.9	204.6	217.1	116.1	51.6	252.4
NIP7	325.3	152.5	136.4	817.5	423.2	154.9	115.6	74.9	77.4	47.6	104.8	175.7	228.9	201.1	106.9	195.8	122	145.1	135.5	94.7	121	127.7	105.4	135.4	112.4	81.2	185.1	144.1	212.9	180.1	135.8	174.9	64.3
PLXNA1	348.9	238.5	149.8	469.4	316.7	323	500.3	447.7	418.5	415.3	302.4	264.8	408.1	221.7	190	282	162.3	343.9	465.4	378.8	303.6	321.2	439.9	369.6	260.9	256.1	248.6	304.2	271.1	188.2	412.8	299.8	323.5
BTNL3	124.7	268.9	197.4	420.4	263.9	128.8	128.3	141.2	156.3	197.7	196.3	255.3	210.2	107.6	213.9	204.5	108.2	158.3	167.1	339	148.1	196.7	181.3	255	174.7	166.1	200.5	254.4	135.9	241.3	313.2	206.3	157.3
FGF21	32.1	75.3	61.1	82	68.7	72.5	89.5	150.1	84.3	30.2	17.3	48.8	24.6	13.5	62.1	43.2	67.1	35.2	31.9	22.1	63.1	18.5	101.3	69.2	18.6	42.8	61.3	50.3	66.7	17.6	90.8	83.2	38
CAPN3	173.4	71.1	86.2	24.8	65.4	27.7	88.7	181.5	194.4	162.9	6.7	6.4	7.6	42	20.7	7.5	108.3	95.5	172.3	179.1	137.3	148.8	253.7	239.1	28.8	102.2	73.1	25.6	45.6	5.4	17.9	46	197.8
TPD52L1	582.7	1670.55	1191.3	698.7	649.25	3272.1	2028.7	3170.45	3065.15	1754.7	1181.6	1037.3	1377.3	1036.65	985.05	417.05	1335.6	748.75	643	745.25	965.25	655.4	217.65	2947.95	3819.55	3705.3	3204.4	2018.25	1965.2	4237.45	2938.2	2076.05	3234.2
ODF2	65.3	4.9	8.8	5.4	41	62.2	25.7	13	51.5	49.2	39.8	28.2	59.6	54.6	26.2	79.1	47.6	66.9	25	66.5	30.3	31.9	53.6	28.6	13	24.8	10.6	6.2	47.6	11.5	24.2	9.8	30.3
ANKRD7	3.4	17.7	3.1	2.4	8.4	4.8	1.5	13.4	29	3.5	5.7	13.2	4.6	1	13.7	1.6	15	4.3	7.9	28.9	1.3	26.2	25.7	11.3	1.1	26.9	9	46.1	10.5	3.2	32.7	16.7	2.8
TBRG4	51	94.25	55.45	212.7	65.75	186.1	108.05	35.75	72.15	42.95	110.5	129.05	106.9	71.75	72.75	158.95	90.35	57.05	38.25	71	49.95	164.7	32.2	61.4	75.25	57.15	105.3	34.3	102.65	60.1	72.05	41.4	67.15
CTAG1A	9.1	8.2	6.7	9.7	9.1	9.4	7.8	10.8	13.6	12	7.7	6	6.5	5	5.7	53.3	7.4	6.9	6.9	7.4	6.6	5.7	10.8	7.9	6.4	13.8	12.2	9.9	6.2	7.9	11.4	6.9	8.5
CRYBB2	69	33	33.4	67.95	56.25	69.25	163	71.35	46.35	60.8	50.45	55.3	114.7	54.3	52.35	41.65	112.7	49.1	43.5	54.85	49.9	64.4	53.65	36.45	70.65	36.8	37.95	60.05	59.55	71.9	109.35	65.55	42.5
HTR7	10.25	6.65	4.15	8.35	5.5	16.25	23.05	16.2	17.15	8.6	19	6.15	3.6	4.65	8.05	5.3	18.9	3.15	7.25	5.6	4.4	3.65	15.9	4.85	5.4	5	10.05	5.95	18.85	4.7	4.7	7.75	6.45
RNF6	26.2	11.4	29.4	25.6	25.5	5.6	30.3	3.5	2.4	5.8	24.5	5.5	5.6	6.5	12.5	10.6	24.1	8.8	18.7	27.5	3	18.4	21	39.7	27.1	31.3	9.6	15.9	29.8	18.6	12.8	2.3	39.3
ASPH	513.4	484.4	773.75	576.35	722.45	647.05	246.3	251.55	316.05	372.25	354.45	310.2	316.9	318.4	256.1	281.85	140.4	223.5	222.35	227.05	247.8	356.2	301.95	377.4	277.35	279.7	288.15	465.05	257.25	366.85	455.4	277.3	218.4
KIAA0513	426.6	370.8	199.4	255.8	24.5	314.9	673	447	406.4	491.2	430	475.9	327.1	227.2	194.8	271.4	395.2	370.7	362.9	188.2	365.8	279.6	299.8	326.4	363.1	417.3	221.2	170.5	346	179.9	388.9	456.7	378.9
PSPN	18.5	25.1	17.3	39.5	32.6	31.3	20.8	97.5	25.8	29.9	107	28.9	31	31.1	13.1	44.5	23.4	20.1	55.1	20.1	55.3	54.9	130.6	79	21.4	23.5	59.2	42.6	81.4	27.6	159.1	13.7	30.8
KCNB1	87.65	101.5	129.4	134.4	119.65	162.35	81.6	111.35	107	119.8	128.05	101.25	116.75	71.65	119.05	109.15	69.1	72.05	123.9	134.4	116.95	101.4	148.5	162.95	103	131.6	94.5	131.25	61.75	94.95	138.2	110.15	103.5
ACTN3	80.3	54.9	93.8	67	144.9	74.8	123.2	82.5	95.2	39.5	84	80.6	129.2	93.6	80.8	95.1	23.9	54.1	68.8	66	71.1	76.8	138.2	150.6	73.1	44.6	33.6	61.6	29.7	98.5	65.7	115.7	97
VENTX	143	134.6	120.5	191.8	123.9	73	68.3	183.7	63.5	156.3	65.8	80.7	111.7	121.8	98	112.5	60.6	146.7	207.6	106.2	200.2	137.2	196.1	88.7	119.4	106.2	94.3	98.7	125.9	91.9	54.1	73.3	150.2
SYNCRIP	1008.1	661.5	454.6	1438.7	1648.4	1267.2	1135.5	765.6	1071.7	886.6	617.9	506.3	635.7	704.4	577.7	756.8	713.5	721.5	800.7	545.1	653	699	858	583.7	815.4	510.1	453.8	395.1	838.4	427.9	514.3	636.8	849.9
SSX2IP	124.2	109.95	78.55	89.2	93.8	64.95	97.3	108.45	121.35	97.4	92.05	111.75	136.35	96.45	100.7	87.95	80.3	77.9	78.7	120.5	114.8	97.65	99.7	142.95	110.5	86.2	96.55	114.05	78.7	82	157.5	114.65	112.65
CRTC1	172.55	125.35	155.45	122.05	139.15	142.2	132.65	307.8	227.75	211.1	135.95	126.95	148.1	93	131.9	86.05	81.6	127.1	95.25	139.5	123.85	121.35	174.1	144.6	160.9	186.5	102.65	158.1	157.8	103.5	221.05	124.5	212.9
MTX2	611.6	600.6	645	501.5	575.1	659.6	695.6	597.7	627.5	700.8	789.6	853.8	863.1	868.5	629.9	659.3	649.4	634.8	744.2	676.5	763.4	713.4	610.5	828.1	935.4	683.2	959.7	727.3	761	959.9	816.2	772.1	641
PHYH	934.8	1221.4	1747.3	286.5	710.2	880.4	713.7	712.1	709.9	791.7	555	994.1	572.3	487.3	1072.3	769.8	547	593.3	782.6	530.1	1057	768.4	630.4	1172	741.6	924.4	1244	2061.3	763.6	1586.3	912.9	1107.4	744.1
HMMR	92.1	107.1	41.6	34.8	71.05	52	110.5	67.9	68.65	159.9	162.9	67.3	205.4	247.65	120.75	137.95	108	160.15	212.45	236.6	112.05	87.85	89.6	104.75	178.1	73.55	93.3	59.2	83.9	62.6	108.35	77	95.35
SEC61A1	1045.9	804.9	711.9	2043	1844	1300.2	1712.5	1287.7	1320.3	1118.3	1785.6	1227.8	1483.3	1717.8	1108	1442.1	1127.7	1250.7	1149.1	1654.9	1083.2	1341.9	1092	1371.4	1679.1	1495.7	1033.4	912.1	1763.4	763.1	1557.1	1663.6	1274.4
PRKCZ	42.4	12.1	14	19.6	12.6	5.2	129.3	79.9	150.5	22	139.6	165.4	183.5	215.8	15.1	162	312.8	271	166.5	269.7	231	47.1	11.9	170.2	79.6	15.9	184	37.7	17.7	83.3	60.4	116.5	32.6
CCNA1	102.9	10.6	67.4	109	98.6	48	69.2	82.2	7.5	33.8	110.6	50	107.3	41.4	35.5	30.5	11.4	38.3	24.4	101.6	65.6	79.9	59.8	91.1	85.2	4.2	13.1	39.5	48.1	50.4	122.7	11	8.5
IRF4	118.2	141.3	74.4	116.6	70	17	72.9	18.2	78.4	81.8	25.8	49.3	141.7	70.8	19	32.3	40.4	55.5	29.7	128	60.4	114.8	78.7	86.2	79.6	24.7	24.5	57.4	27.8	40.4	42.8	67.9	61.1
CHAD	7.2	10.3	7.5	11.9	11.6	5.7	4.3	8.7	8.7	7.7	7.1	5	8.2	3.3	78.5	54.1	3.4	5.2	4.7	7.6	5	7.4	9.5	8.7	7.3	10.1	47.2	22.5	4.8	15.7	53.7	22.5	10.3
UBE2G2	579.05	273.5	572.05	1061.05	755.05	517.15	465.75	620.7	672.2	530.95	363.25	395.7	294.05	419.05	504.25	273.8	451.6	484.9	581.15	574.7	466.85	464.5	525.65	276.1	358.35	442.45	304.05	356.55	542	365	311.2	341.45	632.05
RIBC2	7.8	3.6	3.2	4.7	4.7	2.1	3.1	4.9	3.1	9.2	9.3	2	2.9	6.2	2.3	10.1	30.2	2.6	7.5	8.5	1.8	4.1	4.5	4.5	2.2	5.1	3.2	1.9	6.1	2.2	3.7	3	9.1
TRIP12	1695.4	1394.4	1386.2	2158.5	1564.5	1955.6	1726.9	1728.9	1641.3	2072.9	1869.2	1604.2	2001.1	2324.5	1647.8	2134.4	2476.1	2266	2428.5	1968.4	1822.9	2191.1	1972.5	1773.3	1609.9	1803.1	1346.6	1347.8	2191.8	838.6	1484.5	1615.4	2018.6
RBM10	532.5	348.2	382.1	576.5	513.6	350.3	596.7	683.4	635.4	502.3	574.5	528.6	571.1	542.9	691.7	391.1	685.4	585.6	591.1	627.2	539.8	443.2	454.4	510.4	619.1	582.8	463.8	607.5	531.1	347.7	465.8	567.4	601.8
CEBPG	225.4	379.3	269	458.6	415.5	397.2	322	294.2	277.3	206.3	221.2	182.3	256.6	311.3	323.1	252.3	302.9	283.1	269.8	221.3	200.9	304.8	252.2	237.8	335.1	231.3	386.7	282.3	266.3	656.2	340.4	240.1	295.5
GNA11	442.8	563.4	424	443.9	575.1	633.8	579.8	681.9	585.2	556.9	458.5	611.3	332.7	452.6	724.4	540.6	407.9	442.2	364.2	413.7	411.7	369.9	419.6	651.3	603.2	560.5	398	584.2	388.2	286	568.6	588.1	577.6
PLEKHF2	288.1	500.7	525.2	402.2	394	233.9	275	163.4	193.7	233.5	353.4	468.6	650.6	490	354	381.9	652.3	432.7	407.2	373	385.5	413.2	290.2	365.8	384.7	316.2	450.8	423.6	294.7	573	445.6	352.7	234.9
DMC1	46.35	45.1	53	77.9	104.55	62	44.6	52.5	91.85	60.95	88.3	87.25	77.75	64	65.65	60.65	51.95	52.3	77.05	96.8	85.05	61.4	72.4	87.25	62.3	52.65	61.9	64.65	43	74.65	100.85	67.05	62.8
PKN2	294.4	337.3	259.8	215.4	260.6	300.1	317.5	422.8	420.8	321.4	233.7	231.5	282.1	372.7	246.9	308.8	147.3	423.4	462	139.8	157.6	159.3	378.9	314.2	174	148	158.6	257.9	242.7	217.6	129.5	108	462
LILRB3	426.95	448.95	223.7	1197.1	436.05	307.8	658.35	614.15	563.6	729.85	677.2	285.85	703.2	823.85	244	862.55	848.9	957.25	1098.95	721.75	394.45	1106	1325.45	408.65	508.85	423.15	353.8	79.15	749.95	207.95	661.6	329.7	705.85
COL1A1	4630.7	585.15	238.3	276.85	354.4	344.4	6400.65	2786.2	2114.3	910.65	269.3	508.15	753.2	315.9	288.1	971.5	213.7	513.2	1069.15	697.9	1496.9	365.7	8411.65	333.45	249.5	305.3	343.35	206.5	396.1	291.5	488.95	1580.05	533.65
TSC22D3	3471.4	3269.8	3758.2	2305	2758.1	10533.1	3834.5	2975.65	4002.95	1933.05	3699.05	3829.55	1825.35	3147.8	4264.05	5275.95	2511.9	3284.4	4622.25	3894.6	3953.35	3493.7	5523.75	2610.9	3075.1	2740.05	4170.95	4178.25	2901	2750.25	3336.8	2559.95	2305
APRT	658.5	653	669.05	571.3	599.35	1116.6	770.3	647.15	596.85	790.6	627.55	609.15	593.45	625.75	814.4	764.15	1325.5	1016.6	734.75	729.7	616.1	632.25	632.3	618.8	823.35	951.2	1494.7	825.4	1227.05	1615.1	759.95	603.25	642.6
LIPE	48.4	71	750.1	115.85	700.7	551.9	128.6	137.4	89.25	275.35	254.4	30.05	64.5	24.85	596.2	35.6	44.6	54.1	48.7	146.4	34.3	377.75	32.6	256.3	151.2	226.9	249.2	483.95	35.2	134.45	51.8	63.15	338.75
EXO1	24.2	29.9	96.9	72.6	99.2	56.6	25.4	71.1	56.7	111.3	63.3	68.9	101.3	71.9	44.4	4.2	70.5	6.9	46.1	96.2	86.2	69.7	115.6	72.6	52.1	13.4	12.8	13.6	97.5	39.6	86.8	61.4	89.1
F2RL3	28.6	15.8	7.5	16.9	5.3	16.5	2.5	73.8	5.9	5.8	4.3	56.9	54.5	13.8	24.4	27.5	24.6	5.7	33.4	43.2	44.3	33.6	7.6	12.7	29.6	2.5	5.6	10.4	2.1	7.9	20.9	9.9	9
HDAC2	885.9	828.8	1193.6	1665.7	1504.9	572.6	635.8	363.4	266.3	375.4	525.3	1070.8	846.9	903.4	639.7	594.3	652.4	614.9	554.4	693.3	775.9	609.5	356.5	580.9	706.9	613.5	530.1	573.3	661.6	885.7	877.7	785.7	410.5
BMPR2	101.95	125.35	149.1	138.3	179.8	178.55	183.65	166.5	141.65	202.7	124.7	198	93.95	112.6	128.05	166.1	104.75	125.65	131.6	113.4	147.4	110.15	255.7	168.8	96.2	110.2	84.7	134.7	123.1	105.95	103.9	148.75	152.85
SLC6A6	52.4	14.8	8.4	167.3	20.4	68.2	46.4	22.6	8.9	71.5	5.5	7.8	11	9.1	9.1	5.1	20.9	4.3	30.2	6.7	9.4	9.2	70.9	12.5	4.9	7.7	9.8	6.4	6.1	9.2	18.3	11.7	41.4
ZNF146	1036.8	1288.8	794.3	1182.6	1379.4	622.8	541.6	732.9	975	523.6	624.6	1018	972.2	873	696	1016.4	1080	997.3	1066	741.4	926.9	799.8	814.4	792.5	955.9	542.4	592.1	1049.1	684.8	583.2	754.3	832.5	548.7
SLC35A5	537.8	666.8	612	212.7	323.7	407.8	508.2	392.9	496.6	531	409.7	785.4	641.3	731.8	654.9	777.2	438.6	589.1	685.3	569.3	812.1	706.4	591.6	694.3	758.8	750.6	612.9	751.2	750.6	721.5	706	625.6	492.2
SMNDC1	1037.8	877.3	1098.6	1396.8	1419.2	954.4	620.2	598	596.1	577.8	698	1031.5	987.2	888.7	909.4	755.1	750.5	703.7	927	724.1	1037.1	848.4	626.6	771.4	820.8	554.9	825.7	967.8	659.2	754.1	831	926.8	690.5
VAT1	3326.1	5048.6	2367.2	1439.6	1056.2	6214.7	9344.3	7397.9	6278.9	6920.5	3879.9	6653.2	2843.6	2746.3	4627	5446.8	3540.5	4136.5	3318.8	2834.9	4941.7	4430.9	5921.9	4638.8	5837.3	5722.1	3537.9	5180.6	5376.7	3409.6	6128.8	5689.1	7383.7
VEGFB	465.2	501.9	539.5	199.1	278.6	731.2	887.9	715.3	835.2	778.4	322	719.2	216.3	226.3	660.8	435	358.9	376.4	421	347.4	312.3	355.6	543.9	586.1	372.8	618.5	469.6	836.3	554.5	323.1	395.4	500.2	487.8
MRPL24	1022.6	1355.6	1339.7	1020.9	1430.5	1184.7	932.5	894.5	888.9	958.9	1078.8	1131.6	1261	1033.1	1226.1	819.7	878.6	850.4	650.2	1133.9	1115.2	1144.6	866.5	1012.3	1339	1101.5	1482.2	1538.6	1354.5	2610	1105.7	925.4	1217
ING3	393.6	569.7	479.5	507.1	434.7	605.4	696.9	503.7	575.4	424.4	657.2	555.1	582.3	698.7	716.1	586.8	435.6	577.7	847.9	383.2	472	423.5	538.8	555.5	489.4	394.8	547.4	796.3	483.9	558.5	373	375.1	517.3
RPL24	12396.7	13042.1	16847.7	12681.9	10773.9	12636.8	11946	10204.5	9456.15	9437.4	9745.4	9727.4	10478.2	10190.9	10054.4	8858.6	12768.9	10518.5	8767.5	11216	9510.55	9114	7441.05	8601.3	10289.4	11678.5	14015.7	11943.9	9078.3	14687.8	9554.2	9258.15	10611
HCLS1	2092.8	2824.6	1749.3	3408.9	3168.3	4724	2404.1	2911.9	2779.1	3083.7	2693	1363.5	3727	3818.7	1719.6	3220.2	4749.6	4516.9	4628.3	4027.5	2849.2	3821.5	3403.9	2071	2421.5	3118.9	2908.4	1542.9	3560.4	2568.6	2688.2	1959.8	4210.8
AZU1	68	26.4	7.9	27.6	33.2	68.2	12.6	50.4	38.8	6.2	88.7	25.8	40.8	26.4	9.7	57.2	29.7	29.4	7.3	67.4	11.3	35.4	35	14.9	22.9	9.3	10.9	12.4	12.9	40.8	15.5	31.5	14.6
PRKAA2	49.1	77	55.3	93.2	70.7	42.3	35.1	36.5	7.7	54.6	14.1	38.6	28.3	57.2	7.1	38.9	40.3	53.1	60.3	42.9	67.6	10.1	10.5	92.8	39.8	52.2	20	60	5.1	66.2	24.4	16.8	30.8
USP46	150.1	139.3	170.8	130	122.9	97.2	154.8	77	129.3	92.7	155.5	194.4	175.4	103.3	142.5	145.5	94.8	136.9	128.9	116.3	188.6	140.4	84.3	234.9	243.4	207.8	145.6	200.1	142.5	183.7	209.7	245.1	125.6
DCTN2	775.05	887.55	768.45	418.9	480.6	1349.05	1423.85	1582.45	1465.65	1465.9	924.5	841.25	720.7	848	1062.8	931.8	1057.9	964.05	1002.1	663.8	1265.9	1091.15	1079.65	933.75	1427.95	1468.1	1348.9	1081.2	1408.15	1026.65	982.55	1119.9	1521.75
RBX1	1425.9	2258.2	1709	1192.7	1533.5	2127	1569.7	1204	1094.5	1175.2	2181.6	1985.5	2024.9	2535.5	1946.9	1998.7	2616.7	2959.7	1695.2	2455.3	2173.2	2514.4	1331.5	1916.5	2131.5	2141.4	3342.8	2785.7	3173.6	5495	2269.8	2138.2	1265.3
PLK2	465.7	356.4	199.8	245.3	233.5	102.5	273.1	165.9	124.1	129.4	158.7	591.1	649.6	237.8	361.9	350.1	307.1	280.2	264.8	194.8	766	163.6	270.3	160.1	82.8	157.3	172.3	237.1	241.5	189.6	70.4	332.6	128.3
TIMM10	458	581.2	441.4	653.7	663.1	629.7	380.6	512.3	375.8	428.1	509.7	630.6	554	535.3	482.9	425.1	490	422.5	335.8	496	429.2	430.5	471.9	511.7	745.7	506.8	639.7	605.1	576.4	833	593.1	410.6	491.5
TAF9B	150.3	102.4	129.4	123.8	115.8	88.3	97.8	101	106.9	163.7	70.5	92	146.1	145	80.6	77.5	70.7	116.2	245	180.3	108.2	192.4	120.5	128.1	98.6	76.9	97.8	129.9	44.1	101.8	90.5	63.2	107.9
HIP1R	183.9	76.4	165.1	96.6	72.6	100.7	208	197.5	155.3	166.8	24.6	103.8	85.6	77.9	181	154.8	433.9	167.9	236.5	270.8	213.7	163.8	88.8	52.5	98.4	120.9	135.6	61.3	118.7	63.4	90.3	89.3	109.8
MS4A6A	2754.2	5887	2486.1	1460.7	3858.6	5510.5	3139.2	5462.1	5395.5	3549	3966.6	3907.2	5473.3	4403.2	1948.8	5064.4	4327.7	6175.6	6378.3	5150	6404.5	6563.7	5198.8	3660.2	4399	4741.6	5505.5	4748.4	4839.3	8026.5	4966.9	4140.7	7316.7
ZNF365	137.5	203	85.3	163.3	247	172.2	80.7	235.4	248.9	109.8	203.8	207.4	93.6	150.8	198.1	171.5	145.5	73.6	92.9	79.1	218.3	164.9	123.2	228.6	312.2	179.1	153.7	243.8	234	177	343.3	157	221.9
AKR1C4	73.8	37.4	44.5	34.5	61.4	5.2	10	8.3	26.6	32.8	19.4	37.8	30.4	4.4	22.4	8.9	34.7	37.8	39.3	29	41	9.8	42.9	11.2	42.4	33.1	19.9	50	25.3	47.3	75.1	18.4	14.1
TMEM45A	1510.2	2239.7	2582.3	495	1079.1	1947.5	1120.3	1288.3	1355.2	1605.6	2263.8	1854.6	1844.1	2266.5	1842.1	1994	1148.3	1301.7	1607.1	1706.8	2616.4	1741.4	2374.3	2270.6	2852.9	1609.4	1777.1	1461.9	2523.3	2458.1	2155.6	2233.8	2263.9
TRIM38	536.5	519.2	442.5	320.6	343.4	447.4	477.2	519.1	631	651.3	611	502.5	635.3	605	453.1	505	520.9	544.8	527.7	591.7	535.2	501.2	588.4	483.3	616.1	465.7	503	498.6	432.1	723.1	448.5	385.5	609.2
EPHB6	225.7	274.8	214.7	216.4	228.3	373.5	133.8	292.3	227.2	196.7	191.1	128.9	196	142.6	260.2	214.6	247.8	245.9	176.4	256.5	129.6	206.4	158	251.9	207.7	360.4	305.1	257.9	202.9	205	255.3	152.6	301.4
SULT1A1	932.45	1419.7	1394.4	1011.9	992.45	1224.4	1605.05	1400.7	1542.95	1988	1151.3	762	941.3	1045.8	1514.15	914.4	1351.85	1186.25	1105.85	1126	1376	1522.45	1166.4	1217.2	1215.9	1269.55	1330.6	1736.2	1069.05	1933.75	1056.65	1320.9	2819.6
MAT2B	2229.1	2532.8	3034.3	2132.4	1816.7	2725.6	2387.4	2597.4	2502.6	2530.2	2847.3	2942.4	2935.5	3353.5	3061.8	3350.8	3885.8	2966.5	2709.9	2659	3819.4	3185.3	2568.1	2829	3437.9	2471.3	3285.7	3035.3	2798.2	4136.5	2848.3	2896.3	3295.4
HSPB7	83.2	45	466.6	100.1	769	978.3	95.9	104.8	99.9	82.2	183	103.9	70.8	92.1	410.2	54.8	38.1	16.8	68.4	133	141.5	242.8	75.4	806.9	191.5	112.4	178.1	646.6	55	201.9	95	86.9	157.6
UMOD	23.6	89.1	49.6	47.1	22.4	77.7	5.7	25.4	67.2	23.5	13.6	50.6	24.1	15.6	19.9	43.3	22.4	34.5	20.7	57.9	27.2	35.8	22.7	29.7	15.9	16.1	41.7	21.1	49.5	21.9	35.2	22.6	29
DMD	113.5	80.7	98	78	125.5	127.3	100.2	86.5	73.2	101.9	63.3	82.8	102.1	79.2	72	83.2	74.1	52.9	75.8	134.3	96.2	57.1	102.6	136.8	79	32.5	94.7	83	38.3	86.7	100.9	85	85
ZNF473	173.65	113.25	133.9	155.25	138.7	129.4	179.55	152.3	123.65	126.2	134.6	153.7	196.85	111.4	171.6	143.7	127.45	140.5	170.45	218.6	135.8	141.3	98.45	98.45	83.4	150.1	159.9	174.95	123.65	166.65	127.45	130.35	117.85
PTPRH	233.3	141.4	139.4	204.9	201.6	164.7	197	236.5	226.4	206.5	125	119.9	126.4	126.5	74	123.9	100.4	150.9	198.5	130.4	131	187.7	292	118.4	142.5	200.6	126.7	121.8	73.1	120.7	175	119.1	186.4
OXCT2	73.2	64.1	51.2	60.7	13.9	43.5	27.1	70.8	43.3	54.4	28.7	55.8	84	17.3	29.2	114.2	31.8	111.6	81.9	34.2	50.3	71.2	37	85.1	40.3	64.8	34.2	58.2	52.7	10.8	62.3	87.5	70.9
SLC29A2	29.7	13.6	39.5	26.3	35.6	17.2	17.9	31.6	35.4	55.1	47.3	36.8	72.1	15.8	32.4	52.8	49.9	24.4	60	90.1	26.8	45.6	42.5	19.7	8.4	26.1	46.7	23.2	34.1	29.2	40.7	16.4	40.5
YEATS4	72.8	68.7	81.5	41.4	61.2	45.6	40.3	108.7	77.2	55.3	87.8	85	92	73.6	47.7	72.6	47	69.1	64.3	64.3	74.9	48.7	53.2	96.5	76.7	44.3	131.1	63.3	73.9	105.7	58.8	68.1	56.6
VGLL4	1672.35	979.05	768.25	476.75	507.85	566.65	1561.5	1395.7	1177.3	1336.1	743.9	960.7	748.55	711.8	854	965.65	544.15	547.1	790.45	645.05	1145.05	509.15	883	736.75	732.05	817.3	626	632.35	629.05	607.25	509.95	903.6	708.3
ATP1B4	29.9	13.8	19.2	45.7	8.5	5.6	20.9	5.7	19.9	60.9	41.4	14.2	36.4	21	6.3	25.2	24.4	30.6	20	20.4	5.5	11.3	10.5	27.5	30.2	31.9	8.3	23.2	1.9	11.4	21.2	26.4	19.4
ITPR1	201.8	81.6	134.7	73.1	127.4	137.7	228.1	122.9	135.1	162	108.9	360.3	130.6	94.6	335.2	213.9	307.1	228.2	156.2	197.8	151.5	180.9	147	155.8	81	194.9	128.2	200.1	156.6	103.1	116.1	293.6	137
TSC2	323.6	172.75	185.55	148.75	174.6	149.05	212.75	401	381.85	284.9	147.95	217.15	126.75	152.95	253.35	215.35	171.55	233.75	251.15	247.3	270.1	237.65	242.05	149.8	160.05	321.1	140	178.35	164.35	114.35	135.6	284.65	335
MUTYH	425.7	501.1	395.5	451	455.1	523	500.6	462.8	668.3	600.7	377.1	400.6	432.2	486.7	388.9	439.4	639.5	505.8	633.4	655.6	492.2	435.4	494.7	537.1	511	456.5	546.4	543.8	477.4	680.8	438.9	411.8	484.2
KRT1	166.6	89	155.2	123	76.7	82.5	47.5	119.2	143.1	117.6	95.3	42.4	86.8	103.6	71	73.6	21	35.1	40.3	88.6	74.3	65.7	175.2	71.2	42.3	86.3	98.3	34	66.9	118.6	57.3	29.9	71.5
CDC23	319.7	492.6	381.9	414.4	375	317.3	374.1	315.3	254.9	229	349	449.9	436.2	478.8	300.6	325.6	384.2	358.3	419	324.7	354.9	292.1	368.1	398.7	430	296.3	316.5	350.5	323.9	354.7	433.5	437.2	411.5
ACAD8	418.2	454.3	503.4	321.1	313.6	275.3	263	392.9	345.7	290.7	326.2	342	354.3	232.6	368.3	345	411.9	404.1	653.5	482.1	564.6	477.2	312.1	455	400.8	412.5	434.4	459.4	460.8	432	428.1	405.9	452.6
MATK	191.7	22	54.4	19.4	19.6	101.9	100.2	81.6	48.9	149	44.8	37.6	127.4	94.8	329	170.8	194.9	211.2	296.5	154.4	97.3	191.7	276.7	126.2	45	118.2	169.8	70.8	109.6	71.1	40.2	26	49.4
AKAP6	88.95	49.4	73.3	74.7	77.25	46.15	35.3	40.5	37.5	53.55	43.35	56.8	69.3	35.25	42.15	30.35	15.85	34.75	47.55	75.05	60.25	40.2	53	90.9	36.65	25.15	42.2	44.2	34.1	46.8	49.3	46.75	45.55
CNN3	1171.4	857.6	1485	395.3	1348.7	845.3	711.6	841.1	570.5	798	659.9	667	533	432	674.5	743.8	629	1084.8	1023.1	1056.2	809.4	651.1	891.6	558.6	442.1	1056.3	1478.3	1756.7	1044.7	1192.2	832.5	2101.4	367.8
SULT4A1	170.3	203.4	88.3	156.8	95.1	43.6	102	168	139.7	196.7	135	113.7	128.6	77.6	70.5	176.1	162.1	150.3	179.8	186.6	136.8	120.9	208.9	60.9	98.9	188.9	213.4	115.4	146.2	63.5	180.6	168.4	145.8
TACC1	887.8	749.1	1281.3	437.7	841.9	755.6	646.3	345.1	353.2	438.7	777.4	1015.5	683.7	799.2	1320.2	711.3	499.1	500.5	392.8	470.8	1133.7	712.2	588.3	733.4	855.5	621.2	359.6	598.5	537.5	559.9	835.9	869.5	487.8
TLN2	229.65	327.55	529.9	145.45	312.05	415.65	377.7	309.05	231.6	194.65	275.95	344.85	226	165.3	640.65	132.95	238.25	201.35	164.95	182.7	220.65	221.75	195.8	359.2	256.65	501.75	237.65	517.1	261.15	283.45	274.35	214.55	250.5
OTUB1	697.2	648.3	555.7	679	707.7	728.8	750.8	817.9	825.9	787.9	842.3	581.5	713.5	871.2	703.7	755.1	796	815.5	808.4	777.2	640.8	752.8	927.3	649.4	679.5	586.8	993.8	804.7	834	1325.7	650.5	606.2	810.9
ATF3	1506	655	490.9	1184	2393.1	641.4	230.1	3373.8	3781.4	5998.9	711	540.1	480.4	399.6	911.4	565.6	304.8	427.6	642.2	1356.4	1058.1	753.9	2321.5	502	359.7	373.6	491.1	383.3	257.2	429.8	487.2	433.6	201.4
GCC1	483.3	572.2	486.1	506.8	483	419	326	350.4	326.1	304.2	500.2	543.7	495.6	484.9	608.5	453.6	389.2	249	343.3	407	443.1	383.9	327.8	497.2	523.9	401.3	351.6	478.4	282.3	377.2	532.6	559.1	386.4
KLF5	77.25	93.7	80.3	63.05	107.6	149.25	123.9	119.3	141.55	107.15	107.95	55.15	58.6	70.95	153	137.35	53.5	53.9	61	74.4	57.3	84.3	110.25	104.15	65.2	80.9	69	65.95	63.5	80.75	64.8	46.25	101.8
FIBP	1145	1190	806.8	755.9	777.7	1012.4	1179.4	1130.8	1101.2	1131.5	1097.7	888.6	1091.9	1166.5	979.2	1112.2	1314.1	1083.1	980.7	1189.2	1065.3	1052	1228.1	1005.3	1341	1272.3	1731.6	997.4	1670.4	1574.5	1116.6	1274.9	1275.7
KCNQ4	64.3	7.6	73.9	44.9	98.9	36.2	69.9	95.7	130.4	87.1	7.8	10.2	17.4	9.4	19.9	52.5	45.1	11.3	44.2	8.7	31.5	7.8	99.3	17.2	19.3	62	19.4	18.2	11.6	12.4	8.9	16.4	67.3
BIRC5	122.7	134.2	27.5	77.7	68.2	29.9	147.7	21.7	25.8	124.7	182.2	20.8	221.9	201.7	64	157.4	121.3	163	169.4	221.2	96	75.8	134.8	26.5	151.6	99	45.3	16.6	119.5	30.5	96	61.6	111.3
PDZD7	131.7	101.3	25.9	141.3	42.1	152.9	68.7	115.1	136.4	112.8	231.9	107.6	124.4	52.4	99.1	127	131.2	155.3	148.2	183.5	174.8	115.5	161.9	151.9	105.9	101.8	107.2	37.2	96.3	28.7	133.9	98.1	146.6
CACNG5	26.1	20	55.8	19.7	23.3	17.3	19.7	103.8	70.3	62.4	17.4	15.3	19.4	22.4	15.8	14.3	20.5	11.6	13.4	36.9	25	8.7	36.9	39.7	9.3	14.5	6.6	15.1	9.8	12.2	41	14.6	17.5
SPINT1	31	28.7	22.6	25	27.3	140.6	72.2	31.6	38.5	108.3	30.3	23.7	24.3	28.2	42	24.4	119	38.9	68.8	48.5	63	49.4	38.5	33.7	172.2	43.8	32.1	21	138.7	19.4	43.3	24.3	164.9
PIP	57.5	54.6	90.3	116.2	68.3	54.1	9.3	35.6	78.3	52	91.7	17.9	106.7	66.3	67	50.5	79.4	39.7	51.3	54.8	84	59.5	44	36.7	53.1	32.3	67.8	72.5	73.6	113.2	83	8.5	80.1
ADAM12	1355.3	132.65	99.15	142.25	192.5	36.55	189.45	97.95	85.1	36.5	183.35	69.5	228.7	87.15	104.85	249.55	64.35	178.8	354.25	208.1	279.3	180.55	581.85	73.1	81.95	122	155.2	54.45	150.2	36.1	172.05	598.95	130.4
DFFA	569.9	349.6	455	531.2	447.4	578.5	624.4	546.6	542	508.9	656.6	471	626	456.4	508.5	629.2	508.8	543	466	637.5	349.7	351.8	477.7	689.5	475.1	447.1	490.2	488	488.5	451.8	442	569.7	503.2
NUDT9	583.3	708.5	640.8	557.4	757.5	1125.6	1119.7	757.6	934.1	987.4	684.2	868	591.8	647.9	970.9	976.7	1284.1	761.9	695.9	589.7	814.2	658.9	888.9	694.8	964.5	969.3	1225	1282.2	1230.2	1138.4	834	982.4	736.7
HLA-DRA	9655.05	10665.9	4119.1	10589	13059.4	6593.85	15207.2	15998.8	16109.3	15911.5	11698.9	7825.5	10488.7	13187.8	7869.8	13496.1	16008.1	14711.4	11502.9	15438.6	12256.8	16398.8	17622.1	9132.55	11478.8	13306.7	12002.9	6417.45	12569.5	14679.9	11492.1	9145.3	18714.8
RPL8	12951.8	12272.7	19731.3	12373.2	9175	16740.5	11924.4	10376.2	9109.1	13601.4	9849.2	10008.6	10099.9	9274.3	12207.2	9693.7	14745.2	10936.5	10582.9	12484.8	8648.8	10069.5	8005.3	9875.9	10864.1	14273.5	16778.3	13008.6	12516.3	16437.7	11529.1	10223	9807.7
CYFIP2	196.75	73.75	102.6	93.55	49.9	74.95	104.85	114.2	118.85	135	373.3	155.1	305.1	327.65	273.75	272.75	751.65	344.7	175.1	313.8	105.85	178.3	115.2	199	163.2	204.45	213.2	168.85	44.3	182.3	110.2	136.05	82.7
PTGFR	553.7	753.7	611.8	220.7	336	505.5	182.8	226.2	223.9	661.7	445.2	346.7	429.6	233.7	349.3	540.9	182.4	204.2	558.3	198.3	413	194.6	911.6	551.1	541.6	1254	913.9	304.7	1232.8	520	580.9	406.7	414.5
ALG3	481.5	593.8	424.9	871.6	743.4	687.9	561.8	469.1	529.4	514.5	674.2	487.6	569.4	354.8	437.4	564	544.6	489.1	436	722	621.4	588.1	694.2	632.3	718.3	538.5	522.3	510.9	757.6	609.8	626.4	608.1	741.5
KCNMB3	119.7	25.5	99.8	34.9	89	19.4	65.1	25.9	12.7	93.4	108.2	149.2	124.7	87.4	87.1	121.1	67.6	93.6	213.9	88.8	70.1	152.3	33	125.4	66.7	103.5	115.9	131.8	52.5	76	82.3	82.9	52
RNF32	5.3	28.2	1.9	19.6	24.5	8.3	4.5	3	12.9	11.5	3	2.1	0.9	29.3	22.1	11.2	4	13.1	25.2	6.8	18.5	3	48.6	4.6	5.9	55.4	40.3	2.5	28.8	3.5	40.5	12.9	3.4
CNOT4	85.5	89.9	123.4	108.3	122.7	78	68.4	81.9	85.8	107.3	88.9	110.2	56.4	48.3	88.9	86.8	42.3	78.7	74.2	41.5	109.1	64.2	132.8	122.8	51.8	85.6	72.5	91.8	52.3	90.4	87.7	82.1	70.7
REG1A	6.4	51.5	9.4	7.8	10.7	13.1	23.7	8.5	15.7	11	45.8	8.8	38.9	12.3	6.6	48.8	8.4	27	13.5	85.8	5.6	28.2	7.6	11.2	9.2	71.7	11.7	39.6	6.1	46.1	64.4	9.6	4.7
GABRA1	16.9	9.9	14	15.5	12.9	20	8	9.3	16.4	13.5	19	9.6	9.9	6.7	9.1	11.1	10.1	12.5	8.1	11.1	6.9	10.1	20	18.7	16.1	14.4	8.6	15.8	9.2	7.9	16.1	11	11.2
PADI1	236.4	142.9	469.7	313.9	172.5	211.4	239.1	254.5	179	237.4	177.5	236.5	151.2	213.4	111.7	148.5	84.3	148.6	89.1	167.7	234.5	187.7	229.4	271.5	168.8	125.4	44.8	154.7	62.6	239.3	257.3	78.6	196.3
ARHGAP4	220.8	281	31.3	105.9	93.4	143.9	214.8	249.3	193.7	218.1	180.6	147	285.2	296.4	98.7	223.4	321.6	262	372.9	293.3	159.6	236.9	257.5	197.9	129.3	230	263.1	79.1	195.2	162.4	127.7	121.8	239.7
EYA4	86.6	138.4	252.3	11.5	225.9	190.1	66	167.4	137	195.7	185.2	45.2	92.6	60.7	92.2	90.4	46.9	87.8	57.7	123.8	175.8	61.8	81.6	194.2	129.8	124.2	86.9	110.3	67.6	118.2	102.5	102	71.1
NCSTN	658.7	1117.5	698.4	758.9	515.1	786	1126.5	939.5	1179.9	1192.6	1419.8	1206.2	1141.4	1215.9	980	1110.7	1379.6	1231.8	988.7	763.6	899.7	905.2	984.4	1605.2	1578.8	935.9	1049.9	1108	1196	699.4	1688.9	1170.4	1322.9
OLFM1	384.4	421.2	927.8	229.7	304.3	584.9	352.3	322.4	311.4	380.7	285.2	204.6	287.1	121.9	510	143	214.2	159.1	236.3	146.9	180.2	120.8	190.6	262.2	255.9	449.7	340.4	511.8	365.1	605.3	156.1	111.4	154.3
KLK3	19.05	17.8	14.15	25.45	18.15	13.65	19.45	27.1	16.35	38.35	24.35	14.3	13.9	11.15	12.55	18.8	31.75	10.05	15	17.25	20.7	14.35	16.3	25.9	30.8	19.4	14.05	14.8	29.1	37.1	23.7	35.05	17.7
MKNK2	1996	3456	7276.3	1955.6	2246.5	3905.8	2222	2552.9	2400.3	2089	1883	1623.6	1752.5	2088.5	3171.4	1686	1922	1600.8	2147.7	1326.7	2164.6	1426.9	1895.3	1594.4	1415.7	1445.9	2208.3	2510.3	1169.2	1864.9	1157.5	1241.5	1818.1
NDRG4	231.7	28.1	264.4	154.1	109.4	78.5	192.2	158.8	94.4	113.5	121.9	171.4	101.4	64.7	160.9	161.3	89.4	38.3	153.7	115.4	177.2	74.7	139	183.7	78.3	214.2	160.5	187.6	83.3	65.3	144.9	260.8	90.1
RPS27A	10059.1	12562.5	16853.4	10368	10856.8	8167	6407.7	5862.4	6460.2	5588.3	8119	9018.4	10270.2	10503.7	8140	8431.8	9920	9195.6	7935.3	10548.9	9211.4	9681.9	6627.6	6850.9	7918.1	9152	11132.2	8770	8055.8	13067	8628.3	8082.3	7280.1
ADAMTS2	328.95	462.5	271.9	269.15	346.95	472.8	578.4	343.95	374.65	550.55	520.35	687.85	361.95	483.95	479.35	617.9	165	382.35	217.55	367.35	428.7	400.3	780.6	386.3	491.45	324.05	223.85	407.8	587.2	244.65	359.15	501.35	506.6
LXN	1760.4	644.5	1263.9	530.3	472.5	354.9	647.1	750.1	648.2	1613.3	1456.5	1062.9	978.1	754	1191.8	1423.2	1502.6	1256.6	1098.4	837.6	893.3	1497.4	1085.8	723.3	920.4	1079.6	1225.4	845.9	973.6	1408.8	629.6	931.2	1062
AP1G2	134.2	104.05	91.9	69.45	55.5	55.6	62.95	137.85	145.3	125.3	114.1	68.5	126.1	163.4	78	111.25	266.8	156.75	271.65	330.9	156.2	232.85	114.45	59.4	86.15	57.7	163.1	77.2	88.7	51.45	96.7	70	121.2
OSBPL8	1467.3	1492.65	1979.05	1549.7	1548.75	1815.3	1268.2	898.6	871.45	1164.55	1426.05	1518.7	1664.05	1852.45	1502.95	1578.15	1099.4	1246.65	1721.25	1009.25	1729.1	1127.75	1287.55	1566.05	1102.75	1059.6	726.55	1209.95	872.8	593.8	1284.2	1406.15	899.45
KCNH2	107.3	111.9	78.6	102.05	119.9	87.55	110.55	186.4	146.4	106.55	132.2	62.05	105.15	92.35	64.7	112.8	103.4	83.45	91.55	118.7	97.15	93.85	136.45	132.35	119.45	91.05	98	95.45	77.1	84.35	144.7	109.2	118
RTN1	237.6	241.7	212.55	149	152.9	160.15	242.55	425.2	393.85	329.15	460.15	235.05	507.75	465.05	352.2	407.15	527.25	806.6	493.4	350.95	218.8	404.1	512.7	966.9	837.55	372.4	317.8	474.5	446.9	270.9	625.5	432	672.9
GLS	392	336.7	287.8	274	159	272.7	257.5	274.3	235	249	252	244.5	219.4	245.7	333.4	183.4	257.8	255.9	398.3	291.1	465.6	428.4	338.9	241.4	405.8	187.9	245.6	237.5	167.6	146	300	304.9	257.9
AHDC1	191.1	293.5	185.1	33.8	58.1	523.1	534.2	612.1	552.5	467.7	267.4	282.4	207.3	206.1	232.9	187.3	223.1	189.5	140	158.6	221.1	96.5	366.4	367.9	338.5	267.4	153.2	202.5	239.8	183.6	259.5	373.5	450.6
CNTN1	84.8	83.7	113.4	139.4	122.8	63.7	51.4	134.7	193.4	141.3	94.9	76.8	93	86	63	67.1	56.2	41.4	22.8	85	75.8	101.8	145.9	116.5	87.6	157	50.3	134.6	68.8	47	119.5	126.3	91.3
QPCT	101.3	59.3	30.2	484.7	79.3	79	48.8	89.2	93.3	68.7	174.5	48.1	114.3	204.1	65.3	271.9	253.6	339.7	262.2	142.3	82.6	947.5	410.8	90.4	11.5	87.4	310.7	66.7	164.4	89.6	178.5	82.5	86.5
PTTG1	638.8	724.4	361.6	457.3	541.9	351.9	773.8	521.3	649.3	595.2	1082.4	454.6	1632.7	1170.7	692.8	1334.5	1567.2	1214.9	1436.6	1479.8	823.9	836.6	980.3	616.1	679.9	583.5	1006.7	447.1	580	757	879.9	733	703.3
TOR1A	596.7	611.8	511.75	644.65	620.65	670.45	518.2	539.75	537.4	614.1	596.9	540.65	707.35	565.4	509.95	623.25	591.55	634.85	475.85	636.95	538.7	597.25	446.45	593	549.7	619.05	649.7	619.55	699.85	658.3	686.35	724.75	505.35
PRAME	62.1	113.2	62.7	102.4	77.2	100.3	13.9	63.8	127.4	121.3	53.6	112.5	103.9	82.3	111.7	90.3	90.8	45.3	64.9	62.1	86.8	61.5	73	122	88.9	104	95.2	109.9	83.4	84.8	102.3	88.4	88.8
CXCL3	86.7	5.2	37.1	2009.1	787.3	59.5	12.6	728.7	846.3	787.5	63	74.5	73.7	97.2	27.9	28.8	30.7	42.9	231.1	279.9	70	174.9	1021	69.3	15.6	38.9	5.2	8.6	52.1	49.7	29.8	2.9	69.6
UBE2G1	930.7	936.65	799	794.85	924.75	900.65	676.75	587.55	589.25	597.7	877.2	1026.1	904.85	856.6	933.55	967.35	890.35	909.8	983.05	929.15	855.65	1061.8	698.1	954.45	825.2	674.85	894.05	991.25	740.25	721.6	868.85	986.4	654.6
CCDC7	133.2	135	125.5	104.6	188.4	118.7	103.6	41.5	96.4	50.6	67.6	110.3	95.8	63.4	34.1	75.5	46.4	48.1	19.2	77.7	106.3	48.4	102.1	125.3	102	100.7	46	130.3	83.8	107.9	69	38.4	68.9
SUPT5H	568.3	608.8	515.3	659	650	668.9	633.1	842	957.7	804	706.3	527.5	552.4	668.5	527.5	574.1	667.1	661	754.7	597.1	570.7	675.7	849	632	576	460.6	460.1	551	622.6	421.7	559	521.9	758.4
CD247	332.4	148.4	125.9	82.3	218.2	61.1	137.4	143.6	113.6	27	633.6	136.9	530.5	690.9	94	449.8	1797.7	1006.7	278.7	745.5	94.3	241.5	235.5	210.1	148.1	206.6	401.2	91.4	43.5	201.8	91.2	104	130.5
CHI3L1	4861.9	6762.6	3317.4	730.1	898.7	3072.6	6583.8	1229.7	728.5	6406.6	6267.7	998.5	2141.5	2850.1	1867.5	4324.7	1516	1058.4	2004.9	3094.6	2708	5765.9	2224.8	3535.3	2427.6	6915.7	4046	717	5213	546.6	3461.9	2099.6	7044.5
SIGLEC7	163.8	88.4	108.3	72.9	85.4	38.9	92.8	91.6	142.8	301.6	110.8	104.4	140.4	129.4	93.3	101.6	76.9	122.5	122	168.2	72.7	107.3	216.2	147.5	82.4	125.2	68.4	47	131.6	121.3	159.4	88.9	194.9
VWA1	371.1	219.9	17.4	282.6	210	270.2	882.6	722.2	734.8	900.2	606.6	342.8	631	520.5	418.5	501.9	619.6	463.4	319.8	509.1	384	228.7	432.5	557.9	719.8	578.4	483.9	199.4	448.6	139.3	510.4	322.1	557.1
ENY2	1841.6	1727.1	1341	2385.1	1881.6	1662	1166.1	1319.9	1182.1	1329.8	1362.1	1395.5	1232.1	1210.2	1678.7	1752.4	1575.6	1852.9	1912.5	1662.5	1687	1794.8	1204.2	1244.6	1363.7	1367.2	2403.6	2211.7	1954	2869.3	1503.5	1619	1179.4
OR1G1	23.5	92.2	43.9	61	26.4	58.4	40	32.9	26.6	20.2	96	85.5	31	19.6	13	82.1	14.3	94.3	46.4	31.9	20.7	19.4	33.5	29.8	32	20.8	58.4	96.9	10.5	19.6	30.5	22.3	51.9
ARHGAP6	276.85	300.25	441	133.8	238.2	821.85	319.8	226.1	221.7	175.3	277.25	316.25	267.55	269.55	339.25	118.45	233.15	153.05	259.55	136.9	443.4	258.85	228.7	219.85	253.5	252.45	134.15	265.5	133.7	180.5	143.85	227	214.4
PRSS1	6.3	22.9	5.9	10.7	21.1	7.7	15.7	50.5	13.9	54.5	9.9	23.5	7.9	5.7	6	5.7	7.3	21.7	18.5	8.5	24.1	7	16.1	26.7	11.3	9.8	4.5	30.4	4.5	5.4	58.7	6.7	34.4
CENPA	171.7	239.1	145.4	176.4	226	133.2	160.5	95.1	211.6	198.2	178.5	112.4	181.7	209.2	109.3	169.9	258.7	235.2	199	258.4	96.9	152.5	142.5	142.3	142.2	106.4	130.1	158.8	52.7	191.9	258.9	110.1	186.7
MAP1LC3C	119.9	128.8	448.3	129.7	54.7	18.1	53.1	129.2	26	18.3	83.9	132.1	47.6	99.2	84.8	122.5	23.6	74.7	94	28	443.2	143	164.6	145	94.4	125.9	84.1	196.1	101.5	125.5	146.1	318	105.4
ENTPD7	91.8	21	23.9	329.9	29.2	105.5	86.6	77.3	83.6	56.1	109.5	46.2	148.1	76	59.5	133.5	77.8	65.3	19.9	79	26.3	137.7	163.3	80.6	98.8	65.7	24.2	25.5	99.9	27	56.1	93.7	69.8
CSNK1E	250.55	171.6	208.75	293.85	172.6	178.7	226	257.1	218.1	111.45	131.25	192.6	151.3	127.75	161.35	129.7	163.6	137.55	195.4	174.9	168.9	125.95	150.5	122.7	122.35	222.3	185.6	202.65	153.1	160.65	109.15	167.65	116.25
BSDC1	377.45	427.45	429.9	511.25	356.7	407.55	440.2	531.7	523.25	531	311.45	358.25	415.3	347.15	434.85	322	475.45	517.95	455.95	404.2	483.5	414.15	478.6	448.4	409.4	462	391.05	435.95	432.2	421.15	409.2	521.75	508.4
PXDN	3283.9	1294.95	1578.95	404.65	1279.4	1012.15	2360.5	1255.65	1252.2	1705.9	1923.9	2212.3	2706.95	1401.75	2552.5	2967.25	753	1794.95	1805.2	1919.9	2501.7	1507.15	2715.2	1242.25	1387.4	1057.5	749.55	1469.55	1601.25	459.1	798.35	3259.4	1301.85
LPAL2	46.6	9.35	8.6	9.95	12.75	24.45	17.95	16.7	14.35	17.9	12.65	17.55	20.1	24.15	7	19.25	16.65	24.4	14.65	23.65	27.5	10.4	7.6	21.7	24.85	6.4	4.75	18.2	19.3	13	14.45	13.4	22.85
MPP6	43.6	89	95.1	225.3	208.9	81.9	6.7	8.8	73	40.2	31.2	38.6	13.4	49	8.8	30.1	38.2	6.7	10.5	21.4	7.4	8.8	46	40.7	32.6	55.6	18.3	18.7	85.1	65.6	59.6	60.1	84.8
CBX2	16.5	13.7	13.4	32.8	16.3	5.6	7.7	8.5	15.6	11.7	12	9.5	13.7	22	12.6	13.2	8.9	4.9	4.3	9.2	8.4	11.8	12.9	10.8	7.7	11.3	5.4	7.9	5.1	24.8	9.5	8.1	8.1
FOXE1	19.8	29.2	31.1	37.05	21.6	10.1	5.1	9.5	26.65	16.75	10.3	5.7	16.8	3.8	7.1	14.4	3.75	5	6.85	5.75	9.25	22.7	35.2	23.5	15.9	17.75	8.55	13	37.7	6.25	28.4	17.75	13.95
MICAL1	983.6	723.4	236.7	291	181.2	425.1	672.3	648.5	726.2	554.1	393.3	385.7	557.1	579.9	480.1	567.9	1053.7	737.9	803.4	595.9	661.1	469.6	452.3	240.6	322.8	351.1	457.7	250.4	263.4	271.5	271.1	235.1	357.7
MB	177.4	307.1	179.7	210.4	166.2	100.4	151.2	145.9	108	220.3	115.7	234.8	171.5	169.7	183.4	112	80.9	120.5	83.7	275.2	190.4	135.2	186.9	9022	245	107.1	129.7	143.6	96.2	214.7	226.6	191	208.6
PLA2G3	25.2	17.3	16.5	29.8	19.8	7.6	11.7	11	12.4	14.5	20.8	24.3	28.8	12.7	11.5	10	14.5	7	14.7	15.5	11.1	11.4	20.6	16.9	25	10.6	10.6	27.2	8.5	53.2	23.2	19.2	9.8
ALG5	1250.9	1679.9	1607.7	1409.3	1862.4	1719.1	1277.2	1156.1	1279.4	1121.3	1398.4	1472.1	1659.6	1704.2	1343.1	1839.8	1925.8	1656.4	1448.4	1445	1395.6	2145.2	1297.1	1440.5	1654.1	1665.1	1925.8	1882.4	2165.2	2371.8	1815	1530.1	1313.4
ADIPOR2	949	877.8	1356.4	1093.1	1327.8	1892	958.2	1167	1029.3	1059.1	1281.9	1072.6	968	1155.1	1410.1	922.3	890.5	893.3	732.9	1003.3	852.6	1085.6	771.3	949.9	1467.3	1358.1	936.7	1540.9	1139.8	768.4	1216.3	948.4	1065.4
GPR52	20	18.7	17.1	24.7	22.3	15.4	13	14.7	11.7	11.9	11.2	16.4	19.1	17	12.2	13.5	9.3	6.5	18.9	9.9	18.5	12.3	6	11.5	14.6	6.3	12.1	23.2	11.5	18.5	19.8	7.2	9.9
SNN	472.25	836.3	596	632.75	421.05	607.2	619.65	578.25	499.6	558.85	340.4	472.7	554.45	465.75	432.35	332.8	628.25	557.85	262.5	389	373.85	427.3	397.4	652.8	580	696.25	607.9	684.85	513.95	725.1	681.6	609.1	671.7
RBM22	907.8	1042.7	1079.6	983.3	1045.1	510	482.2	665.3	532.4	386	682.8	761.8	820.1	962.8	680.7	622.1	592	586.1	819.5	545.2	787.3	545.2	574.6	481.5	555.9	436.8	626.9	875.2	580.6	904.4	470.6	573.2	591.3
FAAH	31.2	87.3	135.6	120.6	122.9	127.5	11	158.6	141.2	93.1	104.6	67.5	99.8	80.8	105.8	35.1	60.2	63.1	61.8	100.2	106.4	50.1	112.5	36.4	98.1	126	118	117.7	43.6	48	81.9	74	31.6
NPL	964.3	1330.1	366.4	770	392.1	464.5	1118.1	903.5	751.8	1741.4	613.6	544.6	1127	1033.3	528.8	1077.8	1164	1787.2	1694.6	789.3	797.2	1377.8	1001.5	897.4	1195.5	1435.7	1609.6	444.7	1765.5	1686	1302.3	932.4	1806.4
COPS8	936.3	651.1	900.1	1203.15	1212.2	1075.25	806	545.45	721	700.65	793.15	1224.95	1183.95	699.6	1240.95	981.15	597.8	862.75	728.05	1119.5	981.1	1018.9	747.6	1021.65	1237.45	1113.45	1148.85	1697.75	903.1	1994.35	1531.8	1511.85	623.45
ACOT11	112.95	123.75	75.6	121.15	80.2	68.15	91.8	118.65	140.45	132.75	68.85	72.45	72.55	65.7	90.65	67.05	33.5	71.65	71.7	103.4	128.25	66.8	123.95	82.9	131.35	62.55	67.1	68.25	86.35	79.85	135.95	55.9	137.35
VIP	61.6	7.6	24.1	2	7.7	18.8	5.4	23.9	21.7	24.6	7.6	34.5	6.8	4.9	43.1	3.2	3.6	14.4	55.8	35.3	45.8	4.5	5.8	8.4	3.8	13.1	62.3	10.5	1.1	4.6	1.5	1.7	6.3
SOCS5	655.7	379.3	487.3	315.8	487.4	328.1	306.9	211.4	204	171.6	258.2	771.7	541.3	367.2	452.7	343.9	221.8	337	427.6	331.3	514.8	366.8	284	381.2	430.8	296.9	242.4	349	258	258.5	500.7	755.5	174.6
PGS1	578.2	149	364.8	564.7	401.5	362.3	284.5	339.5	471.7	353.5	225	217.6	384.4	221.2	299.7	289.9	182.3	335.1	377	260	397.6	201.5	346.3	173.3	227.7	299.5	299.5	328	310.4	252.6	215	223.4	337.1
PHF14	46.4	30.4	18.1	41.2	21.5	48.1	18.4	12.9	28.4	27.3	47	46.2	50.4	25.6	29	36.5	19.1	26.5	17.3	33	27.1	17.4	14.7	55.3	16.6	28.1	49.7	32.1	8.6	41.6	58.9	48.6	18.8
MAP3K10	19.9	22	22.1	25.3	19.8	19.6	19.8	19.9	19.8	17.1	18.3	18.5	15.4	11.4	16	14.5	14.9	11.8	15.4	23.2	16.3	17.7	19.1	19.9	15.6	15.5	14.1	16	12.7	18.8	21.7	13.3	17.6
PPA1	2340.2	3091.9	3654.5	5259.9	5945.2	5282.3	3237.9	2067.3	2107.3	4872.9	4903.4	3296.4	3027.2	4320.9	4253.2	3403.1	4558.6	4699.6	2328.3	4061.5	2242.6	2370.9	2042.4	2953.7	3947.8	4914.2	4498.2	3613.2	4812.2	4671.5	2539.8	2554.5	2018.2
SF3B1	2023.95	1840.4	1972.95	2058.25	1960.05	1704.95	1404	1579.9	1913.3	1396.4	1289.95	1898.15	1782.45	2122.2	1501.15	1445.4	1329.3	1147.95	1866.8	1846.15	2083.95	1685.9	1838.6	1348.45	1668.1	916	1032.7	1304.05	977	1339.55	1181.1	1413.8	1689.45
PSMB5	2052.6	2119.9	2051.2	2645.8	2276.5	2723	2481.7	1812.5	1797.5	2269.7	2065.5	1698.4	2066	2299.9	1760.3	2112.4	1958.1	2014.8	1876.8	2139.3	2078.7	1897.8	1994.4	2108.6	2218.9	2149.5	2689.9	2392	2901.4	2354.5	1775.9	2057.5	1806.8
ZSCAN2	10	58.6	20	13.2	17.4	13	58.7	11.4	18.2	66.4	8.8	14.2	33.1	31.2	43	11.5	10	32.4	9.1	25.7	8.7	11.1	63.5	11	43.7	52.3	15.7	15.8	58.4	15.5	8.3	9.7	31.3
SLCO1A2	36.2	41	43.1	36.1	20.5	33.3	27.9	8.1	47.6	20.2	69.9	15.4	16.7	14.7	13.6	44.5	9.8	33.9	4.4	34.6	33.3	60.5	28.6	15.4	7.9	37.7	43.6	26	50.7	54.2	17.2	32.9	20.1
GCK	14.9	23.4	21.6	27.9	17.7	22.4	44.8	23.2	23.2	13.7	21.2	26	55.9	11.4	12.9	20	17.4	16.2	20.7	21.2	17.7	19	30.7	27.5	14	14	22.8	14.8	22	16.7	22.5	15.5	18.4
RNF24	445.5	374.2	224	905.9	165.9	318.1	413.2	494	540.8	440.8	475.7	450.4	251.8	339.9	420.4	292.6	242.1	365.2	280.9	321.3	585.8	298.8	585.9	570.5	454.8	494.2	222.9	242.8	408.8	104.7	404.2	696.1	493.1
TFB1M	250.8	346.5	266.3	172.4	160.5	306	260	273.7	281.9	269.2	258.8	294.5	269.7	408.2	229.9	232.9	313.9	226	367.6	291.3	296	228	234.9	231.5	291.9	173.9	326.2	261.8	229.1	331.6	222.6	181.3	347.9
ANKS1B	25.9	7	48.3	12.6	73.7	22.8	22.6	40.2	37.1	9.7	10.6	45.2	47.1	41.3	14.6	10	9.4	43.4	5	50.6	32.2	7	7.8	30.8	11.2	7.9	3.9	37.2	39.1	9.2	10.5	24.6	31.6
SPSB1	373.2	375.4	463.4	360.2	420.4	368.5	312.1	181.1	222.4	232.7	225.4	246	257.9	187.3	215	256.5	118.4	139.8	85.4	136.9	216.9	160.8	234.6	297.9	195.6	178.3	184.7	271.2	84.9	173	195.8	267.5	189.5
REL	240.95	171	120.05	146.25	220.8	127.35	104.25	179.45	187.35	232.7	159.3	127.3	186.1	120.45	113.05	173.65	208.2	258.6	282.55	222.55	125.5	154.9	219	115.4	137.75	138.55	119.95	112.2	166.25	115.25	144.5	100.85	151.45
GNAT2	11.2	8.1	9.4	11.9	13.2	9.9	4.3	16.6	10.1	17.8	9.7	10.4	9.4	18.1	10.4	14.4	29.7	5.1	6.3	6	5.5	8.9	21.4	11.7	5.4	16.1	8	8.5	15.3	5.6	10.5	6.4	22.3
MRPL22	390.3	538.2	659.5	538.4	620.6	635.6	471.1	282.7	318.8	315.3	548.4	547.1	546.6	441.9	522.1	421.6	476.8	442.6	444.8	622.2	527.5	525.8	393.8	550.4	527	481.2	654.2	803.4	580.4	949.9	558.7	522	487.5
VPS28	1366	1432	1313.5	842	937.8	2563.5	1862.6	2085.7	2110.9	1745.9	1394.1	1699.6	1376.5	1427.2	1841.4	1320.2	1577.4	2291.2	1496.1	1667.1	1516.1	1267	2374	1254.8	1724.3	2292.9	2544.8	2245.9	2254.7	2208.1	2061.6	1601.9	2127.9
RPH3A	122.6	119.8	93.2	156.8	131.3	69.2	145.6	116.4	39.7	156.3	161.3	122.1	183.2	127.1	88.3	47.5	54.2	90.9	44.5	61.6	81	76.8	108.6	154.6	137.5	162.7	45	74.7	75	136.3	124.2	115.1	86
CD86	203.3	353.6	131.1	203.5	156.6	241.4	373.3	379.5	365.6	366.2	437.2	304.8	420.9	444.8	212.9	411.4	445.6	485.9	463.1	357.5	270.8	462.7	659.5	313	413.4	301.5	319.3	184.4	353	274.3	371.9	255.5	419
ADI1	1197.9	1253.5	1594.4	1112.1	1141.2	1916.5	794.3	1200.6	1079.7	988.8	1729.3	1131.2	1578.5	1387.6	899.8	1151.7	1036.7	1284.3	1708.6	1044.4	1429.8	1625.4	780.1	1757.4	1403	1005.4	1612.3	2480.2	1356.9	2670.9	1670.8	790.5	920.6
PHKB	630	727.35	686.35	273.6	481.45	401.45	496.85	666.8	628.3	597.85	608.2	731.55	682.75	632.85	576.7	459.9	581.55	609.3	691.95	659.45	846.8	751.95	538	753.7	767.25	716.9	501.3	818.8	561.3	683.65	734.5	722.2	572.45
RPL23A	15357.8	22217.2	21486.5	18464.5	13692.5	19575.4	20040.8	18887.7	18579.1	23922.3	11100.7	10859.8	11605.2	12949.9	13928.1	12594.6	22720.7	14997.1	14065	17181.9	13466.8	15080.1	16377.5	10483.2	14686.3	16013.8	15910.9	14620	12426.4	16269.6	11286.3	11256.7	18925.1
TMPO	117.4	105.3	107.9	129.6	143.7	186.8	135.8	136.2	175.9	175.3	176.7	132.1	182.5	137.4	105.8	100.3	107.2	135.5	148.9	180.8	157.9	117.7	161.1	189.1	91.3	153.1	111.1	138.2	78	107.7	170.2	88.7	116.3
RAPSN	4.1	11	4.1	2.8	9	13.7	2.7	3.9	7.3	4	6.4	6	32.1	8.7	2.3	3.1	2.8	6.7	8.4	19.1	9.1	2.1	7.7	4.4	2.5	3.1	5.3	4.6	3.7	6.9	8	3.6	10.5
MAPK8IP3	110.95	27.4	25.1	27.5	39.4	28.95	49.6	19.95	39.05	43	35.6	18.3	33.95	27.45	11.6	28.55	17.65	40.25	79.75	15.3	29.45	35.85	44.15	19.15	47.55	33.2	20.35	19.2	35.35	30.65	14.75	13.8	28.8
RPS21	5403.4	5610.75	8028.55	4838.35	4602.1	5970.85	4812.7	4865.25	4379.65	4866.3	3937.3	4275.55	4518.8	4632.15	4725.45	4047.65	6391.25	5018.75	4066.45	4587.8	4098.5	3647.35	3224.55	3407.9	4412.35	4860.1	7004.4	5559.8	4386.1	7325.2	4103.65	3487.2	4621.05
ABHD10	777.3	1172.5	1209.6	519	520.4	1140	1082.2	1125.7	1197.3	970.3	1885.9	1411.3	1476.7	1721.3	1351	1077.9	1373.6	1112.9	1162.2	1130.6	1008.3	1054.9	867	1727.5	1895.2	1068.1	1279.8	1574.7	1080.5	1235.1	1476.6	1019.5	1268.5
TCL6	14.6	12.1	11.2	45.1	6.8	13.1	9.4	14.2	40.2	10.8	14.1	8.3	11.1	9.1	6.2	12.4	19.7	13.3	7.8	11.1	6.5	9.4	18.5	10.7	14.4	20	20.5	13.5	10.1	14.2	12.3	21.1	8
PGAP1	233.7	54.1	95.55	76.25	133.2	55.2	51.6	53.85	74.1	64.15	56.25	63.4	71	71.85	55.6	51.15	16.35	48.05	97.45	106.5	135.3	70.8	64.3	97.85	50.25	27.15	42.3	64.65	37.3	44.8	36.45	73.7	57.1
COL9A1	13.6	7.5	18.7	11.6	16.4	12.8	18.6	12.4	13.9	20.4	11.8	8.6	28.7	10.5	7.8	13.3	12.7	8.6	12.2	20.5	11.8	10.6	16.8	8.7	17.9	12.7	10.8	13	9	7.5	12.7	14.1	18.1
LMBRD1	2140.4	3562.6	3250	2044.3	2266.8	3560.5	3261.4	3702.2	3729.8	3338.4	3658.1	4813.5	3338.3	3959.4	5286.4	4279.4	4469.7	3631.8	3299.9	4086.4	4864.2	6665.3	2826.4	4324	5263.1	4164.9	4271.5	5291.3	4136.5	4960.4	6186.8	4508.1	3988.3
RUVBL1	177.4	77.2	211.6	359.7	382.6	144.2	238.1	224.9	184.2	263.3	244.4	215.5	207.2	258.7	227.2	265	408.7	239.5	173.9	238.8	178.5	217.1	253.6	145.4	260.9	235.1	206	164.9	314.4	164.5	140.1	224.3	235
ZFYVE9	293.35	305.3	299.1	225.25	230.1	222.65	266.85	238.9	254.4	248.05	271.3	179.25	170.4	163.3	165.05	140.15	129.65	112.35	176.7	225.7	283.3	170.9	209.45	287.45	315.95	248.75	143.8	253.15	195.55	171.75	248.9	225.3	256.05
BID	273.4	326.15	234.2	776.8	363.35	404.3	334.8	414.1	394.9	429	680.9	436.45	312.3	472.4	293.45	445.8	495.35	556.1	441.65	610.2	351.25	557.2	610.6	389.95	400.15	470.55	448.45	363.25	478.9	562.3	500.55	335.25	302.7
SLC13A1	1.8	35.85	2.1	10.55	14.35	11.6	8.5	6.45	2.65	11.5	11.15	9.2	8.25	12.9	13.5	20.7	21.45	15.95	1.55	2.45	15.05	4.95	11.6	1.3	1	8.15	7.6	7.55	2.2	2.1	44.4	3.6	2.3
SLC35A1	675.6	868.9	1082.5	413	782	990	796.2	780.9	699.9	532.2	651.6	1154.9	821.6	935.2	947.8	626.4	715	786.6	1059.6	745.2	1403.5	922.5	666.4	910	1002.1	705.3	1008	1049.9	721.5	1303.5	825.2	771.3	807.4
GEMIN8	93.6	104.9	185.7	78.7	75.5	25.7	95.1	113.7	108.6	103.5	86.1	109	89	56.7	122.8	28.7	62.5	60.7	122.4	76.1	89.7	73.3	110.8	136.7	124.4	122	150.9	157.8	81.7	103.6	85.2	67.1	119.6
SHANK2	36.5	94.25	68.4	164.4	92.5	43.7	49.55	140.1	116.9	84.15	108.7	126.7	57.95	89.15	50.65	84	79.45	50.2	58.85	63.3	67.05	48.2	38.2	131.65	153.95	98.35	68.8	81.1	55.65	82.4	216.4	50.15	77.55
CUBN	212.3	119.2	180.4	117.8	93.2	29.1	71.5	254.7	183.5	63.9	150.2	122.2	102.6	108.6	147.6	97.8	31.4	187.6	175.6	212.3	146.6	96.6	114.2	65.9	36.6	68.2	129.1	232.4	52.9	32.8	35.8	84.6	157.4
CBX3	1767.1	1410.4	1664.15	1811.55	2009.8	1487.75	968.5	867.5	1112.15	1093.7	1004.1	1273.25	1524	1492.35	983.9	1311.55	1126.1	1119.95	1458.4	1163.8	1503	1237.9	1146.85	1028.4	1224.35	1030.85	1220.15	1090.2	1094.5	1621.3	1289.5	1213.25	1156.35
ISCA1	767.5	582	557.4	917	648	768.3	721.3	531.9	544.5	525.8	657.8	521	700.6	457.4	481.7	474.4	321.2	462.7	688.3	634.4	617.1	386	564.7	706.6	568.7	638.7	652.8	456.7	458.7	590.3	561.7	414.7	662.2
PDCD6	391.5	295.6	381.6	435.5	272.9	87.7	84.6	231	274.5	181.6	84.9	87.6	137.2	174.4	53.4	50.7	130.1	115.7	214.1	217.2	233.9	186.1	270.4	105.6	67	84	91.7	75.8	58.2	79.4	83.4	72.6	329.9
TCP10L	131.4	142.6	120.3	162.3	96	111.2	113.9	161.2	154	108.5	201.5	73.6	101.5	105.3	85.4	106.3	109.6	86.7	136.9	152.9	112.3	123.4	128.4	110.8	137.3	136.4	78.7	119.2	72	107.1	88.6	108.7	66.2
WDR60	187.9	205.2	165.8	27.6	144.9	155	119.6	249.5	265	171	33.5	121	62.6	13.8	87.4	58.2	84.6	82.1	152.9	37	214.5	126.9	161.3	76	120.9	104.1	71.4	100.3	157.1	80.5	73.3	69.9	177.1
NES	1040.3	561.9	1255.5	605.1	368.3	847	1048	769.8	514.6	959.2	720.5	1009.6	1246.2	682.3	1724.7	510.9	596.2	500.3	938	667.3	964.4	204.7	403.1	1039.3	436	1127.9	434	987.9	885	336.6	305.1	1115.8	398.9
PUS7	841.3	503.4	518.6	2849.6	2043.2	875.1	365.9	347.3	344.1	499.4	610.4	686.8	683	721.6	499.4	457	467.7	526	620.2	584.6	723.3	683.6	531.2	396.4	576.7	319.4	337.7	348.6	707.9	222.9	437.6	495.4	502.2
HOXC11	188.4	179	109.9	235.3	228.4	174.8	156.2	240.3	179.9	111.7	86.3	122.7	167.4	153.1	103.4	105.7	93.5	129.7	106.5	215.7	178.9	163.1	143.8	189.3	149.1	180.7	162.3	108.2	146.5	220.8	118.5	109.8	160.4
DOCK5	52.95	52.6	53.4	109.55	73.25	43.05	7.1	63.75	41.05	38.2	87.35	23.35	81.7	41.85	29.05	39.95	26.7	55.9	49.25	30.2	41.75	42.85	52.4	71.5	60.95	19.45	20.25	36.9	41.35	31	90.9	17.4	42.35
IRF7	521.5	280.1	385.5	640.2	537.3	151.5	238.1	324.3	328.2	353.4	532.8	356.4	598.3	549	243.6	451.7	563.8	671.4	675.2	1204.2	318.6	376.7	475.2	328.2	239	392.5	520	214	265.2	1369.7	404.7	310.6	304.6
SENP7	74.6	60.6	47.1	37.6	39.7	11.9	82.7	33.1	57	83.7	54.5	68	70.4	48.5	79.4	85.8	57.4	89.8	113.3	53.4	112.5	99.3	88.9	85.5	45.6	120.9	59.7	74.1	25.4	109.8	76.6	107.2	47.7
ENPP2	2488.25	2403.3	1335.5	970.9	1801.4	1464.2	1092.5	2076.85	2182.3	2136.2	1778.85	3186.75	1927.75	1752.75	2111.8	2214.8	2707.7	3344.95	1519.55	2258.55	1490.75	1672.15	2101	2193.3	962.55	2855.35	1629.3	2389.75	1762.5	1243.4	2191.45	2269.65	1240.55
GTF2A2	1523.1	1526.6	1367.4	2175.7	1738.6	1598.1	1658.5	1453.4	1532.2	1161.4	1458	1217	1360.4	1261.6	1408.6	1378	1553.5	1457.6	1256.3	1190.5	1276	1153.4	1599.4	1973	1907	1462	2235.8	2053.9	2161.9	3445.4	1838.8	1730.8	1610.9
PRSS21	4.7	17.2	89.7	96.1	53.5	23.9	11.7	55.4	17.7	95.7	84.4	18.8	107.6	58.3	10.1	49	83.6	71.2	73.7	23.1	70.6	77.4	76.6	56.7	74.5	46.4	85.9	71.1	60.9	73.8	50	62.5	20.1
CHL1	35	3	86.1	7.6	40.8	34.6	37.5	30.6	21.6	51.2	36.9	4.9	4.8	39.3	82.3	24.2	37.4	23.2	3.7	42.9	20.8	58.4	14.8	75.8	33.9	63.6	55.9	35.9	30.1	3.1	36.4	5.5	35.1
RLN2	83.2	34.5	99.2	74.7	59.8	72.3	28.1	49.5	14.6	82.8	36.2	38.6	72.7	71.6	53.2	23.5	81.1	60.5	56	101.2	49.4	53.5	50.5	106.1	57.6	6.1	72.7	112.5	32.6	98	67.1	52.8	26.5
ITGB4	128.85	108.3	91.9	71.6	74.2	99.5	216.4	132.45	130.8	99.25	91.95	61.3	43.75	50.2	29.5	81.5	28.55	36.15	49.65	15.9	58.4	50.75	107.45	81.7	33.3	55.05	70.1	63.3	29.4	55.8	45.4	57.3	82.35
PADI2	153.9	111.8	124.6	304.9	189.4	45.1	65.4	103.9	61.9	125.1	79.8	89.5	147	69.9	155.7	53.7	78.6	116.6	61.9	167.7	153.3	109.5	125.4	647	234.8	129.2	119.7	139.9	103.9	158	106.5	143	148.1
LBP	941.25	665.1	846.7	174.05	520.7	211.4	136.65	114.65	164.1	3172.3	3756.2	98.55	463.3	1480.9	136.9	864.6	253.2	643.85	101.15	587.3	101.9	2080.2	504.45	379	96	584.35	530.95	123.95	1037.6	201.35	239.05	205.7	153.5
PRG2	86.5	115.7	18.5	88.1	54	266.7	23.1	15.8	15.9	16	23.1	20.2	15.3	24.6	40.4	22.2	29.1	35.5	18.8	45.4	93.8	60.7	99.1	13.5	20	109.6	14.6	15.1	56.9	15.5	46.8	22.8	104.8
CDCA3	55.9	87.4	26.6	103.1	98.8	15.1	83.8	108.6	26.4	44.8	73.6	22.2	39.7	144.1	67	150.9	82	83.4	144.9	159.2	114.1	20.9	59	28	130	78.5	19.2	59.6	88.2	33.7	89	65.5	115.3
MFN1	335.8	254.8	398	510.8	312.4	298.8	202	260.1	269.6	248.9	256.8	362.8	347.9	347.1	363.8	330	385.5	339.3	396.6	267.5	475.5	466.5	248.8	320.9	290	292.1	262.9	246.5	354.5	289.3	313.4	323.7	227.4
KLHL22	74.2	79.5	43.2	45.4	62.4	38.6	17.4	73.8	57.5	34.5	118.7	46.9	57.8	20.7	32.2	28.8	26.5	29.5	67.6	67.2	68.5	46.8	92.4	28.9	19.2	16	48.5	31.4	23.4	29	95.1	20.8	65
KIF21B	86.3	12.8	9.4	36.8	15.5	9.8	13.6	14.3	11.6	22	40.7	14.2	21.5	24.7	20.1	35.9	347	127.2	140.9	44	9.9	23	20.1	26.7	16.8	13.3	26.1	20.1	11.8	12.7	18.2	14.3	17.2
RETSAT	534.9	791.5	2058.8	349.5	1362.8	802.4	503.6	612.7	625.2	762.2	802.8	445.4	334	392.2	1372.1	606.9	720	485	516.4	697.2	663.4	893.3	652.6	1113.1	716.7	692	886.2	2006.4	561.6	1012.9	483.1	542	800.2
IPPK	203.2	145.4	120	313.7	244.9	137.4	171.5	202.3	218.9	175.5	197.2	107.6	167.1	219.7	97.8	249.4	165.9	235.5	219.2	149	257.3	213.4	213.6	147.8	155.2	148.6	181	96.6	224.9	136.2	168	181	225.1
RFC1	348.8	374.3	352.85	231.45	284.25	389.6	374.45	400.75	345.45	317.65	389.4	571.4	460.9	354.55	562.55	424.7	506.85	450.1	439.2	428.2	477.3	445.65	397.4	369.8	394.4	442.15	306.6	604.7	385.1	337.35	356.9	660	363.6
WSB1	529.2	416.2	269.2	290.1	173.5	287.3	252.4	312.5	405.5	422.5	209.7	114.2	213.4	286.4	130.1	110.8	81.6	228.4	432.6	91.5	186.7	142	745.2	171	157.7	67.4	164.9	133.7	77.5	180.4	137.8	128.6	307.3
RPS2	22581.2	21653.1	25907.3	17287.9	16222.2	23399.6	25159.6	19405.6	19680.9	23199	13995.2	12607.7	15944.7	14978.9	13865.5	15990.5	19956.7	17166.4	15422.9	20045.6	14563	16023.6	16175.7	12361	14636.5	18530.5	17001.9	13569.9	14677.3	17381.5	14199.2	13079.3	19048
PHACTR1	69.8	66.2	39.7	90.1	129.2	48.4	94.9	136.5	121.4	183	8.2	31	35.8	50.7	26.5	52.5	79.3	61.6	54	73.8	11.8	39.3	130	61.4	29.4	47.2	39.6	20.6	43.4	3.3	15.5	20	77.8
POSTN	6916.9	2336.7	1848.8	586.75	1602.65	2195.8	2340.8	1832.1	1406.95	880.95	719.2	1086.15	3013.25	1017.25	2027.2	3645.85	734.85	2654.55	4582.05	2840.2	4317	2291.4	3570.8	1157.85	862.8	1225.8	1151.05	1160.55	856.1	632.45	1347.55	3275.8	346.6
AK1	588.85	1266.65	631.95	1235.75	1043.65	1558.3	1426.4	1690.7	1733.15	1376.55	1897.5	1404.6	717.3	2119	1157.2	1360.35	1164.8	781.75	668.55	890.75	1265.35	1071.85	907.45	1669.15	2144.95	1851.45	1624.7	1212	2472.95	2316.45	1861.3	1009.35	1685.4
QRICH1	591.5	661.1	669.4	663.8	666	599.9	499.3	561.7	555.3	529.7	678.3	544.9	589.7	474.1	595.7	424.1	765.6	533.8	676	726.6	563.4	409.2	530.4	722.2	420.9	630.9	499.7	497.6	670.6	565	609.2	392.3	447.9
ADRA1A	20.95	15.4	32.75	17.15	26.35	25.9	16.85	19.15	50.4	21.55	22.85	19	19.55	12.4	9.9	41.35	18.6	14.7	19	15.25	15.95	16.2	15.3	21.65	18.1	19.3	15.4	26.1	9.5	31.35	19.55	22.1	14.45
TBX2	185.8	72.95	148.1	30.7	85.65	105.1	225.85	167.45	258.85	178.75	129.55	114.85	162.9	89.3	169.6	52.8	38	111.85	108.65	129.7	157.3	44.1	115.7	132.15	64	102.45	35.55	92.05	50.4	36.5	45.1	150.6	145
GNA13	129.7	78.9	44.1	130.4	139.9	196.9	89	82.8	57.9	186.6	50.3	55.9	59.6	75.9	30.3	29.5	39.4	17.9	7.4	91.9	86.3	82.9	226.1	54	61.1	32	23.4	44.5	31.6	56	38.7	40.9	11.2
FAIM	186.9	242.1	295.2	230.6	251.6	120.7	192	175.6	184	169.6	155.5	170.3	137.1	127.3	265.2	176.9	122.4	130.9	166.9	151.8	261	221.1	167.3	171.3	161	147.2	246.7	259.2	260	359.9	252.4	164.3	189.1
LIME1	76.9	19	107.4	44.2	40.8	67.6	41.5	55	122.5	96.3	55.9	29.1	70.1	182.5	59.2	150.4	348.3	133.9	140.2	130.2	85.9	157.5	92.5	34.1	80.6	95.3	142.2	34.6	26.7	124.5	36.3	28	69.5
KCNK12	85.6	6	2.4	5.9	3.4	1.9	1.9	4.6	3.5	2.6	2.3	8.8	6.6	3.8	5.4	2.3	32.5	4	3.6	8.5	7.1	2.7	2	4.1	2.7	3.6	10.5	2.1	11.3	6.5	8.2	56.4	2.8
PABPN1	1154.5	1039.5	893.8	1202.8	916.3	387.7	281.3	1054	1161.1	812	385.6	329.6	474.4	413.1	307.3	259.2	383.7	491	1147.9	1099.3	1300.2	914.3	1071.2	514.8	351.1	206.1	471.2	403.7	257	396	385.5	352	1207.8
NKG7	141	88.4	25.5	7.8	6.7	7.5	9.7	47.2	132.8	39.7	378.7	75.8	642.5	410.3	127.2	880.6	601.3	949.7	595.4	615.2	3.8	443.4	199.4	23	63.7	230.6	320.7	71.8	10.2	130.2	16.9	146.5	38.9
TLE1	154.1	125.2	235.8	187.6	189.3	269.8	163	171.1	119.1	142.1	120.3	174.5	90.3	105.6	265	63.6	118.6	114.8	101.3	141.2	151.8	138.3	160.2	110.7	81.8	216.6	91.4	178.9	154.3	123.3	34.6	140.4	133.8
LGMN	2942.5	5301.2	1579.6	2441.9	2032.7	1303.2	6926.4	5317.1	4569.9	6811.5	1511.4	1853.8	1893.8	1909.9	1150.3	2458.6	4024.9	2179.5	2780.4	1900.2	2917.2	1960.6	1025.9	3176.3	3508	4558.7	3695.7	2571.6	5473.8	3435.8	4076.5	3547.7	6432.7
HIST1H2BE	110.8	102.8	219.1	64.1	173.2	108.7	86.2	76.3	94.7	97.3	53.5	103.9	124.2	83.9	116.8	156.2	137.1	91.8	134.7	276.9	42.4	114	43.8	107.4	73.5	151.9	210.2	164.4	90.3	214.9	100.6	133.4	94.4
EGLN3	113.9	156.4	210.8	118.8	156.7	178.9	59.9	30.2	8.8	80.3	88.2	136.2	110.2	157.7	251.7	210.4	108.7	89.6	497.4	181.8	182.1	91.9	1079.6	95.2	93.4	79.7	94.1	107.1	41.8	75.5	92.7	142.5	83
POLR1C	499.95	368.25	259.95	1198.6	486.2	541.9	409	353.35	345.8	484.2	379.85	301.25	369.55	329.15	304.05	391.85	481.7	344.75	295.1	296.75	314.35	366.25	371.75	416.05	357.95	294.05	538.4	411.65	466.05	350.55	430.8	314.5	343.9
TLX2	7.05	8.25	5.85	5.6	5.5	4.7	5.25	5.2	10.2	8.2	6.8	6.8	5.75	9.2	3.1	15.7	7.5	6.65	7.4	4.6	3.65	5.3	5.85	15.8	5.25	8.55	17.5	14.6	7	9	9.35	8.15	7.7
CLK3	340.8	369.4	296.5	431.6	276.2	466.4	457.7	418.3	496.3	471.7	488.4	423	337.9	320.7	424.6	320.8	449.9	332.3	386	589.8	397.7	384.6	493.7	517.9	400.3	418.7	405.3	418.7	360.3	273.1	392.5	353.7	425.6
CYB5A	545.25	670.3	3281.55	274.1	1279.05	950.6	614.7	600.85	477.5	722.9	1033.25	763.55	558.85	652.05	1123.95	620.05	628.8	674.2	698.4	877.25	575.95	946.05	580.85	818.25	646.55	718.05	1006.9	1918.8	731.35	1378.45	678.3	664.1	572.4
SLC7A10	7	28.3	435.6	22.2	32.8	98.5	17.4	94	24.1	130.2	27	8.4	14.5	10	82.4	5.6	18.5	18.5	18.2	115.9	33.8	122.3	25.4	26.3	17.2	39.1	109.6	129.6	8	103.4	16.7	6.2	92.1
MCL1	846.9	284.2	344.4	788.8	474.4	249.4	220.4	299.6	399.4	688.6	374.6	270.1	398.1	434.5	183.3	311.4	173	253.6	442.1	432.9	214.4	397.4	543.5	246.2	158.7	119.6	237.4	220.5	196.1	290.6	256.6	198.2	192.4
PTPRCAP	254.5	67.5	60.4	8.7	50	35.3	65.2	118.6	131.3	29.3	298.9	63.1	349.3	516.9	47.8	410.9	1412.5	710.2	478.5	531.8	21.1	221.6	160.5	29.1	21.1	23.4	663.3	9.5	21.4	17.5	38.1	25.3	160.2
SDHC	1100.75	1172.4	1231.65	824.65	1038.05	1168.3	1277.5	1314.5	1391.1	1586.05	1260.35	874.75	1002	1006.15	954.4	1200.65	1180.2	1250.15	1052.55	1063	1014.7	979.85	1292.45	1262.8	1232.8	1386.4	1561.9	1119.6	1677.1	1667.6	1158.6	1097.1	1403.65
PECR	17.9	31.6	293.1	25.3	37.3	64.6	82.2	49.5	36.1	40.9	108.3	32	21.8	20.8	225.5	113	144.1	85.3	34.8	19.6	37.3	142.3	32.9	103.8	56.2	105	113.9	362.3	50.9	206.1	142.1	126.5	48.2
PIK3R3	666.75	322.5	1126.85	231.9	157.5	446.85	273.75	237.1	250.3	315.75	449.95	506.65	548.1	435.95	537.5	385.25	405.2	460.2	362.7	332.5	530	238.95	199.3	333.45	262.65	292.55	244.55	304.8	309.7	195.2	284.95	546.75	301.1
DUSP2	122.8	12.2	16.6	192.3	191.1	24.8	30.9	263.3	89.5	156.2	47.6	13.1	194.4	89.6	14.6	252.2	316.3	193.9	195.2	238.6	125.3	24.2	25.5	22.6	17.3	12.6	136.6	50.3	51.9	64.8	17.5	11.9	19.1
MAP2K1	956.3	1102.1	1250.4	1140.1	1613.6	2119.4	1483.8	1606.8	1562.1	1797.6	887.5	916.4	964.9	1062.7	1587.2	747.9	1111.2	1191.9	873.9	1046.1	988.5	1137	1591.6	1007.3	1244.3	1121.2	1022	1279.3	1491.5	1155.2	1025.9	793	2078.2
MAN2C1	678.7	634	662.3	673.5	465.6	588.6	631.3	840.6	806	740.7	514.4	536.3	610.5	570.7	666.7	397.2	512.3	531.9	879.3	944.4	799.3	900.4	849	668.5	730	541.3	552.7	613.6	506.1	518	617.2	546.5	765.7
XPA	400.2	721.6	452.4	295	284.9	644	465.9	515.5	466.4	497.5	582	606.5	506.5	508.5	599.3	485.4	652	508.4	479.6	352	685.7	509.2	416.7	560.8	535.7	470.6	665.7	850.5	606.1	745.1	570.9	465.5	395.1
STAG1	538.95	674.25	796.5	581.8	536.45	1118.85	737.9	634	834.4	480.8	625.35	964.65	591.8	704.05	1098.95	745.3	885.65	659.5	885.9	521.9	707.55	613.85	467.4	643.55	801.45	970.45	575.3	852.35	638.5	406.15	707.55	701.2	496.05
TLE2	367.25	281.05	457.65	137.05	302.4	286.35	267.75	350.55	334.7	255.35	226.75	242.55	285.3	148	502.25	132.7	152	128.7	188.6	261.5	319.45	193.4	216.25	389.05	231	351.4	285.7	367.5	164.7	269.55	275.7	274.45	244.75
CYP2A13	46.9	39.6	53.9	17.3	10.9	53.9	68.6	102.4	68.7	48.2	85.6	23.4	12.5	12.6	16	28.6	11.5	34.7	31.2	12.6	13.2	36.8	56.2	18.4	7.3	62.7	44.3	53.6	9.5	6.6	19.4	10	73.5
NPY5R	107.6	127.8	197.1	138.9	166.9	124	143.3	85.7	93.4	112.5	152.3	109.2	135.8	101.5	163.7	68.3	64.5	61.1	91.5	124.2	112.8	145.3	93.9	128.8	145.2	115.1	85.1	223.4	60.9	176.1	153.9	89.6	111.7
RAB5C	1405.75	1154.7	982.6	1117.55	1200.95	1646.15	1592.95	1967.25	1777.05	1811.3	1398.15	1266.7	1180.65	1010.25	1344.55	1931.1	1334.2	1867.3	1072.75	1714.6	1682.15	1847.3	1960.6	1403.3	1403.25	1516	1465.4	1335.45	2593.95	1542.35	2104.25	1493.25	1881.55
OR3A2	43.2	57.5	28.1	89.7	30.1	35.6	42.7	36.3	59.7	68.3	9.2	59	32.9	17.7	16.7	36.6	59.4	52.7	36.7	72.1	68.9	38.4	10.2	35.9	61	58.1	63.3	44.7	28.6	35.9	71.7	46.2	41.7
NPHS2	21.5	20.4	15.5	28.4	70.8	54.1	14.5	29.9	22.5	33.4	18.7	74.7	96.2	6.7	33.7	13.3	14.4	42.2	4.8	101.4	4.4	36.2	31.1	17	20.5	63.7	6.2	6.3	3.6	13.8	40.5	8.7	38.8
KRT24	42.2	65.5	70.7	72.3	83.3	79.1	36.2	78.2	54.2	49.1	67.4	44.1	28.3	27.4	54	57.3	59.4	23.9	78	79.3	48.2	59	105	74.3	54.6	98.3	23.4	46.6	44.6	168	64.2	52.8	47.5
TOE1	261	236.7	250.2	534.8	275.2	287.3	223.6	281.9	212.1	255.9	109.5	178.5	218.4	217.2	250.4	125.1	342.6	205.8	200.5	110.2	111.8	123.3	161.7	78.2	229.2	252.3	398.4	153.5	241.3	307.3	93.3	184.5	176.8
BCOR	51.5	58.6	88	89.4	111.1	28.7	27.5	35.9	54.3	69.4	47	121.7	123.2	81.8	84.9	72.2	116.9	93.5	117.4	82.6	113.3	70.6	82.7	90.9	100.1	63.9	45.5	93.4	75	26.1	111	127	40.7
CDK7	395	333.1	357.5	385	360.5	310.3	297	298.5	234	357.9	477.1	422.7	322.4	396.9	321.3	316.5	432.6	357.8	327.3	404.9	337.7	348.4	387.6	394	387.3	460.3	467.2	399.1	386.6	524.5	333	425.5	390.3
PRTN3	51.1	79	10.9	30.6	56.3	14.7	30.5	8.5	59.2	54.2	20.5	3.5	37.2	35.5	22.2	77.7	60.8	6.2	39.7	49.8	12.3	11.6	69.8	49	44	15.4	18.5	31.5	11.6	7.4	47.6	34.3	53.8
GLMN	223.9	122.7	127.6	172.2	176.1	168.9	131.3	132.2	129.7	152.3	220.6	118.4	235.3	178.6	99.1	162.2	163.2	223.2	138	147.7	210.8	127.3	109.4	84.4	132.3	132.7	152.9	137.4	107.5	131.4	49	145.3	143.3
MTM1	86.3	121.6	120.95	38.85	82.65	63.85	67.05	60.85	82.75	75.3	84.05	131	101.35	129.5	59.3	75.4	104	95.6	73	68.95	143.4	115.05	53.7	105.6	78	63.35	66.05	64.8	59.2	88.1	135.1	71.7	75.4
IL9	44.5	9.5	45.2	38.5	7.4	26.3	10.5	40.8	8.6	13.1	33.6	6.8	53.8	8.4	8.6	60.2	6.6	30.6	22.8	38.2	27.8	10.9	57.3	8.1	35.9	4.3	7.9	8.2	6.6	5.8	10.9	13.8	20.8
EPHX1	1859.2	1503.4	2999.4	676.6	1332.4	4786.1	5169.2	5380.6	3836.8	4804.4	3176.1	2242.9	2390.8	2087	3800.7	2533.1	2438.8	2913.6	1788.1	2210.9	2408.7	3026.9	2521.5	4082.2	2487.1	5676.5	4325	5178	3951.5	3181.6	4750	4497.1	4483.5
BCL2	72.55	58.95	56.45	84.4	82.05	72.55	36.9	36.85	56.65	93.4	63.15	55.7	51.45	74.8	35.65	78.25	68.6	49.15	57.95	65.25	59.95	34.8	96.05	73.15	29.45	44.7	109.5	51.2	99.7	50	63	37.8	71.6
ACAD10	313.8	284.9	187.1	228.9	181.4	262	499.2	446.6	271.4	423.5	264.1	189.1	206.2	209.1	173.4	235.5	222.5	300.9	356.8	323.3	221.6	226	350.5	245.4	205.7	236.1	326.2	207.7	245	134.6	201.9	274.9	426.6
MTMR14	498.9	519	485.7	555.6	450.2	493.8	501.1	577.1	528	558.5	617.6	514.1	588.2	536.5	567.5	526.7	919	666.5	596	708.9	548.1	685.9	674.7	453.6	551	532.4	581.6	430.7	538.1	557.5	558.4	445.1	595.7
SNRPG	2050	2308.9	2379	2976.3	2802.9	1770.4	1885.2	1559.5	1360.2	1881.6	1534.1	1379.5	1614.8	2461.3	1447.5	1710.3	2117.7	1790.7	2026.1	1631.1	1784.9	2295.6	1682.1	1208.4	1573.7	1382.1	2624.7	1529.8	1909.4	3504.7	1382.1	1369	1549.6
EGR4	45.6	90.25	77.5	83.6	63.85	70.25	48.05	62.95	100.6	109.7	138.45	41.35	100	122	65.9	88.5	51.8	66.05	50.55	192.7	116.35	71.2	87.9	115.25	148.8	59.45	42.4	97.9	37.5	44.15	201.9	110.2	98.75
CHST10	305.3	267.1	260.5	312.9	256	211.7	275.5	320.6	305.3	280.1	311.6	285.5	337.6	227.5	213.4	244.4	208.5	226.5	190.4	368.3	295.6	216	238.7	361.3	293.8	287.4	273.6	271.1	205.7	275.5	385.1	297.4	203.3
CSF1	66.35	196.7	93.5	329.7	237.8	340.15	262.2	255.5	242.65	252.25	150.2	145.05	53.85	110.2	172.05	92.65	115.75	63.95	71.7	20.65	49.95	40.4	214.15	143.25	172.7	156.55	114.3	83.25	113.3	107.25	109.2	59.8	238.75
PTGER1	38.7	72.25	28.75	26.75	30	37.2	37.65	57.15	31.95	39.5	34.15	22.3	27.5	18.5	28.45	22.3	29.55	16.9	54.7	21	24.85	25.25	33	31.3	20.9	39.1	44.1	27.55	78.45	31.5	22.65	23.5	36.55
PHACTR4	504.2	341.4	331.7	324.9	412	444.7	440.5	346.1	410.8	425.6	641.5	634.1	533.6	493.1	457.5	493.5	270	566.3	567.2	494.5	562	446.5	347.9	509.8	455.6	354.5	266	366.5	351.6	203.3	425.1	477.3	340.7
CETP	48.8	11.6	24.6	7.2	7.7	5.3	6.9	10.6	22.5	5.6	9	5.3	27.7	6.3	6.2	6.8	48.9	9.8	5.6	15	5	11.9	23.9	33.5	8.6	100	5.3	8.2	8.8	7	8.7	7	10.2
SIGLEC5	105	143.5	51.5	436.4	56	110.6	162.9	25	51	22.2	83.3	90.5	210.6	169.4	65.1	52.5	218.1	209.1	47.7	213.7	47.9	51.1	155.1	142.5	170.6	111.5	38.6	55.2	109.2	168.6	74.2	68.6	171
RUFY3	116.2	174.8	116.6	173.2	251.2	212	191.6	207.5	281.6	140.9	99.6	170.3	110.4	146.5	142.1	91.3	93.8	180.7	139.3	79.2	222.1	117.2	173.8	120	155.6	133.6	87.3	154.3	122.5	121	113.2	97.6	165.6
ZNF552	78.1	89.4	117.9	123.3	102.3	114.4	134.6	68.5	74.3	97.5	163.3	93.9	99.6	151.6	101	132.9	80.2	116.5	106.8	86.2	83.5	117.5	115.7	74.2	153.3	136.3	170.3	166.7	164.6	215	221.5	173.9	78.8
PPP1R14D	224.4	271	139.2	243.3	204.8	109.7	92	121.2	111.9	103.6	173.4	127.1	173.4	113.7	101.2	117.2	117.5	134.3	138.2	187.8	152.7	126.7	137.2	142.7	103	68.6	146	146.2	132.9	125.3	221.9	94.8	131.4
VGF	172.8	182.7	186.4	238.2	228.6	144.2	39.2	216.2	198.9	166.2	120.7	113.2	193.5	75.3	93.9	227.4	142.4	158.9	128	146.5	171.6	136.7	225.9	218.8	73.1	224.8	165.5	132	172.5	155.8	246.4	105.1	116.8
ADAM9	1812.7	2119.2	1678.1	1310.5	1822.7	1574.4	1832.3	1698.7	1464.5	2312.8	1263.8	2105.3	1620.5	1279.3	1307.6	1376.2	1257.6	1564.3	1944	804.9	1995.4	1645.9	1888	2034.4	2250.7	1670.3	1392.9	1515.5	2246.5	1588.7	2457.2	1824.3	1663
PAPOLA	251.8	206.4	323.7	320.4	497.2	214.6	113.9	177.3	180.5	220.5	199.6	366.4	255.5	291.3	255	296.6	275.6	278.8	246.8	205.9	292.5	291.5	190	259.4	284.1	371.2	290	275.4	506.5	484	254.1	318.3	268.3
ATG10	134.8	80.4	64.6	137.7	97.1	57.6	110.1	57.8	58.2	103.4	123.8	74.2	114.2	70.7	66.7	102.9	89.1	105.6	85.1	141.7	99	65	125.4	105.6	48.9	117	136.2	79.1	102	89.5	146.2	66.2	114.6
MATN2	848	929.2	1494.9	317.8	863.4	393	958.3	502.9	397	261.4	469.3	2436.2	383.5	329.7	1489	534.3	420.4	297.7	384.6	783.4	1357.5	325.3	341.1	636.9	391.7	649.7	407	1691.9	274.9	363.8	956.4	1201.2	220.2
AKAP7	138.2	104.5	142.5	107.5	133.3	218.5	118.8	111.4	141.8	187.1	168.5	165.5	110	95.7	115.3	101.4	135.6	61.6	109.5	121.6	180.4	150.5	163.3	176.5	173	88.6	138.5	175.1	140.8	125.4	147.2	166.3	163.6
LMNB2	291.5	136.4	113.4	600.7	368.3	111.9	254.6	151.4	160.7	210.2	251	152.4	372.4	274.7	282.7	143.9	301.8	289.3	274.5	354.9	127.7	321.3	240.6	193.2	370.4	205.5	238	162.7	247.7	52.9	139.1	277.4	196.5
PDE9A	112.8	18.4	46.8	16.3	15.3	151.4	192	134.2	126.9	168.1	28.8	85	49.1	19.4	242.8	23.7	27.1	23.2	86	21.8	74.8	20.3	14.1	28.1	18.8	97.9	53.5	142.6	38.3	9.1	16.6	22.7	49.7
MAP2K3	979.6	751.1	672.9	1735.3	801.9	402.4	629.5	706.2	585.7	1090	608.4	662.2	802.7	867.3	636.9	671.3	717.3	715.6	585	843.5	720.5	860	847.4	722	655	672.7	665.4	602.9	543.6	568.9	689.2	740.7	707
PCYT1B	45.15	40.3	81.25	69.85	59.5	44.95	31.25	66.65	48.85	92.85	17.2	21.15	34.25	21.75	22.05	74.25	45.65	48.6	42	77	45.25	22.6	28	14	46.15	15.85	47	30.85	21.55	22.85	13.8	18.25	35.8
FKBP5	297.2	234.5	479.5	196.7	849.2	4404.8	204.8	52.2	21.4	314.3	12	6	7.8	5.3	6.2	45.8	10.6	76.9	16.1	6.2	11.8	12.1	221.4	13.8	5.4	16.3	68.5	27	63.3	16.4	11	6.4	35
POP5	857.4	963.3	1068.5	883	1054.9	789.9	685.5	887.8	914.1	894.6	1058.4	1117.8	1015.8	1066.1	1210.7	1055.9	1522.8	1125.6	990.5	1584	1034.8	1331.2	848.9	1300.2	1065.4	1097.5	2022.8	1359.4	1076.5	2325.1	1003.9	1068.2	965.3
PAPPA2	212	180.3	234.1	210.9	242.6	109.7	109.4	169.5	113.6	178.9	226.7	208.2	262.8	153.2	164.2	121.7	104.1	140.9	121.1	256.8	214.2	131.7	207.7	227.9	221	118.2	145.4	153.5	83.6	222	248.3	155.8	182.5
RBM12	470.75	370.05	416	868.6	533.2	314.35	307.45	311.05	314.65	309.85	281.65	422.6	456.1	487.25	310.75	429.55	442.4	344.85	359.45	273	334.5	375.45	313.55	371.5	388.2	268	347.65	260.65	329.75	309.85	399.95	424.25	279.45
RDH16	11.8	12.6	23.4	21.6	21.8	24.5	6	16.5	20.6	9.8	14.6	10.6	7.8	14.9	11.9	8.9	15	13.7	19.9	15	14.4	18.6	24.6	16.2	12.6	8.8	8.7	12.5	11.3	24.3	15.9	13.7	10.1
MYOM2	129.5	5.3	121	10.9	40.4	39.8	122.9	204.9	145	29.6	21.9	102.3	84.4	109.3	29.5	59.3	83.7	137.7	85.4	64.1	22.4	32.4	28.6	376.2	139.7	175.5	251.4	72.1	49	147.9	94.7	48.5	123.6
CCT3	1886.9	1739.8	2024.6	2910.8	2908.8	1699.9	1723.4	1464.1	1086.2	1640.7	1856	1882.2	1962.6	2089.1	1998.4	1550.1	2178.7	1805.8	1777.5	2164.3	1904	1632.1	1497.5	1723.9	1798.6	1609.4	2039.5	1921.1	1962.8	1664.1	1858.3	1905.4	1612.4
BNC2	1088.2	533.8	544.1	261.7	436.4	396.8	1043.6	554.9	741.3	578.3	601.7	809.4	804.2	366.4	528.3	931.3	272.2	668.3	941.5	819.6	1173.3	553.3	1128	644.3	577.4	591.4	494.2	410.7	503.1	232.5	346.6	835	642.1
CIC	311.1	605.4	166.2	393.2	418.5	353.3	480.9	384.7	432.2	330.7	373.6	420.7	534.6	352.7	351.7	318.5	499.2	256.7	377.2	221.1	514.8	283.7	638.4	465.3	521.3	370.8	215	399.1	436.6	197.5	641.4	367.4	464.5
NENF	196.05	110.3	231.7	197.4	166.8	192.2	126.35	135.85	135.95	182.05	175.55	163.85	184.75	72.4	134.2	68.5	85.6	113.85	125.6	154.15	103.9	139.55	200.2	141.35	142.65	107.45	116.35	125.35	92.9	252.95	159	120.15	172.1
PALMD	1800.7	1538.9	3495.2	211.2	1024.6	1374.3	1383.6	1400.9	1442.6	1165.9	1199.6	2158.7	924.6	897.9	1634.6	1205.6	798.7	870.2	1299.4	1165.4	1758.9	1434.5	623.9	1409.9	1025.4	1364.4	1314	1714.4	836.5	1563.1	1012.2	1204.4	1184.9
PDE4DIP	51.25	188	109.35	229.55	75.95	207.7	247	173.15	161.9	139.25	100.5	319.25	106.65	86.1	127.45	193.45	69.4	80	217.45	70.45	227.85	167.95	103.3	158.8	216.3	130.65	262.25	196.6	239.2	286.15	281.8	196.3	293.25
ATP6V0A4	78.3	58.3	32.6	47.2	41	11.6	6.4	14.7	52.9	30.7	43.6	43.5	58.2	51.9	42.3	54.3	10	41	19.1	77.9	65.3	44.2	77	88.8	49.3	11.6	39.7	6.5	15	43.9	67.2	42.7	7.8
OLFM4	2.2	32.6	83.9	1.9	2.7	28	1.4	25.1	0.9	14.9	23.7	47	5.6	10.5	38.8	28.9	33.9	18.6	17.3	3.1	3.7	3.6	7	41.4	3.9	28.4	31.8	60.6	11.8	72.3	4	22.3	14.4
LYPD3	131	43.6	62.6	58.5	89.7	42.7	106.9	45.5	57	52.8	43.1	23.6	33.2	32.8	25.1	31.3	44.9	21.3	16.5	35.1	38.8	27.5	164.6	47.4	32.5	21.4	19.4	22.7	27	35.8	26.9	53.7	45
DLX4	162.6	447.75	191.75	260.35	327.95	232.4	316.95	489.25	620.55	443.5	254.9	338	330.75	496.75	149.65	242.6	292.9	208.95	147.3	309.95	207.6	206.45	135.75	490.5	587.15	494.75	330.25	221.65	482.5	306.65	432.3	280.95	555.45
MPPED2	69	83.3	162.55	44.1	72.1	101.1	62.8	82.75	76.4	63.05	39.45	54.1	44.1	52.8	81.95	45.15	35.85	52	56.2	45.35	114.6	53.3	28.25	70.9	53.1	146.75	125.15	166.8	94.2	93.5	117.1	121.9	74.8
USP21	419.7	379.2	397	247	247.7	496.1	331.7	540.2	525.9	400.4	365.3	392.6	402.9	357	421.3	250.2	346.5	309.8	406.4	363.9	408.1	274	323.8	461.1	348.4	356.2	375.9	373.6	342.4	397.8	405.3	426.6	475.5
APOE	2657.1	5462.2	3774.4	1087	723.5	3779.9	9340.4	8387.4	7227.8	6994.7	1185	4830.8	3953.5	1637.6	1743	1719.8	3840.5	2473.1	2805.6	4321.8	490.6	2496.3	634.8	6317.1	8238	5537.9	11403.1	1506.5	7702	6022.5	7759.1	2623.8	6449.5
PGBD5	39.8	5.8	110.4	18.7	27.7	34.9	9.3	44.9	6.5	6.4	60.5	13.1	61	70.6	70.3	14.8	8.5	49.6	89.6	82.5	30.2	58.9	21.3	91.6	51.2	9.1	77.5	11.9	37.7	80.1	86.2	67.8	10.3
LRRN3	194.75	124.85	136.35	120.3	139.9	1582.9	1138.85	255.2	194.25	166.05	688.2	149.8	97.35	126.2	204.25	396.35	164.65	108.55	130.1	175.05	695.35	173.95	203.75	292.1	253.4	205.05	177.25	427.05	173.75	153.8	317.25	482	147.15
PAK3	109.2	120.05	97.3	97.7	123.75	74.05	101.1	102.4	83.85	59.75	98.5	85.45	96.2	101.25	106.15	105.55	57.1	98.05	105.2	154.9	91.5	81.95	81.55	157.65	77.3	58.6	49.3	131	32	64.6	83.45	122.5	73.75
UTRN	337.45	205.4	292	133.45	189.15	409.1	434.35	277.25	408.5	305.85	177.35	233.35	152.2	110.2	222.8	283.55	114.75	202.2	182.7	177.25	173.1	158.1	315.9	203.5	140.05	174.25	99.6	210.65	104.85	136.75	107	159.7	249.4
KIF14	71.9	71.6	40.2	64	66.9	38.8	63.5	38.6	83.7	87.6	113	43.7	136.2	154.8	60.7	78.9	132	118.7	164.7	125	90.4	78.7	97	77.5	100.7	58.9	15.9	60.5	41	45.9	100	52.7	85.9
RHOB	2795.7	3432.3	6930.1	2689.4	10543.4	12932.8	3375.2	6556.7	7103.9	6690.9	3356.2	3949.2	1598.4	2488	5796.3	4242.6	1800.1	2063.1	2871.4	2856.6	3507.8	2789.4	4318	2636.3	3497.2	2373.3	2809.6	3068.1	3207.1	2315.2	2972.2	2405.6	2804.1
NUS1	182.5	112.3	120.8	224.7	316.3	119	114.9	94.1	106.7	124.3	130.7	108.5	124.5	95.2	92	210.4	123.1	170.7	136.6	157.8	134.4	258.3	221.6	211.9	107.8	209.2	112.4	112.7	186.4	180.5	122	138.2	92.3
SNAPC2	199	203.3	192.8	187.7	190.7	330.3	309.8	371.1	366.3	309.9	252.8	184.7	186.1	191.1	217	240.1	185	277.8	252.9	269.2	239.5	250	395.1	284.3	186.4	256.4	274.4	233.4	299.8	160.5	280.7	214.6	215.8
RGS5	2135.6	3013.7	1529.6	1007	1874.2	2163.3	5625.5	2725.5	2475.6	1674.3	1907.9	3672.1	2844.1	2880	3686.1	2572.9	2718.7	1710	1739.5	1926.6	3155.1	1599.9	1321.9	2412	1617	2256.1	936.5	1864.8	937.6	1026.2	1799.4	3434	2126.6
OXCT1	741.6	401.6	1304.7	307.8	595.9	639	636	735	645	605.5	606.7	629.5	737	532.7	719.2	524.1	689.6	562.1	583.2	638.4	583.5	445.5	296.6	1032	847.9	831.1	829.6	895.5	563.2	424.7	997	797.2	592.2
FBXL6	139.4	173.1	101.7	200.2	149.5	122.1	65.9	159	116	118.1	94.8	21.8	110.1	60.8	88.4	69.5	154.4	77.9	216.6	188.3	95.3	125.9	128	110.2	69.5	57	98.1	144.6	56.4	85.7	133.9	75.7	114.3
USP29	62.8	82.3	56.8	31.6	81.8	45	55.2	15.4	39.6	7.3	93.1	42.9	95.7	85.6	34	13.9	63.7	52.4	39.3	82.1	85.3	54.1	32.5	43.2	68.4	17	30.5	61.5	9.6	115.8	53.6	43.3	82.5
MAGI1	285.8	137.9	202.2	138.4	144.8	46	24.2	270.8	201	353.7	63.2	60.2	84.9	93.5	55.6	60.3	47.3	22.7	218.1	255.3	207	137.6	59.8	55.1	75.5	32	51.1	60.3	8.8	7.7	100.5	76.9	136.4
COASY	535.3	467.6	501.4	749.1	554.7	684.3	629.1	703.7	650.3	548.1	546.2	732.4	650.8	729.8	687.7	460.4	711.8	688.5	600.6	916.2	600.1	656.3	607.7	672.8	730.2	618.5	624	546.2	711.9	674.4	815.7	446.8	690.8
DMBT1	119.2	184.9	169.2	123.2	111.1	109.6	161.8	169.5	177.3	153.5	165.2	186.3	204.3	114.3	115.8	142.4	106.3	122.1	84.7	169.7	164.6	126.9	174	264.3	226.7	134.5	104.9	185.4	133.2	198.4	211.6	196.9	266.5
PTGER3	64.05	41	190.05	36.65	173.5	74.9	37.35	43.75	73.9	86.75	70.35	43.85	69.3	57.45	62.2	21.75	35.35	21.5	34.4	71.4	41.8	55.25	61	90.7	56.3	47.4	68.2	88.75	34.5	49.1	45.45	57.35	51.55
KLK8	151.4	36	150	140.6	219.1	162.3	104.1	144.6	140.5	111.9	103.8	66.5	176.5	82.5	88.6	19.2	68.2	16.8	82.2	122	138.2	98.3	122.7	21.1	32.1	21.7	81.5	99.2	116.5	87.9	151	78.3	99.1
RNF141	427.1	387.2	331.7	271	253.2	254.3	273.9	317.6	281.6	397.7	237.4	286.8	215.8	321.6	165.2	323.3	347.2	217.8	289.9	68.1	214.9	216	314.2	163.9	329.8	278.1	325.2	278.6	392.5	525.8	379.6	302.5	384.6
IRF2	497.6	597.8	603.7	539	503.3	772.7	786.4	813.5	795.9	749.5	921.9	735.3	841.9	761	997	845.8	1141.3	1178.4	862.6	1071.9	835.4	1046.2	925.3	795.5	1032.9	857.4	591	820.8	988.8	695.8	955.5	969.8	833.7
ATRX	269.7	237.95	380.25	199.6	297.2	413.25	387.25	317.7	401.25	273.55	394.9	364.7	348.45	385.7	425.15	347.75	400.85	312.25	418.4	280.95	424.5	325.55	290.55	379.35	434.85	382.25	139.8	318.3	230.95	159.35	263.75	453.05	310.55
NHLRC2	263.6	411.4	504.1	301.9	290.1	161.6	157	147.1	186.9	122.9	161.4	250.9	272.3	265.4	263.3	131.7	172.1	171.4	309.8	166.3	322.2	237.7	173.7	257.8	265.6	129.7	152.2	205	154.4	170.5	223.3	224.5	208
PGK1	1313.25	1635.6	1188.9	2133.25	2466.75	1712.45	1103.2	1418.4	1288.2	1711	1375.85	1003.9	896	1065.8	1417.25	1717.8	1685.6	2032.65	1966.25	1975.55	1349.05	1996.9	3121.2	1355.6	1366.8	1350	1439.25	1141.95	2451.25	1800.25	1850.95	1314.25	1734.55
ABCC2	7.5	20.1	23	7.2	101.1	255.8	91.4	62	13.2	15.9	240.3	84.5	5.3	7.3	68.9	59.5	21	21	37.2	60.2	23.3	40.6	78.7	32	47.5	87.4	82	66.6	80.4	110.7	20.5	91.7	38.3
HELZ	1306.5	793.7	1489.9	586	965	569.2	905.9	926.1	809	692.8	934.1	828.1	1096.6	1006.6	840.6	747.1	831.6	880	1243.5	980.2	955.8	931	719.8	980.9	1115.4	708	503	606.6	550.5	360.1	776.5	1037.1	723.7
HIST1H3I	40.7	48.9	50.8	26.3	44.1	26.4	33.9	21	57.2	46.4	14.5	35.3	56.5	20.6	8.1	54.7	57.4	18.4	26	15.7	60.5	54.9	28.4	12.3	37.7	37.3	6	39	60.4	29.5	44.2	7.6	32.7
IFI30	5079.7	17574	2766	8707	5574	8953.7	22004.1	16164.3	17248.3	21604.4	11834.5	6303.9	9535.3	14026.6	7133.9	10936.7	14802.4	15127.2	12061	15678.1	9388	16163.4	17626.2	12298.5	14693.8	11922	13482.2	3703.8	14330.2	15485.3	13288.1	8779.8	21618.2
CD37	524.1	448	146.9	569.1	257.9	302	1147.4	1334.5	966.5	1030.6	998.5	515.9	1058.9	1456	452.5	1294.1	4312.1	1947.6	923.3	1519.9	829.9	1222.2	1213.2	1113.6	1066	845	1861.8	327.9	878.4	485.1	893.1	650.5	1198.9
HOXB5	219.25	367.15	280.05	191.2	235.5	186.95	216	306.9	303	291.15	218.45	264.65	272.1	227.45	205.3	188.05	235.4	216.1	189.2	230.1	244.6	277.45	243.3	286.9	274.85	258.25	278.3	264.05	195.35	277.05	274.3	179.7	345.4
UBASH3A	54.6	27.7	4	4	8.5	23.9	3.7	17.2	4.7	5.8	10.6	3.8	32.6	48.6	6.5	53.2	152.6	118	70.7	56	5.4	8	8.8	6.4	4.4	12.6	91.5	5.5	3.2	3.1	4	5.8	6.7
LRRFIP2	473.05	674.25	387.9	414.6	467.05	611.8	558.4	592.25	423.65	497.3	553.15	493.85	327	543.25	425.4	470.75	267.75	323.9	340.75	288.7	821.6	568.75	676.5	436.6	465.25	300.6	257.25	361.4	391.2	326.55	402.35	426.15	552.55
ZNF93	265.3	223.95	204	187.4	180.8	214.65	249.5	196.35	254.45	217.1	211.3	266.85	283.15	214.6	186.95	232.4	220.85	230.65	266.75	205.5	269.65	202.4	314.5	212	258	230.95	191	171.7	152.75	223.35	174	224.75	235.75
TRADD	714.2	691.1	349.5	237.5	426.3	650.3	821.2	714.6	800.5	917.1	785.1	643.3	621.4	787.7	638.1	743.8	894.3	884.3	949	723.2	617.7	791.8	758.9	719.4	630.4	676.6	919	744.7	685.7	854.6	561.4	622	710.3
TREX2	90.15	65.95	81.7	93.25	78	75.35	85.6	106.35	124.8	77.15	94.8	78.85	87.25	97.8	81.15	52.95	61.35	95.85	81.25	144.7	106.9	99.3	89.25	58.75	119.5	49.1	76.55	66.45	72.95	74.85	62.7	93.7	115
HRH4	40.85	29.15	62.6	51.6	73.55	36.85	45.15	27.7	33.15	57.4	60.6	41.55	55	32.85	35.2	47.25	20.75	46.35	42.6	43.85	55.7	75.55	47.45	53.5	51.85	44.5	23.4	57.1	35.15	38.25	43.85	32.85	26.65
EPO	62.55	11.3	37.85	35.75	13.45	50.7	49.25	70	82.3	25.8	34.95	37.9	27.6	17	39.45	77.3	51.25	54.8	44.9	24.65	21.75	40.05	52.45	69.95	41.8	49.4	58.85	57.5	52.7	43.55	50.45	48.5	58.05
RARA	141.85	97.1	84.25	161.35	103.9	168.95	226.5	301.3	251.6	285.1	66.2	110.35	102.95	125.4	119.35	135.8	186.2	139.55	180.55	125.45	151.15	157.55	161.1	154.3	101.55	170.7	129.9	56.75	125.65	71.25	80.8	165.15	151.15
SPRR1B	60.8	51.9	83.1	82.4	78.7	39.1	8.9	46.9	42.2	4.9	60.7	48	45.7	65.8	15.1	55.6	19.5	47.3	51.3	43.3	47.7	12.5	32.4	53.2	60.9	28.6	13.8	38.9	42.7	33.8	51.2	35	47.4
KCNJ3	38.15	18.8	52.8	59.75	76.1	49.85	17.25	36.35	36.35	31.9	43.3	47.95	62.3	39.85	24.75	39.3	12.8	24.1	43.3	43.7	63.85	53.75	37	74.35	34.5	40.85	57.95	55.75	32.05	58.85	55.8	39.35	52.45
SHMT1	58.9	73.6	64.4	87.3	73.7	44.5	45.2	92.3	61	75.9	58	29.1	51.7	68.1	45	37.1	29.7	38.4	33.7	63.9	97.8	49.8	105.5	54.6	42.8	46.9	19.3	27.6	34.6	46.7	27.2	9	36.9
ZNF551	54.2	64.1	47.5	114.4	77.8	25.2	25.6	9	27.6	52.4	66.7	43.9	71.8	32.3	35.6	24.9	72.1	38.8	85	21.1	57.3	25.4	29.4	38	50.5	42.3	61.3	57.6	28.8	54.4	52.3	42.4	39.6
WBP11	554.6	404.2	512.25	806	882.35	727.6	558	780.1	708.15	647.75	494.5	462.7	509	521.5	718.6	680.95	946.55	736.65	680.05	517.55	504.15	651.35	660.75	506.8	661.9	830	589.9	661.9	837.8	530.7	604.55	573.85	690.45
DOCK4	1053.2	640.7	647.8	806.4	798.4	429.8	637.3	617.3	574	763.7	609.9	927.2	1086.8	1002.2	555.4	571.6	394.2	536.5	1250.5	830.6	1065.6	1019.3	695.6	787.3	900.2	542.2	465.6	351.9	778	467.2	1351.1	825.8	987.5
TRPS1	869.4	1072.5	732.6	1231.8	964.5	518.8	764.1	537.5	557.4	471.2	460.6	998.3	599.6	721.1	529.4	788.6	513.5	312	970.6	518.4	964	588.5	695.4	1015.8	789.3	384.9	431.2	490.3	482.1	351.3	812.7	1141.9	688.3
KLHL12	108.4	85	181.7	114.8	89.2	206.9	207.1	225.4	186.1	254.5	122.8	134.9	143.8	77	142.1	170.4	107.3	224.1	223.5	118.1	194	175.1	299.2	185.5	82	215.4	257.1	233.7	185.2	191.3	139.3	149.3	240.8
CPM	320.3	537.1	976.85	151.25	564.85	715.8	401.55	396.4	332.5	546.6	328.95	369.85	318.95	308.5	380.65	511.75	172.9	331.65	378.2	207.6	534.05	461.35	370.55	480.05	346.85	230.9	369.05	491.45	445.4	318.85	467.95	400.85	611.55
NEU3	72	42.5	77.2	38.6	67.1	104.8	55.5	72.5	108.1	91.7	39.1	15	77.1	16.5	43.8	24	47.2	26	16	61.5	58.3	55.3	109.6	24.4	40.8	24.7	28.1	25.9	25.4	42.3	109.2	23.4	88.8
PAPOLG	212.15	223.15	190.65	128.65	101.45	85.4	142.05	104.45	99.85	76.35	175.7	151.45	175.8	160.55	128.85	117.2	112.9	129.7	177.9	134.85	178.45	117.45	109.9	202.05	163.8	80.95	98.35	172.2	92.15	66.7	147.1	135.2	110.2
GRIK2	5.8	4	3.8	9.4	6.05	12.5	10.45	8.9	9.9	12.05	6.55	7.6	11.95	8.35	8.05	18.5	8.7	3.8	8.75	4.15	14.25	5.75	7.35	24.7	6.1	11.55	28.15	7.7	6.45	6.05	12.5	4.85	6.9
POLB	422.4	415.8	525.8	264.4	277.3	449.1	482.9	502.3	481.6	413.7	628.7	706.7	744	900.4	653.7	772.9	522.3	928.7	565.5	804.5	473.8	770.5	495.3	518	529.6	559.1	809	821.2	421.5	886	615.9	677.4	613.8
ZNF165	3.1	31.9	3.6	5.9	2.5	4.2	1.9	1.4	4.3	11.2	3.2	30.7	3.1	10.4	12.8	4.8	22.5	1.7	3.9	24.6	2.7	10.4	2.2	4	1.1	3.1	17	28.5	34.7	4.4	2.4	3	1.9
KIF23	10.8	2	1.6	6.1	7.5	1.9	20.7	14.6	2.3	27.4	55.4	9.8	36.2	27.5	7.1	8.5	33.4	45.9	29.5	30.8	8.5	17.6	10.4	2.1	29.1	8.8	9.9	2.3	26.6	3.4	2.1	3.1	15.2
HIST1H2BO	2.5	5.7	7.2	17.3	8.8	3.2	5.8	5.3	2.6	2.1	30.7	8.8	3.7	3.5	21.4	1.9	3.9	1.7	7.3	7.8	5.3	2	4.3	23.2	2.6	5	4.7	4.7	4.4	3.1	8.4	4.5	3.7
STMN4	83.8	85.6	103	103.2	112.7	59.8	66.7	77.4	85.8	74.4	59.4	68.9	74.8	43.2	45.3	86.8	45	16.4	30.7	41.8	93.4	63.4	76	79.5	46.3	48.2	14.7	69	47.8	126.9	58.5	52.3	52.3
CER1	169	130.8	181.9	148	216.8	92.3	84	124.5	90.1	89.6	71.5	125.6	170	125.2	62.5	115.4	72.1	133.3	124.8	181.2	196.8	132.6	120.8	145.3	144.5	53.9	38.2	115.9	73.7	139.1	191.3	123.9	114.9
TRDMT1	180.7	130.8	110	117.3	143.7	143	268.9	123	120.6	158.9	249.3	237.7	190.7	267.2	313.4	216.1	134.7	171.2	117.1	101.5	166.2	282.3	319.1	122.2	109.3	116.2	91.2	219.1	177	107.1	178.4	209.4	147.6
H2AFB3	4.6	10.3	16.5	16	17	4.6	13.3	5.8	6.1	5.2	6.3	2.9	16.8	6	3.7	10.9	7.1	12.9	21.4	12.4	10.9	8.9	22.9	8.5	10.8	58.4	24.9	16.8	11.1	3.9	18.3	3.4	17.7
RNPEPL1	258.4	339.7	238.2	258.8	219.2	203	563.7	259.7	228.2	309.6	341.7	296	381.7	342.4	223	265.3	351.4	286.2	343.2	310.4	279.4	285.4	232.7	310	272.5	335.7	170.5	233	302.3	298.1	308.7	181.6	210.9
SNX3	2917.45	2690.6	3757.2	1858.65	3068.95	3600.65	2115.25	3235.6	3039.3	3449.5	3455.85	3159.15	3264.9	2936.7	3424.85	2965.85	4000.6	3221	3270.1	3043.1	2918.95	3236.35	2958.75	3335	3211.9	3857.9	4545.4	5030.25	3866.8	4416.8	3637.8	3631.85	3227.55
TSPAN4	1169.35	1497.3	1573.3	582	562.6	915.85	1767.6	1318.95	1057.1	967.75	1004.15	1429.25	1165.05	1157.6	1234.05	1396.15	1216.55	1404.35	1116.6	1055.85	1092.5	1293.25	1177.25	1087.35	1223.2	1570.7	1726.25	1689.25	1404.9	2081.8	1562.9	1481.35	1624.45
CCNL2	640.7	307.4	398	312	361.2	616	748	829.3	944	903.8	59.9	326.5	286.2	279.7	450.5	241	483.7	392.7	683.3	682.5	971.3	637.4	621	236.3	361.5	351.4	406.3	263.6	245	226.8	202.8	234.3	696.7
TRPC3	41.55	37.15	31.9	34.75	43	38.3	25.65	51.35	46.15	16.45	98.8	18	20.65	34.9	22.8	33	14.95	37.6	40	44.7	41.15	44.75	40.05	33.45	37.75	46.85	6.9	30.05	12.75	19.45	36.55	31.35	22.55
GTPBP3	463.3	681.4	386.1	333.7	361	258.5	315.9	427.1	345.4	361.8	367.6	342.8	345.3	238	280.1	231.1	320.6	239.9	364.4	395.8	363.9	332.6	412.9	360	343	198.8	288.7	299.1	250.7	236.4	308.1	273	346.2
SGCB	330.1	351.55	367	122.45	140	309.65	569.95	352.35	413.1	439.2	358.75	488.3	430.3	234.8	406.65	325.8	221.4	305.15	285.1	263.55	458.45	162.65	295.15	648.4	470.75	481.9	576.6	580	396.6	453.6	440.65	568.75	269.35
PLK3	448.4	316.2	218.25	435.95	236.55	169.25	193.25	439.25	478.25	378.5	197.05	152.75	214.35	130.4	169	174.5	214.5	207.9	340.7	324.4	246.35	383.7	471.25	231.65	154.35	185.9	235.05	124.6	203.15	160.35	179.2	153.1	393.95
PODXL	1331.6	1117.5	1340.4	710.1	403.7	263.9	1686.3	1236.6	830.7	1256.5	708.9	2893.5	1710.6	973.3	1451	1894.7	575.2	710.2	888.3	1208.5	2006.9	629.9	690.6	1115.1	806.2	950.2	470.8	960.1	1182.1	433.7	796	1640.5	803.7
RNF38	768.4	1208.5	1302.2	597.7	689.7	666.3	741.8	795.5	709.5	647.6	736.1	1199	928.8	928.4	1257.8	805.4	959.9	897	1192.3	915.2	1093.2	995.8	594.5	903.4	947.5	782.5	648.8	1081.5	635.9	535.1	890.1	1012.6	731.4
SNAPC4	317.3	157.7	148.05	204.05	96.55	107.2	132.05	219.5	264.85	164.95	155.75	146.25	167.5	213.5	193.1	186.4	208.7	140.8	216	198.55	217.95	195.65	158.8	188.95	145.55	111.25	102.5	165.05	132.2	102.35	144.55	117.45	207.35
KCNJ13	6.65	36.65	9.2	13.6	18.55	14.65	2.15	12.95	7.4	20.2	11.3	5.85	25.45	6.35	15.45	5.3	18.15	8.85	5.35	13.5	8.9	10.95	12.8	5.9	17.45	6.4	6.3	7.4	4.45	6.8	17.7	6.65	5.6
PRLR	22.9	38.15	26.3	30.95	24.75	32.7	36.65	20.15	18.45	11.7	25.75	25.7	31.35	28.4	15.85	17.55	23.5	12.25	21.6	38.45	26.45	21.9	24.6	46.05	23.7	22.75	33.45	35	24.6	21.15	31.9	33.75	24.8
GCNT1	186.7	229.6	145.7	82.3	118.6	186.6	165.3	155.4	240.2	197.6	262.3	232.6	267.2	253.6	136.4	211.1	143.6	234	234.3	185.8	247.4	202	244.6	175.3	213.2	204.6	145.9	154.7	148.5	308.3	260.3	209.6	252.6
SEMA3B	31.25	92.2	50.55	52.6	38.35	105.6	186.65	206.1	194.3	103.8	80.95	83.4	86.3	91.65	149.9	115.9	76.6	33.9	98.55	40.15	152.15	141.2	105.15	140.85	145.35	254.95	145.7	216.8	77.4	104.8	186.8	173.3	149.4
MSH6	204.6	146	215.7	315.3	197.4	307.7	184.9	267.4	238.3	292.3	216.9	291.8	205.1	117.5	295	258.4	249.4	271	129.4	250.7	279.8	153.3	299.8	186.7	203.9	219.6	212	225.4	306.3	135.4	248.3	356.3	262.3
USP5	367.2	354.7	369.1	322.6	297.9	469.6	446.7	422.8	446.7	599	430.1	232.6	277.6	288.2	287.3	294.3	301.3	324.5	103.1	288.1	291.8	241.1	419.4	355.6	365.8	346.7	261.4	268.9	358.1	201.1	332.3	284.2	509.8
POLR2K	591.2	645.75	646.8	760.45	787.5	734.9	544.95	450.4	360.1	471.2	557.15	595.7	436.5	599.15	610	604.9	640.85	529.25	548.65	526	627.45	764.9	426.4	609.9	673.1	642.6	924.2	724.8	755.35	1566.5	727.25	592.3	476.2
PRLH	121.3	74	75.1	114.5	56.8	159.2	133	197.7	202.1	134.8	152.6	46.6	136.3	74.3	89.6	175.4	84.4	105.1	114.9	116.7	141.4	135	213.2	77.3	112.5	126.5	135.7	53.2	81.1	116.9	130.5	100.7	126.8
PPP4R2	9.9	20.4	4.9	26	13.2	37.8	7.8	16.6	16	60.5	46.1	12.2	73.2	5.5	5.7	51.7	17.3	6.4	7.2	10.7	8.8	10	11.9	31.5	6.9	5.7	8	6.8	23.4	16.7	9.5	8.8	6.4
SNRPA1	594.5	606.7	291.6	705.4	550	414	301	358	369.9	345.7	474.7	357.1	376	720	369.8	318.7	524.3	523.7	582.2	588.2	457.4	492.6	502.1	290.4	457.2	228.6	412	380	456.1	461.4	397.2	263.2	513.1
UBAP1	530.3	643.05	616.25	1807.1	967.4	857.95	437.15	585.3	625.7	651.95	674.55	745.9	592.7	559.35	640.4	513.4	533.35	455.05	442.6	530.7	537.9	500.5	516.45	582.25	979.55	653.95	613.65	679.8	608.1	711.5	761.25	489.55	519.8
BECN1	960.55	1323.25	931.1	1019.3	1004.5	994.25	580.15	872.4	780.9	954.95	952.45	930.85	800.85	880.35	953.3	1096.15	1065.45	1096.35	898.8	806.75	1018.85	996.55	991.25	946	898.4	903.5	964.75	924.05	952.35	1067.85	1015.65	942.4	842.75
TTF1	285.7	340.05	307.6	277.6	314.7	365	407.45	306.6	321.55	269.7	267.05	246.15	291.9	271.05	344.65	264.2	281.9	273.6	330.4	238.9	241.1	214.7	287.2	262.15	276.7	282.9	233.45	321.4	308.15	279.8	359.55	238.05	362.95
RSRC1	117.2	164.7	91.7	77.1	158.6	239	276.8	201.9	259	276.2	121.8	135.6	125.5	133.1	116.5	77.6	94.4	152.9	192.9	119.8	119.5	107.2	210.3	118.3	122.2	109.9	80	107.4	163.7	129.3	129.5	88.4	161.2
PDPN	443.4	673.3	87.5	1759.6	698.5	187.4	347.6	387.3	461.8	1201.9	1317.6	267	419.7	563.1	330	991.7	307.7	747.7	291.1	695.2	536.7	720.1	1381	650.9	1092.4	621.3	349.5	151.5	812.5	469.9	526.8	727.3	283.4
LBR	1210.2	948.1	1314.5	1704.8	703.9	665.5	761.8	656	548.3	511.8	1001.2	1272.1	1939.4	1954.2	1022	1007.9	1353.2	1701.6	1779.3	1849.8	1022.3	1180.4	717.2	804.9	724.6	694.3	832.3	990.9	532.9	344.2	845.1	1208.4	667.3
TIMM8B	3363.7	2917.7	2888.6	3208.9	2955.4	3762	2440.3	2618	2777	3272.3	3736	2914.8	3616.1	3757.6	3147.4	3036.6	3043	3330.1	2250.7	3859.1	2645	3688	2236.2	3370.7	4042.8	2729.5	3963.1	3844.7	3400.5	5824.9	3214.3	2889.7	2667.8
SH3BP5	2472.8	2222.65	2607.25	1676.8	1860.95	1896.6	1640.9	1470.85	1779	1797.4	1311.65	1788.5	1211.4	1095.45	1849.25	1552.25	1172.75	1376.95	1482.1	1038.8	1443.45	1261.95	1559.25	1320.35	1431.05	1355.3	1231.35	1899.35	1341.4	1501.6	1435.2	1296	1387.95
P2RY13	128.4	297.8	211.4	745	21.2	188.9	199.5	274.2	328.4	163.6	460.4	6.9	256.4	563.2	111.6	304.6	460.2	643.6	225.3	259.3	155.6	247.3	252.2	168.4	265	367.1	220.4	264.3	204	136.8	217.4	195.6	265.7
FGR	724.4	649.8	347.8	2114.5	714.6	943.4	690.7	659	656.7	1088.3	1817.1	502.2	875.2	1801.2	1013	974.9	1013.6	1271	1523.9	804.7	752.3	1976.9	2605.1	736.4	1062.2	450.3	406.8	249.3	1241.3	603.8	1119.7	301.2	942.9
BYSL	351.6	90	173	1111.7	445.1	283.5	243.2	154.1	179.8	182.4	351.4	205.5	261.6	233.7	234.7	262	314.4	209.3	195.6	272.5	106.1	197	222.4	234.4	200.2	218.1	192.7	245.4	328	162.6	342.9	208.9	174.7
FCGR2B	731.6	2297.3	1059.8	514.1	1745.8	1212.7	1246.6	1266.1	1089.2	1546.9	1531.8	2351.6	2519.9	2767.7	973.8	2836.9	2128.3	3783.3	2889.4	1225.1	1943.2	3870.8	4861.7	1314.2	621.2	2054.3	1920.1	2062.8	1943.6	3969.6	888.4	1867.7	1360.9
UBE3A	610.55	388.8	386.65	718.15	650.2	363.5	252.85	337.2	322.85	351.05	454.8	519	521.45	453.7	444.55	443.95	410.85	441.05	474.55	472.7	484.85	505.55	443.65	506.75	450.8	333.4	318.05	537.7	284.95	239.35	444.7	493.3	320.95
AQP6	86.2	76.3	53.9	97.95	56.95	38.75	47.55	59.2	47.75	110.45	80.25	75.45	84	71.25	53.95	111.4	75.05	61.5	69	67.45	66.4	71.75	50.1	124.4	100.8	66.45	49.15	64.75	57.7	69.45	60.5	25.35	22.55
LAMB3	94.2	224.9	212.9	140.4	154.7	151.1	137.9	212.9	306.9	393.9	566.9	162.4	217.4	323.9	163.9	187.9	207.6	183.3	56.9	270.4	165.2	217.8	306.1	232.4	314.7	364.8	112.3	126	475.7	175.8	199.4	168.3	243.1
COL4A5	140.6	126.5	96.4	21.7	118.9	80.8	98.3	96.1	99.8	109.4	22.9	58.1	133.1	106.3	131.4	115.6	49.4	92.5	137.8	160.6	137.1	178.4	63.4	101.8	100.6	94.6	64.5	132.1	71.4	68.9	93.5	103.4	77
ADAT1	354.4	398.4	335.3	404.7	311.6	289.7	253.5	326.5	326.6	332.5	327.1	314.4	334.1	265.2	299.6	211.6	344.4	412	213.2	261.1	357.4	296.4	360.6	443.8	417.7	264.8	132.2	258.9	331.9	266.1	376.1	327.6	341
CSTF1	111.35	126.8	105.1	131.7	115.2	147.05	112.35	143	110.45	210	113.45	133.15	113.25	131.25	146.9	146.3	198.2	142.9	137.95	148.8	147.4	128.05	131.1	136.6	146.45	123.95	190.2	208.05	128.1	144.85	110.85	157.15	114.45
MRC2	2364.2	2131.25	833.7	1081.95	1062.5	2089.65	4910.05	3340.4	3565.1	1528.7	2669.6	2305.4	2264.8	2051.35	1693.7	2348.4	1832.05	2116.6	1442.6	1376.85	1984.2	1074.25	1750	3345.7	3864.2	3136.75	2356.85	2222.1	2289.15	1527.5	3282.25	3109.5	2443.45
GHRH	86.4	70.1	12.1	77.1	64.1	26.4	62.3	91.5	85.7	97.4	63.2	62.4	39.4	62.7	48.9	112.8	65.4	67.4	83.4	74.6	62.1	58.1	50.3	90.8	20.3	40.3	17.1	62.5	45.2	20.8	79.7	54.8	87
SH3BGR	43.3	38.7	55.4	31	69.9	110.1	33.7	146.4	67.3	83.4	31.5	42.5	107.2	40.5	167.4	55.1	33.1	81.8	45.2	29.3	67.7	78.3	95.3	288.7	15.9	133.1	148	85	56	143.6	45.6	44.8	68.2
ADK	422.65	426.6	419.1	975.8	366.7	898.45	573.7	388.4	422.6	557.2	550.7	629.8	538.45	359.85	585.65	813	939	649.65	495.1	435.05	549.35	545.25	392.45	763.95	837.45	918.7	993.8	808.85	1180.5	823.5	932.4	992	526.5
ADRA1D	33.2	42.75	23	25.45	29.55	20.9	47.8	23.75	58.7	30.45	32.25	27.55	32.2	18.75	14.3	16	42.9	11.55	13	43.55	31.55	34.8	20.3	36.2	29.45	20.1	12.75	17.9	25.6	24.6	38.35	26.9	19.25
ITM2C	817.8	476.6	195	93.7	173.5	466.7	639.2	562.1	32.5	443.7	951.6	145.5	726.7	698.5	514.7	1632.5	2025.6	841	1128.8	1740.3	535.5	1317.4	708.3	444.2	287.7	630.9	1222.1	649.4	389.5	589	365.9	649.9	287.7
SERPINF1	10146.6	6558.2	9649.1	2140.3	4971.4	8156.8	10441.5	8127.8	7126.4	6875.3	6194.5	5306.1	4865.5	5622.4	6284.2	7390	5663.5	6816.9	7597.7	6223.2	6305.5	5829.7	8220.4	6298.5	4978.7	7958	7626.7	7147.4	6761.1	7698.9	7908.4	9467.9	6687.9
STARD13	996.1	528.8	559	404.5	441.3	1201.8	943	528.5	596	777.1	534.2	665.6	430.8	572.2	718	577.3	331.7	415.3	526.4	372.8	685.3	289.4	514.3	759.2	613.7	401.9	386.9	583.7	554.4	326.8	601.6	785.7	540.6
CABP1	13.6	14.8	21.9	18.9	13.1	27.9	17.5	19.6	22.4	22.9	16.5	8.2	11.5	11.9	11.8	12.1	18.9	13.6	16.6	12.6	10	11.3	21.5	10.4	12.9	9.7	15.3	15.1	15.8	16.3	15.3	12.5	19.6
HMBOX1	931.8	708.3	1140.7	607.7	883.4	319.5	1001.1	297.5	451.3	685.5	959	1095.7	1046.1	504.7	676.6	433	843.2	714	1075.4	924.3	822.9	1197.5	987.5	908.5	84.3	441.5	420.1	477.1	419.8	121	727.5	836.3	1160.4
COL11A1	201.95	50.1	70	91.15	6.85	177.2	271.8	172.05	181.1	76.3	48.4	48.15	395.9	46.5	313.8	139.5	77.55	602.7	656.5	13.05	271.2	75.75	454	165.5	159.55	112.9	182.1	101.75	165.9	99.65	389.55	3039.7	199.45
SALL1	10.6	71.9	16.7	20.6	15	19	23.4	0.9	9.9	0.8	29.6	13.8	16.4	13	24.3	13.7	23.3	2.2	14.3	28.7	18.7	21.2	29.2	48	19.4	26.4	8.3	35.3	1.5	26.5	19.5	30.9	27
HIST2H2BE	192.9	140.1	312.7	356.3	595.8	156.7	135.7	287.5	309.3	276.3	236.5	222.8	200.3	277.1	226.2	142.6	170.4	158.6	165.5	412.8	228	240.2	190	381	233.9	275.8	253.4	276	133.3	250.4	249.6	232.7	256
HIPK3	44.6	40.6	75.5	88.6	122.6	202.5	88.2	46.4	58.3	56.9	66.5	49.5	37.7	41.5	60	62	27.6	65.8	20.1	62.1	73.1	61.8	189.1	95.3	43.4	51.3	16.3	47.4	51.3	24.3	50.8	52.8	17.1
OPN3	993.3	434.2	450.2	249.1	298.1	281.6	616.3	529.7	571.6	656	508.5	684.7	649.6	666.1	756.9	576.1	1008.6	715	1136.7	715.6	780	546.1	615.3	517.1	538.8	617.1	766.2	488.9	694.4	641.6	419.2	737.1	526.2
RFC2	164.45	189.65	206.3	235.05	232.6	184.4	145.9	210.35	164.35	201.45	186.35	213.45	302.6	143.85	248	220.4	296.9	255.25	126.3	258.6	157.7	179.45	128.35	228.55	259.55	163.9	243.8	443.3	228.8	439.75	308.4	187.55	165.8
DNAL4	135.9	181.2	188.9	67.6	123.8	223	202.8	150.4	122.3	143.3	168.9	172.7	109.5	111.9	228.8	65.7	152.5	93.3	144.8	165.1	203.9	133.1	144	137.2	185.2	227.3	195.8	204.3	189.8	237.1	166.9	169.3	198.8
MYH10	1327.65	405.55	759.1	139.15	371.25	592.7	766.1	934.1	741.25	513.4	267.2	961.5	492.65	214.95	1057.55	441.2	363.9	520.15	469.05	501.6	721.45	368.6	600.35	651.25	493.6	683.25	603.3	1458.65	397.55	537.95	628.55	1357.5	660.15
GALNT10	898.7	1003.05	535.5	776.05	480.4	743.05	742.45	938.4	1085	818.75	598.6	982.75	579.8	597.1	526.35	483.95	477.65	484.85	499.85	420.2	612	356.4	576.7	1170.9	1768.35	882.45	476.35	708.4	712.75	890.95	965.75	802.25	1459.5
DRD4	16.3	12.6	6.7	9.1	6.5	16.1	9.5	9.2	9.9	15.7	9.9	11	11.5	22	5.5	10.6	14.6	37.2	29.2	66.8	18.2	23	7.9	13.7	10.5	11.1	11.1	25.8	14.7	8.8	11.8	18	6.7
PAK2	407.3	231.9	302.2	574.1	496.3	280.5	282.5	331.1	300.8	364.7	410.6	532.4	473.9	458.2	412	425.4	355.7	542.5	458.4	335.1	426.1	492.6	527.3	375.5	423	368.7	275.8	372.6	464.7	262.9	366.1	586	357
GAB1	79.75	57.8	92.05	50.3	67.15	123.55	126.9	75.05	100.1	65.55	97.65	90.05	78.35	52.3	102.45	98.05	49.35	88.65	130.65	103.45	92.75	119.5	54.55	78.65	69.85	82	63.15	77.05	36.7	49.75	98.6	106	55.1
HIST1H2BD	167.6	133.15	288.9	209.8	201.8	118.7	66.7	151.4	122.55	216.4	276.95	168.35	182.5	256.35	213.4	138.95	179.65	197.3	247.7	566.7	130.3	234.6	165.95	242.3	197.9	196.05	281	218.8	50.05	343.25	206.95	129.7	112.6
IQCH	13.2	2	4.8	3.2	3.8	1.4	1.4	3.3	2.9	10	1.8	16.3	33.2	2.1	13.1	27.9	8	29.3	2.9	6	2.1	23.1	1.8	2.1	3.5	3.5	1.9	1.5	1.9	2.6	2.9	1.7	26.6
TLL2	39.1	37.7	29.2	11.2	11.4	23.7	6.8	8.8	21.8	14.3	17.8	10.3	31.7	13.8	22.4	18.6	10.1	11.2	12	25.8	15.9	17	22.2	23	7.5	12.3	20.4	29	6.8	20.3	23.1	21.2	33.2
ITIH1	19	72.9	12.3	16.5	17.4	69.8	49.9	17.9	16.2	29.6	18.2	92.6	16.2	72.9	32.7	40.4	29.1	12	11.4	115.2	14.1	20.6	28.7	65.9	18.5	15.5	11	39.5	15.6	20.5	97.4	21.1	11.4
LY6G5C	140.8	146.4	171.6	128.6	143.2	127.9	148.2	185.3	162.9	177	175.3	141.3	209.7	143	168.5	154.9	163.6	139	163.5	196.8	178.8	171.3	201.5	187.7	155.6	168.5	135	135.3	154.5	127.1	228.2	160.2	194.9
SAV1	865.1	738.9	1043.9	313.6	671.1	1031	741.1	671.2	559	635.8	499.5	898	501.1	522.7	749.7	610.8	576.9	498.3	453.5	402.9	710.2	601.4	550.2	623.3	608.9	730.2	668.8	758.6	509.9	461.4	732.2	788.6	595.3
PPP2R3A	269	208.4	260.9	173.2	284.8	375.6	318.8	253.8	232	355.9	305.4	426.4	252.2	128.6	239.7	297.2	146.5	209.7	255.7	194.4	370	227.6	371.2	407.5	169.5	153.6	196.3	375.9	246.8	173.9	219.9	260.3	244.9
FGF14	4.1	66.9	16.2	17.5	15.3	36.3	65.4	71.4	61.2	39.6	84.2	25.8	35.7	13.2	51.2	46.1	34.1	60.5	45.1	9.8	10.9	9.6	12	60.8	87.9	160.7	168.9	109.7	30.3	66.2	67.6	114.8	36
CPT1A	70.6	84.4	86.75	97.6	70.4	41.95	75.25	74.15	67.3	132.15	90.3	78.45	102.65	33.45	95.35	48.4	51.05	66.75	65.6	77.7	58.15	26.4	102.2	85.4	67.2	64.6	87.2	68.45	54.35	41.25	70.35	54.05	94.85
NINJ1	775.1	1417.1	741.4	599.6	590.2	849.6	829.3	854.9	846.3	1051.7	819.1	668	1339.2	816.8	681.3	855.5	756	1041.2	970.2	1159.7	488.2	1028.5	1113.3	899.9	1032.3	1253	1646.9	1403.3	1018.9	1492.6	846.2	678.5	996.3
OR10H1	93.9	138.7	29.8	38.8	102.9	14.6	22.1	51.8	50.5	23.9	43.4	70.3	88.2	87.6	53.2	69.7	48.9	53.9	71.6	123.3	74	69.3	25.2	108.3	91.9	14	61.7	73.8	48.2	83.4	112.1	59	20.1
USP8	489.8	510.9	370	523.3	498.3	360.4	274.2	261.9	337.3	316.8	351.7	487.7	451	523.5	413.5	426.3	332.5	371.8	577.9	372.3	548.3	467.1	357.4	397.1	499.7	261.8	244.3	353.5	395.6	322.1	407.6	410.8	370.9
RPL28	8056.7	7250	8402.05	5638.35	5873.05	4992.4	6019.3	5350.4	4951.05	5548.7	5401.15	4703.5	6283.5	6049.3	4872	5460.35	8127.5	6416.85	5475.85	6896.55	5137.4	5171.65	4438.6	4461.55	4917.85	6270.05	7394.65	5682.65	4952.05	7726.6	5001.8	5205.55	5031.85
KCNK1	350.55	203.05	237.3	234.6	172.8	175.8	182.15	101.05	119.85	289.7	174.4	301.85	190.4	103.95	313.15	134.55	62.5	162.3	73.3	127.75	267.8	135.25	184.2	262.1	203.6	225.3	249.1	169.6	379.15	149	299.4	296.85	129.05
FUT1	135.7	177.2	264.1	132.2	147.1	54.7	74.9	81.7	160.7	166.6	204.2	159.5	150.9	125.1	132.5	132.2	82.9	97.6	124.4	164	114.9	133.9	91.1	100.5	85.2	82	101.5	150.9	64	94	121.1	132.1	77.8
ABTB2	154.6	353.1	153.8	266.9	246.6	395.9	166.5	150.1	256.3	277	247.4	276.9	114	115.4	242.9	131.4	111.6	106.9	46.2	116.3	144.5	122.7	72	252.3	349.5	187.3	141.6	243.9	208.3	173	224.1	219.4	209.4
ZCCHC8	959.7	881.5	803.9	1099.5	1053.4	599.8	496.6	399.6	499.4	572.2	464.7	975.4	924.4	964.7	598.6	450.2	494.8	445.8	732.8	574.8	1184.1	559.9	534.2	651.3	790	294.5	671.7	767.9	379.3	529.3	704.7	698.2	685.6
TSPAN3	1861.6	2430.45	4177.4	1875.1	2299.3	2926.6	2968.25	2584.05	2467	1788.9	2533.75	2685.2	2277.25	2549.35	2809.35	2108.8	3011.9	2550.65	1946.9	2751.65	2568.75	2631.4	1659.3	3218.35	3112.05	3886.95	3409.15	3469.7	2783.3	4109.3	3061.4	3382.15	2707.6
GSTA4	1786	1975.9	1847.5	763.3	965.5	1459	1614.5	2101.3	2328	1711.9	1681.2	1884.7	1633.8	1324.5	1439.5	1315.7	1296.3	1036.1	1121.8	1816.6	2208.5	1321.8	1079.9	2726.7	2374.3	2567.1	2445.1	2805.9	1890.3	3227.8	2402.9	2306.8	1673.7
ARID1A	635.65	658.95	646	640.5	743	611.45	724.8	927.15	1066.1	757.35	974.7	895.7	1024.5	949.7	1006.75	839.7	1092.75	909.3	949.35	1010.55	944.35	795.15	895.2	937.65	1067.85	731.75	588.4	606.4	668.8	439.6	659.5	947.85	856.5
PLAG1	40.4	15.1	33.9	18.6	6.2	73.7	14.5	15.5	92.6	33.2	40.8	121.6	36.3	39	37.2	43.3	71.6	52.1	117.7	34	48.6	68.9	23.9	76.6	71.4	14.3	69.8	26.9	47.2	35.8	52.8	14.6	57.4
ICOSLG	35.2	79.85	23.35	48.65	52.75	39.6	69.1	41.2	23.9	50.5	69.45	69.1	29.7	85.15	50.8	68.3	74.45	58.45	55.05	17.75	69.85	75.15	93.95	41.7	55.75	36.6	71.95	42.4	63.05	65.95	24.5	49.25	31.8
GAGE1	4.4	8	7.3	13.1	15.1	5.4	6.7	30.2	5.4	8.6	13.9	5.3	6.3	7.3	10.4	3.2	4.1	34.9	3.5	16	9.3	8	5.4	16.6	10.4	3.4	4.7	9.8	5	27.8	9.2	7.8	35.4
PKNOX1	89	30.6	47.6	192.1	128.3	48.7	75.5	59.8	91.5	91.9	70.2	57.4	93.9	66.8	71.7	48.7	44.4	65.1	61.7	36	56.5	72.3	69.5	80.9	91.3	59.7	48	75	57.1	60.7	39.9	49.3	50.7
CPNE6	16.35	18.85	21.55	20.6	16.4	17.65	13.95	22.85	21.45	23.15	16.5	15.35	14.8	12.8	11.45	13.15	11.65	15.4	14.9	18.35	12.2	12.5	20.15	19.55	17.6	16.9	24.4	15.3	13.6	17.45	16.85	9.1	18.7
TP53BP2	337.9	350.4	216.7	725.8	317.5	387.5	332.9	329.8	404.6	229.6	394	338.3	367.6	353.1	404.8	401.7	513.6	423.7	537.4	300.7	350.8	369.1	344.4	305.9	397	351.8	301.9	353.1	329.6	234.3	318.6	438.6	229.7
CLDN10	119.2	138.6	123.2	237.7	148.5	141.3	50.2	135.7	109	91.3	206	188.1	175.7	66.5	108.8	118	67.9	93.8	99.7	170.6	127.9	117.7	163.1	203.5	99.2	123.7	152.7	126.9	68	147.1	174.7	124.4	104
GDPD5	242.6	528.7	367.1	179.95	163.55	266.1	430.95	516.55	661.5	342	466.95	533.8	333.7	416.1	487.6	315.05	188	368.9	310.35	217.95	413.95	228.85	230.6	576.95	804.4	421.5	398.2	464.1	430.6	356.2	427.35	380.4	451.85
ARHGEF18	688.5	954.8	600.1	758.8	529.1	519.8	886.8	709.6	810.6	653	1235	861.9	1532.6	1249.7	828.2	1199.7	1479.2	1238.3	1088.9	1252.9	539.1	937.5	629.2	1043.2	1194.3	874.4	1113.3	829.9	897.7	797.8	852.3	795.7	692.5
PPP2R5C	344.5	327.7	156.3	129	207.6	252.4	259.8	234.9	307.3	313.2	235.3	280.8	333.6	176.1	185.9	385	440.8	304.7	261.3	299.2	229.8	358.1	240.5	262.8	225.2	310	292.5	202.9	365.1	236	286.9	297.9	242.7
KIF3B	890.1	820.7	626.2	753.1	677.1	478.9	592.1	850.9	869.4	518.6	598.6	679	659.7	682.6	610.6	534.1	661.1	615.3	800.9	530.5	955.2	601.2	571.6	649.5	665.1	583.5	351	488.5	551.4	318	576.6	579	620.9
STAG2	348	423.4	416.5	328.6	299.8	786.5	668.3	606.6	772.8	567.8	579.4	625.8	541.3	572.2	928.5	838.3	546.2	704.6	583.3	340.3	338.7	349.5	703.9	598	441.4	538.4	426	643.5	724.1	362.3	445.9	458.2	474.6
STYK1	38.75	26.8	28.05	31.45	34	23.95	26.95	44.1	41.05	35.6	41.85	28.05	24.05	18.85	17.05	34.6	25.75	33	34.3	43.75	27.4	37.7	34.25	5.65	39.1	25.8	25.8	6.15	24.9	26.9	22.05	22.1	32.85
LETMD1	755.1	750.8	1348.9	498.7	633.5	926	593.8	701.3	773	653.4	844.5	1287	955.2	809.9	1022.1	749	790.5	512	917.4	1262.7	1205.8	910.1	618.2	986.6	1179.5	845.5	1119.4	1200.1	508.6	1314.5	1033.5	886.2	910.9
P2RX2	36	16.8	18.6	27.9	36.6	35.3	57.45	44.35	77.65	42.65	59.2	53.85	39.1	25.25	39.2	18.6	53.9	44.3	16.05	81.35	53.2	16.3	110.1	57.9	50.25	43.8	46.95	52.55	13.6	21.1	45.05	64.2	44.1
NEK3	207.1	235.75	244.85	115.05	141	181	136.65	168.55	186.1	206.05	145.6	193.85	175.35	171.9	230.6	230.35	178.25	210.45	304.3	230.65	339.8	266.45	242.9	178.65	145.4	187.9	144.5	150.1	123.8	169.25	209.8	163.35	249.65
GCDH	260.05	224.65	330	256.9	222.25	333.55	306.85	222.2	317.15	281.3	367.65	175.35	270.05	239.85	283.6	236.75	263.3	321.4	265.55	232.1	288	178.4	252.2	279.3	221.3	233.7	226.75	348.9	256.3	274.45	239	259.95	269.35
PDE3A	58.2	69.7	53.75	101.15	106.95	67.45	109.3	74.4	60.25	87.2	65.55	54.5	50.55	51.65	38.05	57.35	53.5	44.8	41.8	56.6	37.9	54.7	64.35	84.55	39.45	58.8	63.2	76.65	37.55	46.7	94.8	55.9	72.95
TRIM14	209	250.15	166.2	131.35	181	251.3	242.5	250.55	268	325.4	240.05	185.65	226	232.3	153	189	172.4	242.85	225.2	184.75	167.45	198.6	303.75	239.55	203.55	140.95	149.65	150.95	132.15	254.8	217.05	131.3	550.8
ITIH5	294.4	434	1884.9	462.8	1569.9	1044.4	917.1	792.3	673.2	716.3	886.3	1425.5	533	395.5	2666.7	400.2	348.7	410.1	188.3	457	561.7	487.2	568.5	837.5	747.6	922.2	503.1	2402	178.6	566	989.7	1203.6	493.4
NUP93	334.6	256	208.4	453.6	369	556.6	478.1	445.1	422.2	455.8	512.1	328.2	471.2	588.2	418.9	504.6	811.3	631	401.7	324.9	313.5	361.8	510.7	379	448.4	508.1	373.9	336	946.5	191.5	427.2	526.7	546.7
ALDOA	5697.5	7978	6305.65	7980.8	6349.1	8223	7162.65	8066.7	7883.35	8834	7278.4	5347.4	5749.4	7407.7	6720.8	7226.85	7599.1	8088.25	7323.75	6501.05	5420.5	7458.7	9604.4	6847.9	9159.75	8308.3	6899.8	5823.2	9748.05	8029.45	7663.85	5799.45	9609.1
ELOVL5	176.5	143.5	115.7	223.4	446.5	145	47.5	131.2	169.6	289	142.9	97.8	86.6	108.1	90.5	124.6	176.9	86.4	100.3	153.5	137.1	83.1	129.9	111.3	116.9	111.9	99.1	120.8	54.9	164.1	171.5	74.2	108
CNOT2	680.7	520.9	776	615.1	684.6	421.4	399.6	342.3	358.7	278.5	730.3	718.1	706.1	934.6	657.8	626.3	798.5	560.9	691.6	622.9	736.6	695.4	367.4	636.2	711.5	887.3	395.4	732.4	563.9	679.6	722.8	586.2	379.6
ZNF593	348.7	444.9	310.1	1587.1	1067	597.4	250.2	308.9	318.8	389.7	460.8	265.5	509.4	466.4	263.2	327.5	434.2	294	346.9	341.7	232.7	411.8	223.9	328.4	282.2	332	508.3	407	506.2	489	261.4	233.3	310.1
DNAJB4	492.55	321.65	431.85	117.55	404.8	468.95	260.25	206.3	142.65	267.85	238.25	644.15	314	208.6	564.7	197.95	105.45	203.4	379.8	237	551	235.05	258.05	309.45	246.65	432.05	315.45	406	263.85	315.15	271.1	444.4	174.75
CD53	3074.1	3690.6	1994.1	6460.4	4133.8	3124	3301.1	3767.1	3371.2	5556.4	4181.1	3032.2	5390.4	5142.4	2899	6010.2	8239.2	8034.5	6384.6	6871.2	3651	7191.5	5877.4	4079.2	4163.6	5130.4	6040.2	2927.3	5908.2	4905.5	6532.3	4501.4	5263.8
EPS15L1	242.7	180.4	110.2	232.8	189.9	61.6	139.6	181.9	204.3	184.5	156.8	115.3	127.1	121.7	120.4	41.4	100.1	103.2	81	120.7	208.6	120.6	212.4	100	32.2	103.7	92.1	124.6	82.3	74.6	113.2	113	171.4
SYCP1	36.35	37	40.95	48	46.4	30.3	25.45	31.25	35.75	15.4	51.95	48.45	63.05	22.05	43.8	33.4	28.45	28.35	31.65	52.8	53.95	45.55	59.85	71.5	32.2	27.3	30.75	31.3	24.05	24.2	46.5	44.2	29.7
VN1R1	80.2	76.2	62.9	90.2	70.2	8.8	28.7	12	73.4	53.1	48.4	77.3	61.1	51.3	41.8	59.8	58.3	17.5	75.1	47.9	49.1	46.6	53.6	113.1	79	57.8	61	92.7	14.4	49	88.1	84.7	34.3
C1D	359.1	427.2	548.4	476.9	634.1	289.4	156.7	231.8	167.3	174.9	324	469.3	489.5	488.4	427.8	328.6	393.5	388.6	446.8	331	435.2	426.7	223.9	403.6	420.1	308.1	669.6	533	366.5	991.6	535.4	399.1	283.3
LDOC1	724.3	577.8	616.9	330.5	389.3	578.1	674.7	434.8	380.9	567.3	568.4	961.2	738.5	464.3	964.8	365.6	407.8	480.3	190.7	361.6	402.7	258.1	458.3	843.6	877.2	576.7	472.9	827.8	689	517.6	636.5	875	504.6
SLC6A15	4.5	10.6	4.2	9.3	3.9	4.9	4.3	3.7	4.8	11.2	5.1	5.8	5.2	3.7	4.7	5.5	7	5.2	5.1	4.8	5.5	4.9	6.6	5.9	3.5	4.9	5.4	4.1	5	4.3	5	2.8	3.8
GAB2	719.1	863.8	880.2	704.9	506.3	676.9	521.5	856.5	950.4	809.5	947.8	995.4	804.9	776.9	737.3	606.4	700.6	654.3	578	599.6	796.7	638.8	672.2	803.5	1050.5	762.9	456.2	867.1	543.7	318.2	801.5	808.8	567.9
SLC6A11	44	51.2	33.4	10.3	29.6	24.6	11.9	17.6	45.3	17.7	23	5.7	9.8	7.3	3.6	8.5	8.4	5.5	9.7	6.9	45.3	9.1	9.3	13.8	6.6	36.6	5.4	9.5	10.6	7.2	30.3	7.7	12.6
DEK	1699.4	1819.9	2001.1	1983.6	2044.2	1638.9	1149.5	1240.9	1053.4	1491.8	1272.3	1982.5	2004	1782.7	1661.9	1957	2028.3	1811.1	2128.1	1570.7	1956	1719.9	1509.1	1569.3	1401.1	1292.5	1412.5	1780.9	1440	1587.3	1925.5	1658	1026.2
MAGEA1	12.4	32.9	4.6	15.5	5.9	54.6	8.5	13.6	6.1	10.4	52.6	43.8	26.6	10.7	5.6	11.7	10.6	4.2	39.1	50.3	10	12.1	5.6	11.6	21.8	29.3	8	23.6	22.3	7.7	103.3	7.7	34.7
ADAM7	19.55	19.25	21.45	9.25	35.75	28.95	29.85	35.25	19.25	8.15	11.75	27.75	31.6	22.45	26.65	10.6	15.15	4.25	15.95	17.6	15.7	14.8	22.75	33.15	24.05	28.4	40.35	21.1	34.85	23.65	37.5	29.3	45.25
GRTP1	10.6	4.7	4.3	5.6	6.3	5.9	10.8	4.7	8.9	8.5	11.8	5.1	8.9	16.4	4.6	8.2	3.4	3.1	5.3	10.9	5.6	4	12	9.9	3.1	5.3	5	5.6	5.6	3.7	6.7	4.3	7.2
HAP1	48.85	65.3	53.9	47.95	74.6	85.25	70.7	47.05	62.8	59	67.25	7.05	67.35	43.5	39.8	69.85	56.15	29.15	12.75	110.7	90.2	62.15	74.85	95.4	89.3	102.9	69.4	79.5	62.55	38.4	76.2	51.3	59.3
VILL	196.2	190.9	43.9	36.4	36.8	166.3	39.1	166.7	84.2	38	54.4	76.1	101.8	100.6	105.6	79.3	207.4	127.5	146.7	73	110.9	114.2	123.4	32.7	82.6	149	198.1	95.1	92	169.4	136.9	87	70.9
TERF1	273.05	228.3	392	274.1	337.95	281.55	236.45	264.2	273.85	312.65	253.1	359.2	303.65	305.6	381.1	290.65	302.15	294.3	296.65	283.65	314.2	304.45	217.45	276.6	270.1	276.05	287.65	358.1	289.55	297.4	362.85	328.55	265.15
IPO7	1291.25	974.55	1476.5	3895.15	2329	823.85	886.4	705.15	724.2	865.9	901.7	1295.9	1013.2	1109.25	1085.5	1033	764.8	884.1	1019.25	801.2	1370.1	1084.55	899.4	1211.1	1387.1	853.35	563.2	922.95	978.75	501.45	993.2	1155.4	798.75
DCAKD	49.05	29.35	39.15	42.6	91.4	37.7	10.35	38.6	76.15	25.05	18.3	9.6	49.95	18.25	8.1	23.3	21.7	25.25	38.55	33.4	15.35	20.2	55.4	11.1	17.6	53.6	36.55	11.6	19.15	33.8	5.55	12.75	53.35
CORO7	229.1	284.5	29.7	43.4	86.6	179.4	315.8	375.9	366.3	214.3	250.8	134	218.1	264	116.7	221.6	406.9	245.9	249	199.8	178.4	203.1	351.4	189.9	196.7	252.3	159.4	85.5	270.2	47.4	163.7	98.4	423.2
PROX1	35.6	44.2	43.4	68.1	107.1	37.9	29.4	14.7	4.6	74.9	59.7	21	52.9	26.2	31.5	78.8	33.2	55.7	68.3	103.1	44.9	37.5	51.8	64.5	87	68.4	56.6	49.9	43.8	21	60	34.4	37.5
CYB5R1	741	1772.2	1290	1238	1238.4	1741.6	1620	1507.8	1494	1642.8	1631.9	1671.8	1273.9	1444.2	1592.6	1836.1	1596.6	1581.5	1393	1264.9	1365.8	1471.6	1214	2949.4	1846.9	2375	2398.6	2159.7	2513.9	2244.6	2290.6	1884.1	1578.6
VAPA	3406.25	1771.55	2146.35	3158.1	3096.4	3026.05	2641.25	2187.25	1987.25	2285.05	2646.3	2612	2648.95	3168.3	2418.05	2761.5	2754.85	2341	2691.45	2543.35	2874.9	3068.3	3437.25	2202.3	2721.9	1844.6	2585.05	2149.05	2258.7	2698.05	2229.3	2459.3	2244.7
FECH	342.65	434.55	420.25	260.85	272.1	309.55	393.9	383.65	429.65	430	398.2	378.55	308.3	356.95	359.3	357.5	355.3	357.15	330.95	374.7	380.6	361.85	324.2	564.8	507.7	477.8	481.8	493.9	510.25	504.45	571.15	485.4	433.7
ANKS1A	715.7	651.8	588.7	183.3	391.1	326.8	392.6	369.1	367.8	398.6	477.6	663.1	594.4	346	557.2	401.5	254.1	607.8	556.9	388.8	588.8	346.6	373	364.9	319.7	328	362.4	619.7	274.4	361.4	525.6	515.6	308.8
MTRF1	103.4	139.3	21.8	64.9	113.7	107	108.1	166.4	116.4	110.8	88.7	117.4	86.3	130.7	74.1	27	141.2	119.2	169.1	153.2	164.6	108.6	142.9	40	79.5	12.2	100.6	79.2	74.2	60.8	77.8	65.3	117.6
TMEM53	281.8	286	265	208.3	304.9	264.4	220.1	234.8	278.7	253.5	339.3	251.6	253.7	236.2	363	263.8	235.5	197.4	193	334.8	303.5	206	209.3	327.5	278.4	278.2	358.4	304.6	193.6	463.1	273	247.1	258
DAG1	528.2	772.45	657.25	382.65	554.7	583.15	1051.35	764.5	734.3	658.7	761.05	1097.8	659.8	596.95	888.6	628.25	571.95	501.3	455.5	514.65	789.5	451.5	496.65	835.8	844.65	786.8	454.6	684.45	652.3	523.35	858.85	788.15	745.05
KBTBD4	179.25	326.45	227.1	46.5	115.8	119.75	93.95	95.1	121.75	71.65	222.3	223.35	99	188.3	267.05	229.75	351.25	303.75	366.6	283.45	319.2	185.55	60.5	198.75	354.25	56.45	347.45	327.55	225.85	307.7	106.8	305.9	143.1
LAMA2	300.8	463.4	1055.7	118.15	255.9	1432.15	278.4	337.1	232.65	198.9	199.2	230.15	106.15	18.4	1400.35	89.7	123.2	58.15	279.75	77.45	476.75	112.9	121.9	520.4	142.45	159.35	225.1	779.6	157.05	192.6	159.45	549.6	216.15
GPS1	276.7	455.4	523.9	249.8	299.2	447.3	504.8	543.6	534.1	374.5	315.4	222.3	256.9	171.9	255.9	251.7	327.9	272.5	318.9	370.6	282.3	227.3	380	313.8	206.1	253.5	548.5	434.8	349.8	364.2	249.9	268	405.1
SGPL1	605.6	494.5	521	472.3	401.6	261.2	386.4	247.5	307	394	545.6	430.9	913	581.8	383.3	645.1	911.7	1101.8	835.3	785.6	495.2	510.7	459.9	484.1	484.1	527.6	476.7	322.4	528.2	275.4	540.1	534.1	648.6
GAP43	35.2	133.4	29.9	44.7	101.7	39.1	320.3	60.6	62.4	29.6	166.6	113.4	155.8	310.2	108	137.7	63.6	171.2	189.7	150.4	409	170.3	347.9	379.6	273.1	88.8	308	70.8	143.7	125.4	181.6	445.3	232.6
INSIG1	670.8	441.5	608.7	4673.8	668.7	495.5	575.9	411.2	392.8	1194	620.8	686.2	658	522.4	479.9	612.8	426.7	737.4	431.2	689.2	410.8	607.9	560.8	620.7	581.4	510.4	422.4	660.2	282.4	569.7	695.6	549.8	296.8
MYH11	97.9	556.45	629.45	32	379.3	497.7	1872.6	541.4	455.15	349.15	529.9	932.1	35.7	252.8	2098.95	94.05	204.75	192.15	250.7	80.75	301.35	204.4	90.2	628.15	275.2	884.65	266.2	1646.2	146.4	237.65	245.65	693.7	479.65
MTRR	722.4	476.75	540.95	1567.3	995.45	620.1	512.5	502.35	510.9	377.6	558.65	436.2	564.8	663.3	428.25	365.05	505.5	541.25	636.65	525.15	478.45	680.1	418.35	666.85	562.85	572.9	488.5	710.3	564.65	549.45	736.9	518.75	674.15
PDIA6	2176.8	2873.25	2216.6	2595.05	4375	1780.1	1885.25	2119.2	2180.15	2552.85	2615.5	2686.4	2638.1	2317.65	2117.05	3063.35	3110.1	2921.95	2458.65	3365.55	2443.55	3486	2590.25	3388.85	3104.95	3551.45	2964.2	2073.5	4336.45	2839.9	4220.05	3582.9	2820
CKM	13.4	8.6	17.2	19.9	15.8	4.9	7.8	9.3	14.2	11	26.4	6.5	13.4	7.6	10.9	11.2	4.2	5.2	17.4	13.1	8.6	5.5	22	5277.6	7.8	12.6	4.8	11.8	3.6	13.2	15.5	6.4	19.2
NAT10	915.4	1031.4	516.4	2484	1668.2	1113.5	764.4	918.6	808.3	746.3	1181.3	739.5	832.4	957.4	850.8	537.9	829.3	703.5	634.4	526.6	714.6	505.2	788.8	835.9	972.2	644.6	555.8	906.1	1134.2	309.6	723.4	705.8	724.7
IFNA7	94.6	55.3	75.8	139.5	132.2	67.6	50.4	77.8	68.4	88.3	90.5	71.9	96	48.1	51.8	71.9	53.9	67.6	47.2	146.7	60.9	82.4	112.5	146.6	60	37.5	16.3	63.3	40.5	87.1	113.6	83.7	68
SNX6	1307.1	1940.4	1450.6	790.1	804.2	1910	1835.6	1701.8	1496.5	1816.6	2263.2	2479.6	2903.7	2432.4	1946.3	2241.3	2531.3	2664	2674.3	1435	1663	2017.8	1395.7	1487.8	1934.4	2413.3	1764.8	2353.5	2387.8	1589.3	1826.3	2118	1921.3
RPS6KA3	552.4	475.8	305.7	1587.9	642.1	558.6	645.2	448.1	429.8	563.6	621.1	803.1	562.2	712.7	571.1	1050	687.7	1058.9	684.2	632.3	524.8	761.1	804.5	815.7	549.2	692.4	313.9	548.7	777.9	374	454.4	748.3	471.9
MCM3AP	114.3	128.1	94.4	190.1	137.1	126.3	95.4	56.3	61.5	125.8	79.1	55.9	87.6	36.3	38.7	69.5	44.3	89.9	45.2	60.9	76	62.6	151.3	91.2	21.6	48.5	39.7	72.9	50.8	73.9	79.1	52.3	81.6
HCN4	19.9	16	15.4	20.5	27.9	19.7	9.6	24.4	9	5.8	92.9	7.5	20.4	10.6	10.5	18.8	11.8	10.6	22.4	25.6	30.2	26.7	8.8	43.2	13.2	4.8	23.3	18.3	7.9	15	21.3	11.2	14.4
THAP1	174.5	146.5	240.9	157.1	144	168.5	112.7	128.3	71.5	93.7	237	274.3	214.2	174.6	258.9	181.1	224.5	228	296.5	165.2	210.1	221.9	166.6	210.7	226.8	224.3	307.1	386.4	198.6	288	285.3	253.7	105.2
IFT74	27.3	84.4	66.35	7	22.6	52.2	35	38.35	45.65	22.5	54.6	48.95	67.3	47.15	60.7	21.15	37.55	43.8	46.25	23.2	52.25	34.85	10.6	25.75	58.4	50.85	48.95	63.45	46.5	97.2	32.8	22.55	45.85
ZNF706	2078.8	2535.3	1663.9	2224.3	1842.8	2837.8	2004.4	2091.1	1864.7	2289.7	2004.1	2405.1	1685.6	2230.7	2244.6	2510.2	3555.4	2889.4	3142.5	2871.7	2109.3	3918.2	2352.8	1629.5	2142.5	1952.1	3314.3	2679.5	2211.9	3209.9	1800.3	2044.3	2221
LTA	13.3	16.1	18.9	17.3	11.9	10.3	13.4	12.5	10.3	15.6	24.2	8.1	16.1	13	10.2	12.6	49.7	15.4	11.4	19.5	11.9	18.1	20.9	14	11.1	17.5	12.6	6.7	14.5	5.4	11.5	9	15.9
RAPGEF6	351.2	365.1	425.5	317.5	479.7	259	304.4	264	274.6	223	307.3	256.5	558.7	530	269.1	343	671.5	464.9	601.8	417.8	443.1	475.5	354.7	279.4	478.9	323	188.7	217.8	276.3	142.7	334.9	238.8	373.1
NDRG3	696.15	905.5	686.75	146.25	302.2	1095.6	1044.45	990.5	892.7	843.65	1291.2	1346.75	1022	1203.4	1074.25	1076.2	774.65	1177.1	849.75	752.95	969.8	609.65	643.2	1261.45	1092.35	1010.9	840.65	1195.95	885.95	833.3	917.45	1082.45	745.5
SNX16	109.8	69.5	76.7	26.5	69.1	75.5	47.1	32	51.7	52.8	63.8	87.7	81.3	86.5	92.8	53.4	31.3	64.4	51.2	63.7	122.7	50.8	68.7	57.8	69.1	106.2	63.5	70.1	75.8	91.2	79.8	118	29.7
MDK	1751.9	309.5	107.5	47.4	111.4	195.3	265.7	306.5	218.2	262.9	101.5	182.4	262.5	74.2	99.7	408.3	232.8	319.9	213.3	441	206.7	151.3	452.9	60.9	102.1	680.5	686.9	235	206.2	403.8	367.4	703.6	181.9
TIAL1	163.5	114	179.3	194.6	303.3	277.4	192.6	223.1	218.2	152.1	132.7	217.9	207.7	127.6	219.7	136.5	187.6	150.9	199.1	167.4	192.8	214.7	210.6	198.7	150.6	163.7	222	159.7	133	168.4	151.5	166.4	153.1
HIST1H2BJ	5	5.8	12.8	6.8	3.5	3	5.7	31.5	11.8	6.6	21.2	4.2	9.4	2.9	5.9	3.6	4.8	1.7	22.3	6	4.7	4.2	2.4	4.9	6.8	3.1	7.7	3.5	3.4	3.2	4.4	5.7	2.6
JMJD1C	900.4	551.4	701	619.1	503.3	400.2	415.1	476.5	442	329.5	407.4	1082	659.7	587.7	718.3	622.8	487.1	560.6	866.1	561.6	1042	697.9	294	668.5	556.6	529.2	303.4	610.5	335.2	288.3	707.6	641.2	440.4
GPR107	250.3	244.5	173.55	289.25	218.55	160.25	174.75	176.2	163.85	232.85	324.65	244.9	225.8	220.8	231.1	234.45	241.65	236.75	235.15	242.2	227.35	234.1	266.8	244.95	283.35	208.65	148	202.55	256.7	138.15	327.35	221.6	196.95
DMXL2	516.05	623	505.35	369.5	344.1	339.8	352.85	424.05	516.7	600.35	381.85	400.6	551.1	764.75	269.55	439.2	249.7	559.5	1062.95	661.5	802.35	1129.3	849.05	417.25	490.4	328	271.85	254.6	325.45	323.8	388.4	298.6	766.35
TAF13	1.1	23.4	0.4	19	23.5	13.8	10.1	6.9	3.4	2.5	1.3	17.3	5.3	14.5	13.3	3.5	1	4	10.8	1.3	0.8	4.3	13.3	1.3	5.1	5.4	20	10.3	12.1	2.4	6.3	0.9	27.5
OGN	619.3	328.7	606.5	243.6	140.5	292.4	1597.9	470.2	468.1	137.9	148.9	2525.7	90.1	131.7	350.3	1429.6	7.6	1057	496.2	258.3	2123.7	292	763.2	999.5	394.5	604.7	651	1605.9	639.4	453.9	832.9	3127.2	492.7
FZD6	638.7	432.5	443.3	136.5	263.3	216	219.7	193.2	158.7	189.7	200.5	807.4	314.1	176	490	452.1	181.3	360.5	484	281.8	571.1	379.7	263	241.6	173.2	246.9	185	364.7	189.6	176.2	315	392.8	150.4
CELSR2	151.8	131.35	124.45	142.6	113.2	69.9	136.95	146.95	110.45	120.1	152.35	142.45	148.85	134.55	144.25	89.7	111.55	133.15	102.8	155.1	148	98.95	104.75	190.1	118.55	102.85	119.4	146.75	67.5	114.95	134.9	152.15	123.35
YIF1B	172.6	132.9	124.2	198.2	229.7	118.2	141.4	107.9	133.5	177.3	201.9	108.2	103.4	79.5	120.2	95.8	82.6	89.2	110	121.7	147.8	89.6	157.8	143.5	88.6	151.2	25.9	158.4	81.7	149	220.3	108.9	116.2
CMAS	115.8	105.4	142.6	91.7	126.6	178.4	94.5	185.8	123.2	161.2	183.4	287.6	170.5	189.5	186.5	169.9	203.6	224.2	176.2	137.9	163.1	166.9	144.7	252.7	130.2	215.1	187	214.3	218	234.2	238	170.1	117.3
DARS2	176.5	135.9	240.9	194.7	155.9	140.5	142.8	185.8	171.9	203	190.2	135.5	169.8	187.7	192.2	134.9	171.9	174.7	141.4	194.9	131.7	215.1	213.2	181.9	274.2	183	127.3	184.8	172.2	140.7	240.4	170	163.5
GTF2H3	632.6	551.3	352.4	656.6	378.9	877.1	654	616.3	637.2	671.9	558	361.1	491.3	845.6	461.1	146.4	615.3	813.8	914.8	405.4	539	402.5	731.8	800.6	370.6	414	477.7	386	211.6	443.5	284.9	300.2	492.9
LMCD1	1352	814.1	1285.3	4944.4	862.1	1237.2	898.1	640.1	512.7	679.4	659.9	1199.5	695.5	458.1	1825	944	724.1	881.7	896.6	765.7	985.3	729.3	851.1	681.8	681.2	711.9	831.2	1513.1	666.2	1049.7	755	1317.9	711.3
ELOVL4	33.6	70.8	83.7	46.6	54.6	94.2	82.9	47.2	52	7.3	81.7	109	149.1	134.7	75.6	43.6	11.8	41.7	46.8	89.7	67.2	10.2	39.2	164.6	136.5	126.8	79.7	97.3	64.6	55.3	19.5	96.2	7.3
SCN4A	24.9	29.3	228.4	22.8	24	26.2	26.2	91	29.4	15.5	27.5	28.1	20	11	88.1	20.1	70.5	23.2	26.4	22.6	14.1	14.2	25.2	39.5	30.2	98.8	23.2	20.6	28	24.8	14.6	11.2	15.7
MSH3	216.65	168.7	233.85	150.1	196.6	201.9	189.1	186.6	182.9	162.25	143.95	146.55	200.15	96.15	141.8	215.85	211.95	135.75	176.2	103.15	177	121.65	198	160.15	134.15	165.9	149.4	150.85	145.2	258.85	124.65	150.3	193.4
RNASE4	537.05	1521.25	3379.2	480.05	1235.7	2573.05	967.3	1170.4	1015.8	984.3	1326.8	1717.05	593	679.1	3239.05	793	483	551.2	770.75	634.5	1265	1057.4	793.55	1371.5	1139	2074.1	1680.55	3695.45	1389.15	2149.55	1853.8	1507.15	1262
CST3	7351.4	12777.8	7820.7	6505	10169.9	14268.8	14613.5	13313.5	11478.4	10528	12188.4	10735.8	9035.5	11154.8	8573.5	11524.4	14095.8	15717.3	8462.2	11293.7	11909.2	13686.7	14241.4	8863.9	9666.9	10769.1	9908.3	12176.3	12142.5	13671.9	12058	10094.8	14162
SMOX	306.55	85.15	74.4	125.6	71	140.6	172.85	151.45	139	164.7	131.1	65.05	183.05	118.95	84.2	188.95	179.1	140.9	337.55	196.05	109.75	197.5	234.45	68.6	51.2	123.35	156.45	101.95	142.75	86.45	93.2	177.75	121.65
CLCN7	313.1	125.4	113.8	99.7	138.9	114.7	106.8	153.2	171	187.2	247.9	113.8	652.8	295.5	165.9	294.1	155.1	169.9	176.5	452	288.9	336.4	206.1	71.9	89.7	281.7	269.4	200.7	125.1	176.1	214.6	260.7	318.2
TBC1D19	14.7	29.9	23.5	17.9	27.7	64	149.8	201.8	167.4	64.9	50.4	164.5	158.1	65.7	205.3	142.3	136.3	137	94.6	142.9	356.5	83.2	86.8	147.6	346.9	61.9	233.6	227.6	114.4	205.5	95.5	183.4	136.6
POLR2L	1470.75	1709.5	2394.55	1379.55	1444.65	1383.8	1754.8	1138.95	1069.6	1447.15	1904.85	1504.2	1669.2	1578	1709	1588.3	1597.9	1915	1384.1	1929.55	1213.9	1844.85	1092.75	1816.5	1904.95	1825.8	2815	2764.3	1987.75	3667.85	2552.7	1783.85	1572.15
ANXA6	2138.3	1630.8	3102.8	516.7	1259.1	1769.4	2257.4	2553.4	1701.1	1568.4	2106.7	1462	2205.6	1733.2	2038.8	2215.8	1932	2166.8	1495.2	2048.1	1458.9	1303.4	2311	1503.9	1470.2	1724.8	2105.6	2186.6	1126	1343.5	1186.9	2107.9	2009.1
MYCN	7.7	47.2	10.6	7.7	7.5	15.2	26.3	7.9	14.4	11.4	11.3	11.4	9	4.3	12.7	10	12.3	23	6	8.8	5.6	11.1	18.6	19.1	8.2	9.7	6.3	8.2	14.9	18.1	13.1	10.3	6.7
APEX2	276	155.5	203.7	295.3	145.3	195.2	433.2	322.1	289.3	250.4	274.4	183	293.9	181.6	205.1	230.6	295.9	456.3	273.6	365.3	294.7	172.6	337.6	346.1	215.7	273.8	341.3	186.9	364	243.1	332.5	210.3	219.7
ATIC	719.5	949.5	874	1349.1	1251.2	1255.8	1177.5	942.7	1110.2	984.9	1856.7	1067.7	1448.4	1501	1164.2	1100.6	1739.2	1399.8	908.8	1464.5	1031.9	1241.4	931.5	1367.4	1653	1267.9	1463.7	1208	1534.7	1416.4	1486.4	1274.8	1435.2
SOD2	511.8	688.7	571.6	1750.6	1213.9	527.5	144.9	227.8	347.2	1072.1	890	330.6	490.4	944.3	242.5	596.3	251	493.3	405.6	406.8	259.9	520.7	1752.5	200.5	357.5	151.4	169.2	143.1	597.4	507.5	259.5	137.5	303.8
CLEC7A	463.6	663.3	174.3	1108.5	377.5	172.2	295.8	546.3	615.3	699.4	640.5	264.7	501.8	650	206.2	402.6	470.4	571.2	873.7	614.3	598.3	811.9	923.6	450.7	461.3	282	409.6	134.6	547.6	612.8	717.1	310.3	771.9
GRIA4	95.8	106.1	75.8	138.6	182.1	47	10.2	118.4	11.6	10.4	151.5	79.7	123.6	99.4	52.1	78.4	57.1	64.2	37.1	47.1	21.3	67.4	21.3	68.4	75.6	10.6	78.6	62.9	31.8	50.7	131.2	36.6	78.5
LEPROTL1	871	659.9	749.75	521.8	627.05	530.8	1018.1	792.05	770.55	747.35	1021.3	1095.8	1046.1	1305.05	895.15	1146.65	1364.5	1176.35	1156.55	954	807.9	1054.8	1023	894.6	962.35	763.6	1118.2	852	917.5	1231.25	813.75	921.85	873.3
DOCK3	4.6	10.9	7.7	10.6	10	8.8	8.2	7.2	34.9	9.1	9.6	7.9	6.7	5.3	13.3	4.5	10.2	4.3	6.3	7	13.4	7.9	4.8	9.3	26.9	11.1	5.8	8.6	10.4	5.2	11.4	3.9	45.6
TSC1	807.4	861.9	813	576.1	581.7	364.1	621	764.2	773.7	752.1	664	604.9	606.4	534.2	672.9	404.5	498	444.2	655.4	516.4	870.2	670	622.4	656.3	591	470.5	498.7	485.3	430.3	399	478.9	559.1	866
TAOK3	372.25	324.9	283.55	253.55	341.5	365.95	435	356.15	376	322.65	387.35	427.35	492.2	569.65	349.25	428.3	447.85	424.3	386.85	379.55	469	322.35	378.1	376.1	418.1	340	257.65	222.7	346.05	343.85	402.5	332.05	361.05
SPATA20	400.4	536.8	458.5	394.2	413.1	750.4	1548.6	1090.2	1065.4	1451.8	1017.7	796.1	1218.4	661.3	406.5	446.4	1166.7	693.3	1020.8	841.6	1065.8	836.4	757.9	831.2	1071.5	597.1	1767.4	853.9	1160.6	1537	1519.5	974	1557.6
SLC3A1	37.05	36.1	41.5	37.4	48.75	33.7	12.9	6.75	31.95	11	28.95	28	36.3	31.9	40.25	41.4	26.1	28.5	17.3	37.75	35.4	35.3	33.35	56.15	31.8	27.65	30.95	37.75	24.5	27.15	54.4	54.55	31.1
CD320	145.9	260.3	419.8	364.2	144.7	408.6	252.2	516.6	593.6	130.5	149.9	234	235.8	210.8	308.5	226.4	293.2	318.1	152.6	269.5	151	167.3	52.1	450.6	538.2	605.4	670.5	575.8	385.6	390.5	311	299.8	158.5
MRPL12	377.7	414.2	188.3	641.6	650.4	283.6	447.1	236.6	370	326.7	349.3	230.8	360	410.6	346.9	310	403.6	355.7	283.6	434.3	302.1	197	413.4	389.4	360	337.5	455.6	317.2	611.7	548.4	317.6	270.2	435.4
SNRPB	1410.35	1669.35	1041.5	3072.25	1839.75	2121.65	1833.85	1266.3	1219.7	1525.95	1617.15	1291	1545.3	1588.95	1498.95	1785.35	2516.7	1623.75	1150.55	2137.25	1250.05	1559.6	1621.55	1242.55	1389.2	1374.15	1744.4	1297.4	2051.1	1860.75	1331.05	1445.25	1258.65
SHC1	3069.45	1400.15	2018.65	1381.8	1963.6	1652.95	1916.55	1977.1	1877.05	2468.45	2021.75	1780.25	2453.3	2682.05	2057.75	1817.8	1602.3	1906.45	1755	2356.4	2067.65	2232.9	1698.7	1864.85	2437.4	2389.7	2256.4	1436.85	2387.85	1721.5	2411.4	2387.95	1689.65
ASB9	147.4	152.1	129.4	85.5	85.5	114.2	132.8	86.3	105.7	58.4	97.9	119.9	113.5	101.2	135.9	115.1	57.3	86.6	126.4	109.9	128.1	118.2	94.4	86.2	72.1	58.2	136.1	227.3	96.9	75.6	48.9	95.3	183.1
MPL	38.1	14.6	14.6	18.4	35.1	17.3	10	26.5	20.3	18.3	12.1	14.2	9.9	15.5	10.2	13	24.7	13.7	8.9	12	36.4	22.1	17.6	15.1	15.4	29.9	24.9	55.2	13.9	12.5	11.1	11.9	9.1
ACTA2	2408.15	2011.15	1544.45	651.75	888.35	1653.85	4273.5	2411	1812.75	1273.25	2088	3267.75	2189.95	1654.85	4825.25	1431.4	1577.5	1455.25	1572.95	1468.45	2476.15	885.45	943.35	2176.1	1162.45	2059.35	1863.25	4082.2	954.3	2072.5	1292.5	3962	1624.1
LILRB2	464.5	481.85	210	1009.25	479.1	287.7	638.1	620.5	736.15	597.65	711.4	314.5	681	905.45	252.35	702.95	563.9	829.2	915.75	659.6	625.2	888.35	1529.55	499.1	429.85	349.6	271.45	178.2	546.9	316.9	616.3	379.4	729.4
THBS1	983.8	118.1	115.9	679.2	1427.2	108.6	126.9	36.9	103.8	111.4	138.5	225.1	177	85.6	197.7	112.5	65.3	107	485.2	119.9	112.3	114.8	110.8	42	66.3	104.7	76.7	80.5	73.7	50	83.4	330.7	77.7
GRIA3	15.2	8.3	20.1	11.4	26.2	19	8.6	11	43.9	35.2	13.8	27.4	5.9	6.1	6.7	8.7	9.5	15.2	53.5	43.8	18.6	8.5	13	16.4	11.5	24.6	64.6	6.7	14.9	4.9	36.9	15.9	38.2
DSC3	56.75	55.2	49.85	89.9	85.25	35.35	18.4	27	44.9	47.55	74.25	42.9	99.45	25.45	38.9	69.15	40.85	20.3	52.85	55.2	61.9	48.25	33.1	81.95	35.75	59.6	50.15	49.4	23.95	39.4	53.15	38.9	39.05
SCRIB	377.7	322.7	294.8	297.8	399.9	216.6	265.8	230.9	211.5	160.1	314.6	308.1	337.7	308.7	290.5	233.2	288.4	268.9	294.8	372.1	279.8	243.7	207.1	239.7	229.4	206	227.9	340.9	158.3	192.6	255.8	279.1	159.2
RPS6KB1	270.15	193.7	189.5	228.3	193.75	140.15	166.6	183.15	131.9	187.75	131.85	186.7	163.1	155.3	150.8	168.9	181.75	154.15	213.8	146.35	177.2	191.45	142.1	165.3	137.25	168.45	166.85	163.3	174.6	154.85	155.05	204.05	129.9
ADRA2B	102.4	180.7	78.1	26	144.8	33	13.3	108	115.7	50.5	106.2	66.4	79.5	102.1	65.7	30.6	42.1	71.6	62.1	40.9	74.3	29.5	32.2	138.5	55.9	77.1	26.6	43.8	64.8	93.5	124.8	118	69.9
AIP	719.3	890.15	982.2	484.75	545.45	1120.85	1060.3	981.6	896	917.3	1277.85	1169.85	938.65	1202.6	1178.3	912.4	1144.8	988.25	635.3	1182	1059.6	794.75	753.35	1021.95	931.5	903.9	1378.9	1464.65	722.45	1648.4	970.8	860.25	840.3
TG	182.5	49.7	229.7	61.8	209.1	91.3	105.4	50.7	34.7	197.2	162.7	108.8	186.2	122.8	66	157.9	79.9	82.5	96.4	112.5	116.3	116	220.3	152.7	123.4	149.4	25.5	118.9	107.5	105.6	142.1	100.8	75.9
UPB1	15.8	9.5	50.2	12.8	16.6	3.9	8.5	11.3	15	6.6	10.4	4.4	6	12.1	12.6	4.3	17.9	21.2	5.1	38.8	7	5.6	12	6.3	4.9	11	7.1	4.6	4	3.7	33	8.7	5
CEP76	85.95	86.05	110.5	35.5	109.9	167.6	107.15	57.2	67.65	64.75	95.3	148.9	138.9	142.7	147.15	135.65	112.65	146.95	107.6	87.85	178.25	110.8	84	118.6	163.95	97.8	139.65	111.85	121.6	128.2	99.25	147.2	119.95
BIN1	948.5	844.4	825.3	1662.4	834.2	1724.1	792.5	1059.7	868.8	1035.1	705.4	634.3	799	712.8	634.3	766.1	1095.5	837.9	614.4	877.7	673.7	674.7	774.8	730.3	1156.1	1079.7	798.3	653.9	625.2	706	704.1	511.9	829.1
OR10H3	37.6	120.3	200.8	202.4	259.7	136.4	116.2	105.3	130.2	184.5	170.9	148.4	203.2	112.3	98.8	136.3	53.3	135.3	127.6	218.5	62.4	142.4	198.8	167.6	109.9	130.6	86.7	171.8	99.4	169.9	243.7	143.3	141.8
FAM53B	650.7	687	573.6	457.3	530.1	548.7	808	602.8	639.1	646.4	800.8	442.3	740.5	612.7	497.2	544.2	809.5	770	701.3	693.1	418.6	497.1	815.9	578.6	506.4	532.8	649.8	441.6	501.9	477.2	675.3	472.4	853.1
REEP1	236.45	168.6	171.55	172.5	172	112.15	279.1	134.2	156.7	173.95	245.85	226.7	196.35	157.3	474.75	147.4	149.8	134	193.7	240.9	308.5	153.75	137.45	327.2	154.7	126.9	146.95	357.85	128.9	140.75	182.45	244.1	179.25
HCFC2	236.2	167.1	209.1	109.3	184.2	422.6	249.5	224.7	197.1	106.2	215.9	246.2	193.8	205.8	184.3	265.6	207.9	230.6	219.8	214.1	280.7	289.8	166.7	241.7	160.6	175.2	188.2	222.4	228	135.9	230.2	203.5	252
CASP8	399.75	259.8	338.8	471.75	274.5	205.8	243.25	251.85	277.55	215.25	217.25	172.95	270.45	292.1	233.75	295.5	266.75	255.9	346.7	327	299.9	335.55	277.95	218.55	253.15	241.75	222.55	244.25	219.35	257.7	211.65	206.65	341.4
SLC22A18	355.5	345.4	164.6	233.6	186.7	251.1	428.1	350.5	360.4	457.6	338.7	277.4	344.1	416.7	213.3	347.7	422.9	527	358.5	216	279.1	275.5	505.6	474.1	539	665	672.8	271.5	414.1	553.8	539.6	367.6	590.4
HAMP	214.6	127.8	118.8	119.7	134.6	84.4	144.3	146.5	162.9	221.8	253.5	100.9	214.7	156.4	106.9	142.1	162.3	187.9	430.3	163.6	103.8	182.1	224	161.6	128.2	73.8	112.7	105.5	110.4	116.6	74.6	105.6	95.8
TBX3	136.7	72.7	472.7	51.5	15.8	131.6	161	181.8	178.4	85.3	167.6	104.1	195.4	19.9	163.7	15.6	58.9	108.9	131	99.4	396.1	106.5	144.9	185	164.3	216.6	57.8	237.3	105.1	101.6	109	413.7	99.6
SSX5	16.5	9.3	14.2	18	7.5	15	8.2	8.9	8.4	9.3	20.8	13.7	27.5	34.6	5.4	16.8	10.1	11.2	6.9	11.7	9.8	11.2	11.8	18.5	10.2	7.7	7.3	17.9	4.5	8.8	25.3	19.7	8
ATP8B2	301.2	313.7	168.7	239.1	208.2	326.7	402.9	470	518.4	237.7	128.2	257.9	125.1	170.1	214.2	237	172.6	140.4	217	168.4	181.2	183.7	488.5	306.2	206	313.7	273.4	158.9	238	131.7	84.8	280.7	291.8
PEX11B	844.4	907.2	910.2	720.1	610.6	922.2	1056.6	815.5	785.1	668.9	1065.6	1020.7	963.2	1122.1	963.8	980.7	1103.2	1068.9	945.1	855.8	1166.3	1060.5	691.2	1139.6	1050.1	1133.6	1313.3	1215.2	1073.2	1257.3	968.7	1213.7	910.2
MID1IP1	572.9	733.9	635.5	614.6	445.7	713.8	815.2	784.7	678.3	541.8	946.3	852.5	659.6	798.8	1096.2	701.1	750.4	620.8	508.8	724.1	899.3	938.9	863.5	902.6	786.2	570.1	573.2	743.8	633.3	560.3	833	673.6	797.9
FCN1	626	192.9	207	2234	366.6	112.4	69.6	164	89.9	357.2	195.2	76.4	357.4	481.5	66.2	389.1	512	1382.1	329	471	93.6	293	548	87.9	113	243.8	208.1	98.9	433.3	182.5	142.3	187.5	177.6
TAL1	75.8	101.5	133.2	31.1	42	100.4	85.5	51.2	46	115	150.8	76.7	96.7	64.4	41.5	58	36.4	19.6	95.6	48.9	114.2	42.8	79.7	127.6	92.4	74	23.9	59.3	56.9	69.3	99.9	74.3	85.8
AASDHPPT	581.35	486.4	640	913.05	960.25	568.05	342.9	333.95	330.3	421.25	420.3	699.3	591.75	629.15	617.1	553.2	464.35	577.8	600.2	530.95	659.95	718.1	445.4	506.85	626.3	496.2	544.5	590.75	545.25	614.9	602.6	585.25	511.9
GFAP	36.9	18.5	46.65	49.55	40.4	31.5	8	16.7	13	8.8	8.4	11.95	6.6	8.05	10.1	21.4	7.4	4.9	5.55	30.85	7.95	10.45	23.4	13.3	11.75	5.7	11.3	12.55	4.1	13.7	12.55	7.8	8
PLA2G4C	633.9	445.1	563	65.1	151.3	142.4	369.9	638.7	762.3	559.4	843.2	533.3	593.3	672	336.4	509	683.4	949.7	1745.4	720.1	459.3	664.8	635.9	345.7	696.3	554.8	524.1	639.5	154.4	436.9	402.6	274.1	373.2
STUB1	1313.8	1604.7	1575.8	1101.1	1259.7	2209.5	1651.9	1483.3	1510.7	1196.2	2269.5	1906.6	1818.1	2122.5	2109.3	1613.2	1808.9	1613.9	1235.1	1528.5	1784.9	1641.3	1206.4	1786.8	1982.8	1834	2328.6	2759.6	1937.9	2948.8	1902.9	1762.2	1400.5
PGLYRP1	13.4	14.6	8.8	99.3	14.2	18	12.5	14.3	21.6	35.7	6.4	5.5	6.7	4.9	4.5	10	13.4	4.1	10.9	12	4.4	9.2	15.9	7.3	4.3	20.2	6.7	5.2	3.3	6.3	5.5	4.3	17.2
CNN2	721	956.5	938.4	1034.2	575.1	670.6	976.4	673.9	593	833.4	1035.6	687.1	1253.4	915.6	607.8	988.3	1178.6	1270.3	459.2	809.1	754.5	950.8	781	835.1	812.4	1014.8	813.2	699.9	705.7	758.4	743.3	1041.4	647.4
CRYZ	751.2	659.4	1013.9	322.1	522.4	1165.1	822.7	519.4	486.5	512.9	766.8	682.3	579.7	415.6	613	472.6	796.1	1097.8	547.3	674.4	814.5	998.6	759.8	1045.9	1078.3	1006.1	882.4	1163	502.2	878.1	1185	1320.8	645.4
VAV3	168.45	226.05	153.55	245.95	251.95	111.75	138.6	164.9	292.2	155.85	120	219.05	266.9	368.35	142.45	224.4	360.35	204	215.15	275.25	211.85	207.6	265.7	250.15	243.3	187.8	191.3	114.75	236.35	159.9	232.05	165.85	292.75
NCAM2	37.6	29.6	52.1	8.9	35.9	23.9	20.1	52.4	42.7	44.7	60.1	67.5	80.3	87.6	51.4	57.5	41.1	44.8	32.8	51.1	29.8	24.2	28.8	38	55	4.9	28.8	47.6	77.1	40.7	95.6	63.4	36.7
SSR1	960.35	1176.85	1057.1	992.55	1299.9	1039.05	1088.2	695.3	933.6	934.75	1146.6	1392.55	1436.25	1474.7	1165.55	1700.35	1654	1612.2	1596.45	946.85	1178.1	1530.3	1426.9	1633.95	1508.85	1192.8	1084.2	1083.7	1734.15	1136.3	1212.75	1910.1	1206.25
THYN1	539.6	778.9	1512.6	208.7	442.5	730.7	670.9	762.7	782	563.5	996.6	967.5	816.4	860.6	1193.2	658.3	859.1	866.8	796.7	773.2	779	616	601.3	1206.2	1267.2	953.7	1503.2	1782.4	763.3	1641.4	955.6	990.7	956.2
CYP2E1	86.5	58.5	20.9	52.3	21.7	50	42.3	91.1	88.8	74.4	63.2	20.4	37.6	47.3	24.5	36.8	43.7	51.8	76	38.8	58.7	57.6	35.4	55.6	30.8	42	41.7	41.1	21.1	25.1	60.2	15	73.8
GPR143	9.9	9	12.1	6.3	16.3	20.1	5	12	14	5.4	16.1	12.9	7.8	18.3	4.6	5.4	5.2	5.9	14.9	15.4	6.8	3.2	15.5	15.7	16.1	4.5	15.4	11.6	18.2	24.8	32.8	5.9	4
TEAD4	292.7	170.9	113.4	705.7	319	110.5	97.4	72.5	77.7	208.7	211.9	171.1	324.25	213.2	229	210.2	121.65	172.5	175.95	258.65	230.8	149.95	189.2	220	229.75	119.45	73.45	109.4	270.8	175.5	155	181.55	108.8
ASCL3	47.9	102.8	57.3	114	88.4	9.1	49	47.1	78.9	28.5	45.9	95.7	110.1	138.7	72.6	51.3	78.5	81.1	85.1	92.8	88.9	93.8	57.1	24.5	74.7	64.6	71.1	100.1	79.6	68.1	64.2	16.6	13.4
FARP2	176.9	224.4	216.4	303.8	317.2	189	129.2	307.6	277.9	191.7	158.8	180.6	134.2	217.7	211.1	219	185.4	156.7	276.1	235	273.3	269.4	225.3	205.5	162.5	181.2	106	166.3	104.4	178.1	174.3	133	219.8
PON3	173.6	82.7	232.2	28.3	130.1	85.4	110.3	23.1	133.6	88.5	177	76.8	136.9	74.2	76.7	49.5	44.6	24.9	24.9	161.9	110.1	222	74	219.6	86.2	63.6	129.9	112.3	77.4	118	78.3	106.4	144.4
IL19	76.2	120.6	188.6	185.3	218	54.3	57	65.6	91.5	136	98.6	110.4	180.2	28.8	22.8	121.2	55	54.6	127.5	215	117.1	121.1	100.7	142	50.8	21.3	99.5	70.6	47.3	91.5	116.6	112.8	24.1
EWSR1	412.1	261.1	388.7	537.6	451.6	459.5	513.5	401.4	530.9	474.3	371.5	349.7	342.7	375.2	402.9	349.1	482.8	481.5	269.8	487.9	352.5	404.2	591.2	308.1	418	380	254	324.1	410.6	248.1	421.1	356.1	546.8
GPX4	3086.5	5444.9	7025.3	2083.8	3467.2	5575.7	5377	4945.5	4787.9	4271	2349.1	3016	2580.2	2983.5	4367.7	3509	4590.4	3166.1	3101.9	2644.9	2684.5	3721.5	3224.3	2621.6	5494.8	5055.7	5907.3	5604.2	3037.3	6091.7	2846.4	2159.8	4619.8
SYNGR2	997.3	1182.3	611.6	824	1030.8	974.1	1776.4	1247.5	1104.1	1361.9	1881.2	1345.6	1900	2741.4	1236.4	1994.1	2802	2766.3	1527.4	1737.4	1294.4	2395.3	1989.7	1722.8	1674.4	1347.1	1984.8	1242.7	2136.8	2443.2	1838.3	1367.1	1846.7
CDC25C	66.2	61.7	68.8	51.6	77	41.9	38.9	34.8	41	48.4	32.6	42.7	77.1	58.7	51.3	55.3	24.2	40.8	22.3	30	43.9	20.6	44.7	25.1	41.9	9.1	13.4	45.9	11	33.6	48.2	31.3	61.6
BRD3	955.05	1063.3	778.8	442.2	596.2	966.4	904.25	908.85	893.75	717.9	1063.7	1041.1	1202.55	1071.8	1053.1	976.35	853.05	881.65	804	871.3	866.1	499.95	782.85	937.95	916.8	705.65	597.45	848.45	610.35	348.85	820.8	1159.45	701.4
P4HA1	945.8	1347.2	1111.9	912.1	1359.8	1099.7	1070	1049.7	1156.4	1582.3	1101.5	1113.9	1542.6	1195.7	1195	1387.3	1062.9	1545	2218	1168.4	1453.8	1791.4	2376.9	1608.2	2206.5	1258.8	1095.4	1072.7	1975	1031.1	1675.3	1885	1441.7
ALAD	232.5	285.1	219.75	66.4	188.6	244.05	283.45	271.95	328.85	331.7	158.6	176.95	155.45	176.1	277.25	174	183.4	181.2	155.65	208.65	254.85	165.8	242.85	230.15	257.9	204.15	191.45	222.5	212.55	191.3	150.4	204.75	291.7
FTL	20962.4	30962	21707.4	19859.3	16651.5	20506.7	27158	23791	23485.7	28293.7	15921	12481.6	14662.1	16525.5	12473.8	15973.2	17789.6	16193.5	15994.4	18140	16296.5	19148	20402.5	14701.2	15024.4	17577.8	17171.9	13152.1	15952.5	18187.3	15230.4	13228.5	25638
LGR5	12.25	25.2	11.3	10.45	43.25	34	9.7	29.4	36.35	14.95	20.45	14.65	10.8	4.95	45.05	7.65	23.75	21.9	5	19.35	20.95	18.75	27.5	39.1	25.05	42.65	51.25	26.75	5.6	26.05	75.9	11.15	68.3
RPL3L	46.7	71.9	50.9	42.8	39.3	67.9	93.7	109.5	26.8	71.8	83.9	16.4	48.2	18.7	51.6	4.7	23.6	3.5	35.1	95.3	99.5	14.4	27.6	160.2	26	53.5	20.7	16.2	4.5	51.1	33.6	26.8	108
ERCC8	157.5	157.1	207.45	272.75	222.2	213.65	140.25	149	187.65	133.65	205.1	171.6	241.85	194.5	201.35	150.65	177.5	186.3	193.15	196.4	242.9	206.2	161.4	229.15	250.95	153.6	174.15	304.1	217.7	307.9	270.95	258.3	176.1
DGKZ	833.9	755.6	494.5	862.4	511.2	515.4	854.9	868.4	723.5	578	956.2	496	950.8	874	618.8	726.8	830.9	872.4	757.2	713.7	621.8	538.6	736.9	607.2	622	522.7	587.3	510.3	653.1	430.9	681.2	639.5	697.6
TROAP	241.2	277.3	253.7	288.7	257.7	199	201.6	178	259.6	267	214.3	158.5	247.7	216.2	165.9	186.1	122.8	96.9	286.5	433.2	244.5	242.4	214.5	195.4	194.3	166.4	153.8	133.4	127	192.3	189.4	166.7	297.6
PFKFB4	32.6	40.4	20.8	21.3	64.2	21.1	11.9	38.9	18.9	30.8	44.5	26.1	31.1	14	24	16.8	13.4	68.2	122.5	37.8	28.3	23.9	88.5	37.3	23.2	25.9	19.7	26.7	52.9	50	40.5	17.3	15.9
CDC34	371.2	427.1	488.8	395	285.1	669.3	606.3	510.5	557	501.6	419.7	553.1	531.2	579.9	477	463.7	465.8	540.8	478.9	428.3	528.8	434.8	482.1	504.7	494.8	414.1	613.8	571.2	476.5	419.6	380.7	449.5	578.4
ITPA	1130.2	1108.5	942	782.6	1189.5	1273.3	1193.9	805.5	1129.6	1059.8	1357.8	937.1	1222.1	1467.3	1227.1	1096.4	1298.8	1218.7	866.5	1244.9	1394.9	1186	1252.1	1197.9	1415.8	947.6	1365.9	843.2	1051.8	1520.6	1047	906.1	1119.8
RRAGB	118.4	109.1	92.3	123.8	137.2	108.8	72.9	125.9	95.9	141	75.5	148.5	129.2	47.6	151.9	79.3	117.9	159.5	124.4	113.1	144.8	71.8	120.5	167.2	74.7	125.8	176.6	208.7	119.7	179.4	135.1	206.1	93.4
OCRL	346.35	268.3	321.15	318.45	345.1	306.75	256.85	291.8	266.4	366.05	411.9	298.15	257.25	264.35	364.05	337.95	206.35	239.35	248	324.35	314.25	310.75	293.7	465.6	321.95	301.5	212.85	302.4	286.4	196.05	322.95	346.45	318.5
KCNQ1	29.6	33.9	28.8	37.5	26.9	31.9	23.8	81.6	37.3	109.7	19.6	24.2	17.1	19.3	22.1	22.6	8	14	46.7	41.4	23.6	36.5	36.4	19.4	42	29.3	90.9	34.3	20.6	42.2	22.4	28.9	137.4
METRN	336.5	152.9	202.7	93.9	156	234.3	437	292.9	211.9	360.1	198.4	170	273.8	138.1	201.5	202.8	303.2	210.1	319.6	242.6	171.2	216.8	220.6	244.2	190	367.4	477.2	216.1	325.5	402	187.2	237.8	192
RASSF7	234.5	229.6	259.9	261.55	226.4	267.2	390.85	293.9	326.2	308.3	362.7	327.8	347.75	419.8	296.25	327.15	349.9	306.7	323.5	433.65	317.9	350.9	326	319.45	361	231.05	254.8	263.75	240.95	433.9	350.2	257.45	274.05
GABRE	273.5	127.5	1429.9	95.7	453.3	104.4	60.8	181	181.7	254.5	139	122.7	59.2	78.4	170.8	41.1	57.8	59.9	112.1	233	220.1	457.2	144.6	145	90.2	95.9	150.2	221.1	57.6	80	106.1	70.6	278.5
PTPRE	1439.3	658.3	648.1	2860.8	782.4	516	564.5	893.8	727.8	971	1274.8	891.5	1326.9	1638.8	1206.5	766.4	1033.4	1023.5	1226.2	1323.1	1254.7	1626.7	1443.1	683.3	608	503.4	477.2	465	437.1	439.7	525.6	704.7	740.1
PPA2	1024.1	1073.4	985.6	498.5	646.8	785.4	766.7	868.1	947	1126.4	780	786.3	799.1	762.4	714.8	512.2	926.8	779.3	847.3	460.4	793.1	666.5	867	738.5	833.9	920.6	1252.2	866.5	1101.6	1494.3	683.4	810.6	858.8
RPGR	438.3	153.1	239.4	270.8	219.7	138.8	121.9	71.8	84.8	139.8	148	149.3	205.1	131.3	172.8	103.3	167.4	121.1	133.3	178.3	227.8	201.6	125.3	107.1	105	119.2	82.1	257.5	129.8	44.1	95.8	89	100.9
F2RL1	99.4	51.6	68.6	108.55	70.15	19.8	41.7	36.6	70.6	47.85	26.95	69.25	118.1	44.55	44	75.15	49.35	51.3	64	73.5	65.6	54.1	37.35	58.65	29.3	61.85	72.95	61	53.9	76.7	63.85	60.05	19.5
CD99	11406.1	11206.6	5670.55	5477.55	5609.45	6948.4	11840.5	10188.6	9781.75	8562.7	6735.1	6338.65	5757.1	5429.75	6802	7754.4	6814.05	6616.9	5323.4	5404.1	9225.4	7388.55	9852.15	6359.25	6131.75	8421.55	6926.05	6258.15	8826	10065	6271.1	6986.1	8736.05
CAMP	15.8	25.9	32.8	186.8	36.9	86.5	13	23	32	32.7	23.8	12.4	27.1	31.8	23.6	18.7	23.6	35.3	24.8	32.6	24.1	81.4	25.2	45.5	37.1	15.7	34.9	32	26.3	42.4	35.2	21	27.3
COL4A4	4.2	6	5.2	9.7	6.6	4.6	4.7	5.2	7.3	6.7	8.9	4	6.4	4.5	5.6	3.8	5.6	4	10.1	7.7	6.7	7	4.8	8.2	5.4	4	6.1	11.4	4.3	6.4	11.5	6.8	4.6
MGMT	390.9	565.2	424.4	148	283.1	518.2	636.6	383.7	361	336.8	565.9	459.9	538.5	499.1	409	381.3	230.7	480	422.8	465.3	361.3	400.3	443	498.2	371.6	474.9	489.5	860.4	353.3	617	423.8	396.3	434.2
BANF1	1570.1	1478.2	1385.6	1449.7	1620.7	2307	3411.5	3144.1	2758	2695.2	2098.3	1688.6	2089.1	2134.4	2515.1	2119.9	3014	2899.7	2327	2325.4	2087.4	2225.3	1927.9	2243.4	2192.2	3361.3	3653.1	2624.7	3916.5	3375.4	2065.4	2492.6	2863.3
TTTY1	129.9	161	131.5	189.3	175.2	95.4	81.8	71.9	146.1	169.5	106.1	117.2	120.9	66.2	71.3	72.3	74.3	86.2	62.6	97.5	102.6	116.2	132.1	134.9	60.3	118.4	51.4	100.5	92.3	94.5	99.9	101.8	73.6
PPM1F	776.9	371.5	566.05	563.35	360.45	247.35	705.35	679.3	546.75	554.55	481.4	813.05	680.55	454.6	871.7	364.65	776	708.05	654.15	588.75	515.95	479.55	608.45	614.55	575.85	560.9	393.35	560.95	649.95	452.95	610.75	790.3	491.65
VPS33A	126.5	109.2	89	234	84	42.9	120.5	75.9	83.7	51.1	156.9	73.4	113.4	76.3	110.3	84.4	87	77.5	68.8	90.1	91.8	63.4	57.1	123.2	130.8	124.4	82.2	64.3	78.8	95.6	93.1	64.8	83.7
DIP2A	1076.3	465.1	407.5	457	166.9	120.9	63.6	236.7	305.8	161.4	71.6	85.3	132.2	243.6	127	138.7	58.9	66.6	265.8	264.4	440	163.2	116.4	78.7	55.3	52.7	107	110.7	105.5	46.4	119	76.3	226.3
CA8	16.8	20.4	8.3	17.1	20.7	58.9	58	65.5	24.9	51.1	38	52.5	8.9	7.5	56.1	40.8	6.2	30.6	49.8	15.4	105.1	40.7	67.9	48	7.6	30.4	11.5	106.6	12.7	16.1	8.8	60	21.5
HLA-G	6211	5612.25	4032.6	5498.15	8099.5	6262.15	5539.85	6919.55	6825.5	3780.45	8955.1	4680.65	6249.45	8607.65	4978.75	8969.9	7386.9	6861.95	4800.9	9185.85	4192.45	5557.1	7082.9	3488.95	4670.6	8673.05	4189.95	4347.3	3628.5	7266.75	5041.05	3763.85	4125
ZAP70	144.7	103.7	18.1	20.3	51.7	36.3	71.2	116.5	127.4	38.4	115.3	51.6	197.8	265.3	45.6	153.1	437.3	297.8	196.2	233.9	54.9	61.9	94.2	93.7	55.9	69.6	181.8	44.4	9.7	42.3	49.5	58.7	51.2
GLUL	1924.7	2013.3	7575	2389.3	9334.4	7001.9	1647	1874.5	2097.9	4224.6	1709.5	1078.4	835.9	1530.7	2075.5	3448.9	565.9	5083.4	2934.4	1064.3	1756.2	4386.4	6441.9	2353.1	2122	2580.6	2717.3	1259.3	6708.8	3465.4	1436.2	1403.1	4083.2
MRPL28	508.2	494	498.9	455.9	496.2	560.9	556.5	693.3	661.7	680.5	464.7	483.1	528.8	538.5	511.6	550.9	496.9	450.2	538.8	447.3	518.1	490.4	617.7	482	495.7	509.4	543.3	548.3	535.9	552.9	548.1	389.8	526.9
BAX	416	420.7	167.05	179	195.4	215.3	341.25	364.2	343.65	388.6	316.95	209.2	218.95	223.1	108.65	296.05	227.3	278.6	341.4	147.6	179.45	137.15	426.75	188.5	199.25	188.6	382.1	154.7	222.05	269.65	96.15	180	345.8
SORBS3	502.05	550.8	534.85	330.05	366.4	720.3	948.85	862.8	784.5	711	392.1	595.2	512.5	259.25	594.9	407.4	404.55	422.35	509.15	490.3	536.1	367.4	659.85	461	416.55	559.75	360.1	556.35	479.15	144.9	452.75	512.75	873.6
RGS10	268.5	342.9	217.1	260.6	222.5	243.3	252.8	292.8	356.5	208	193.5	230.2	383.1	213.2	148.5	240.9	123.3	208	250.2	369	285.8	177.4	282.8	180.9	266.5	210.4	199.6	209.9	171.7	404.9	219.4	219.6	262.1
NPY	120.8	113.2	103.7	61.3	116.3	133.7	38.6	79.2	75.3	91.6	67.9	69.6	107.6	90.3	100.3	41.2	54.1	83.8	51.7	150	89.7	99.7	99.3	106.4	99.8	107.4	71.2	47.5	6.1	95.8	109.5	101.6	97.6
RPL17	6829.3	5966.7	8556.55	5752.15	5422.25	6483.8	4991.1	5061.45	4841.4	5698.15	3884.5	4218.85	4654.2	4153.6	4105	4171.7	4786.5	4508.1	4361.95	5161.2	4725.8	4650.1	4435.3	3662.35	3964.35	5183.15	5754.55	4788.05	3905.85	6627.75	4575.7	4175.05	4892.45
GALC	560.25	639.9	560.65	279.8	327.2	540.2	657.3	494.6	630.95	882.1	644	660	884.1	639	563.3	732.8	869.8	840.45	1050.1	627.15	581.05	821.35	644.5	849.35	997.35	747.35	895.7	589.9	713.35	476.65	914	627.2	1020.25
NDRG1	4072.2	3926.5	4836.1	6751.8	4267.3	2637.9	3215.4	2890.8	2821.6	4354.7	5561.2	4551.4	3422.5	5483.2	5748.6	4500.7	3750.6	2923	2611.4	4422.3	3756.4	5086.3	4569.5	3405.9	4880.2	3487.3	2837.5	4098.8	4780.1	1908.4	3328.6	2986.7	3645.6
HERC4	59.9	40.8	69.45	66.85	56	48.3	50.45	64.9	57.4	76.25	84.7	86.05	78.1	59.4	59.5	75.55	73.5	99.25	72.1	92.8	75.45	53.15	62.85	133.2	56.2	103.65	57	82.45	59.3	52.7	53.1	152.1	82.55
AZIN1	898.15	996.6	1078.2	1714.65	1371.25	988.5	1267.7	823.35	841.45	991.35	1172.05	1398.1	1195.65	1065.7	1166	1260.25	1383.55	1216	1222.75	1025.4	1420.7	1442.15	1096.35	1142.4	1410.4	1393.2	970.4	1236.75	1306.45	833.95	1219.8	1474.55	932.55
FAS	556.35	194.9	328.15	195.25	289.25	289.85	244.1	279.9	318.4	341.65	475.95	417.1	413.95	417.3	351.75	666.3	679.15	668.65	376.15	586.65	470.85	512.4	529.6	333.25	265.2	476.7	458.25	280.6	257.35	237.9	326.25	453.4	192.5
NR1H4	71.1	24.8	45.2	107.2	45.7	19.5	17	11.4	106.3	16.6	31.3	40.2	20.3	28.8	55.1	43.8	27.5	4.3	43.7	48.2	40	11.2	60	51.5	49.4	8.2	16.9	40.2	15.9	51.6	58.3	29.4	39.2
PPP2R2B	81.1	91.25	117.65	88.55	150.15	73.5	51.75	52.45	80.4	64.35	115.45	92.85	127.3	92.35	105.6	104.05	55.85	86.5	51.95	116.7	106.1	91.05	94.65	106.5	62.25	85.1	76.25	109.25	59	94.15	140.6	105.05	59.1
KCNC4	73.9	112.5	114.4	31.4	90.4	129.8	97.8	81.2	90.2	112.3	84.9	83.5	36.5	25.3	51.3	67	21.3	36	124.9	20.6	97.6	28.7	74.9	90.2	18.2	83.8	86.6	71.6	30.5	18	79.1	72.7	122.8
PRMT5	598.9	639.4	1027.5	1423.4	1415.9	1479.5	504	647.6	692.5	767.2	555.3	601.4	545.6	530.9	792.4	555.2	828.3	640	581.6	791.7	541.1	538	586.7	782.8	805.6	1110.9	747.9	824.4	1078.3	794	650.6	742.2	844.4
FOLR2	1905.6	5069.2	1972.9	858.5	1435.9	3305.4	3264.8	3407.1	4267.2	2925.9	1777	2102.5	3318.6	3314.6	1210.4	2895.8	2810.7	3912.6	3732.2	2086.7	2613.4	2637.4	3006.8	2305	1946.5	4890.9	3934	3311	4022.3	5183.2	3004.4	2826.3	3629.5
MBNL1	1207.25	1234.95	1783.2	808.9	1230.7	1700.5	1208.5	885.15	944.6	789.2	1103.65	1331.75	1457.2	1620	1562.25	1464.05	1492.1	1232	1449	1047.05	1476.45	1372.85	1311.95	1033.05	1054.95	1105.7	811	1070.2	1081.35	772.8	1123.85	1219.65	987.3
SFRP4	2309.15	1419	326.05	230.1	751.55	355.05	1571.1	2286	1300.5	205.95	2004.7	4261.2	516.95	224.5	2417.25	1817.25	363.4	1387.1	808.6	283.05	951.2	463.75	2284.7	1511.05	232.35	303	924.55	2273.15	1165.9	616.4	978.05	2337.65	1070.8
BBS4	147.75	156.3	192	59.2	123.8	119.05	154.6	188.9	191.7	122.85	120.1	165.3	152.05	118.95	180.7	139.6	114.95	186.75	180.9	128.35	236.25	120.75	120.75	180.15	181.25	246.2	174.75	188	189.95	211.25	143.45	176.9	178.6
TCEAL4	1439.7	2186.9	2293.7	758.1	1288.5	1874.4	1142.3	1439.6	1406.6	1121	1280.8	1911.8	1965.2	1328.6	1489.5	1285.6	996.2	1085.7	1111.5	984.1	1693.1	1217.3	1071.5	1942	1587.4	1343.9	1952.6	1734.1	1358.6	2839.8	1638	1850.1	1216.8
SOX9	385.4	295.25	485.75	470.75	667	292.1	233.35	274.7	308.15	296.85	206.8	161.8	427.3	215.7	294	331.95	131	170.55	169.75	207.05	286.55	193.95	261	526.7	428.5	479.1	348.85	289	396.2	235.35	358	616.95	304.9
MAK	62.7	7	48.8	144.8	22.3	9.9	4	39.3	59.5	13.8	28.8	25.4	8.4	10.7	18.4	7.5	13.8	17.7	38	6.3	5.7	34.9	58.8	39.6	10.4	8.1	9.7	6.1	3.6	4.4	19	11.3	75.5
CRYAB	697.3	1276.4	2759.5	1174.6	7544.8	6327.3	1769.2	2020.7	1607.5	2732.8	1548.5	2327.6	682.2	883.8	7008	1090	1136.5	689.8	862.5	1221.1	1389.4	2683.4	666.2	3612.4	1938	3437.4	3526.8	6916.8	1094.9	4138.5	1430.4	1696.6	3809.8
AKAP4	25.9	33.6	7.5	11.7	12.4	44.1	10.7	37.7	17.8	80.8	21.5	18.9	22.9	29.1	6.9	9.6	27.3	31.4	17.8	9.4	14.5	7	56.5	18.3	26.9	11.1	7.2	8.5	38	17.9	8.2	17.9	42.5
CDC37L1	432.9	413.4	366.9	573.6	691.8	894.3	465.1	359.8	324.8	681.7	327.5	424.6	548.5	434.3	269.5	364.7	323.1	340.9	466.3	303.7	382.5	401.2	285.1	431.9	365.3	402.8	439.9	425	545.9	500.1	541.9	498.6	263.1
MEF2A	315	397.4	378.1	449.1	539.3	453.7	417.8	435	478.4	342.4	386.3	695.7	768.1	779.1	373.2	469.5	385.6	490.1	501.2	328	612.4	332.4	417.9	509.4	572.9	278.6	347.5	261.9	455.4	435.1	448.1	350.6	492.8
WBP2	708.2	646.6	950.9	643.1	597.7	949.3	1036.9	1034.5	1019.1	954.8	1430.7	1176.9	1161.2	611	1023.2	742.2	976.5	788.3	833.4	928.5	950.2	962.8	1140.1	1128.6	1178.2	1040.6	739.6	768.5	1021.1	790.8	1812.9	1185.8	1088.2
SLC12A8	111.1	118.8	45.6	139.9	43.3	70	123.6	44.9	50	92.6	126.1	206.2	214.8	161.2	109.8	153.2	90.2	200.5	365.7	169.8	140.9	304	235.3	149.5	18.6	73.7	101.9	24	69.5	91	78.4	137.8	72.4
FASTK	438.6	419.2	354.6	244.2	244.6	607.6	500.2	424.9	439	501.5	379.5	462.5	474.2	425	398.6	509.5	591.7	575.4	458.9	543.6	370.3	423.4	576.6	657.6	632.9	639.3	546.8	493.8	717.5	447.9	550.2	551.7	478.4
HNF4A	54.1	26.55	26.25	47.5	43.5	12.95	30.2	35.65	30.15	19.9	20.2	43.55	45.7	18.25	27.75	40.2	15.3	39.6	14.35	33.8	26.6	29.55	18.45	57.95	26.05	46.35	21.7	32.55	32.85	32.75	81.35	36.2	32.05
PPP2CB	1361.1	1393.25	1747.35	1801.85	1791.8	1658.75	1152	1166.05	1155.3	1142.75	1002.85	1540.55	1058.95	963.5	1455.6	1206.3	893.1	1069.15	1074.2	927.45	1526.2	1171.4	1306.95	1137.3	1226.8	1224	1340.4	1625.6	1273.05	1794.7	1520.2	1480.25	1159.75
COL19A1	9.6	20.3	30.8	9	24	14.5	9.1	4.9	12.5	10.4	20.5	36.4	14.2	16.1	14.4	5.2	13.9	4.2	6.8	46.1	14.9	11.1	14.2	57.8	19.2	10.5	9.2	34	3	57.6	21.7	11.3	45.2
SNCG	76.85	59.2	64.8	16.55	42.4	73.1	194.75	96.8	91.7	92.3	71.55	77.75	22.45	74.5	221.1	17.6	112.9	48.55	15.35	48.75	71.15	71.5	20.85	56.95	57.4	78.6	132.7	231.65	88.15	107.65	65.9	49.45	96.4
UPK3B	45.9	12.5	9.4	21.1	13.9	52.4	14.9	72	12.3	86.7	9.6	39.8	19.1	6.2	35.5	5	10.5	26.3	67.3	11.5	71.9	14.3	69.8	8.8	33.8	54	85.8	20	14.3	11.6	18.2	6.5	104.3
VAX2	93.7	80	76.3	147.8	114	107.8	43.2	63.8	147.6	67.9	110.2	77.9	63.3	85.6	85.1	42.9	31.1	79.1	72.5	87.7	105.5	76	98.2	133.1	97.7	92.4	50.5	129.8	101.6	129.5	141.8	106.1	117.3
RAB9A	870	1142.5	904.9	685.9	715.7	985.9	655	687.2	612.2	708.8	806.7	1225.6	857.3	851.1	1126	993.3	957.3	962.4	804.7	1065.5	1144	1199.3	853.9	962.9	974.2	721	1114.9	1285.2	934.6	1330	1182	1139.5	869.4
TNFRSF25	189.2	230.5	83.8	59.9	138.7	15	152.3	314.2	325	187.9	128.9	97.3	90	50.7	108.3	91.2	153.3	174.9	73.9	223.7	207.2	194.8	39.9	155.9	195.6	140	139.1	199.6	13.3	181.8	217.7	192.5	273.8
LGALS8	376.9	332.3	291.3	412	478	228.75	307.25	264.85	259.95	415.35	287.55	331.8	330.6	319.35	222.7	277.65	262	356.05	395.6	321.05	281.4	302.15	387.8	274.9	239.4	279.15	276.15	240.45	372.5	251.8	305.15	259.85	304.5
PSME3	526.4	320.65	366.75	1096.35	741.95	502.1	367.35	397.3	395.7	466.55	454.15	359.8	491.7	331.2	385	380.5	328.05	438.9	274.5	434.05	337.65	370.7	442.75	521.35	381.65	324.35	368.3	412.5	486.4	409.95	300.55	435.95	449.9
TPSG1	74.3	38	27.2	24.3	44.4	29.8	54.2	52.8	23.4	37.2	44.3	53.9	65.7	73.8	56.9	16.5	11.2	22.2	19.8	48.5	24.8	22.7	24.7	29.5	19.1	28	24.5	64.3	16.6	87.2	54.4	43.8	15
HHEX	431.25	480.9	359.8	386.15	314.35	293.6	384.2	489.25	404	309.8	332.8	538.4	552	459.35	519.4	388.6	753.9	670.65	565.1	555.35	743.25	496.35	395.65	435.3	409.55	514.75	556.3	478.15	486.2	710.5	651.8	538.6	557.05
NXPH3	145	381.4	335.2	187.7	246.2	299.9	342.2	278.4	280.7	136.4	295.3	352.1	330.7	248	315.5	240.3	136.3	214.3	188.1	256.8	280	188.3	128.5	307.1	212.3	280.2	216.6	422.4	121.6	375.6	370.4	393	218.8
ZNF277	247.85	254.1	325.3	156.25	196.95	205.95	163.4	235.15	219.35	187.1	186.55	282.1	293	239.05	224.45	184.6	183.3	182.3	254.95	222.65	284.3	198.7	176.75	194.7	182.5	140.95	165.65	275.75	105	310.4	240.5	191.2	242.75
KCNA5	7.5	9.7	17	12	11.3	34.5	65.4	8.6	6.7	7.3	24.3	112.6	11.5	12	251	44.5	8.8	4	60.2	126.4	5.5	7.1	9.3	42.1	14.2	25	67.9	187.9	10.5	6.7	13.6	20.5	22.8
DAZL	113.5	9.2	41.6	23.9	6.1	40.8	31.4	17.5	33.5	12.5	87.6	45.9	149.3	115.6	16.6	65.8	59.7	62.1	45.7	182.5	30.7	96.4	68.9	11.5	24.1	9.6	50.8	10.2	50.8	27	54.5	59.6	20.5
IFITM3	14010.3	12768.4	13495.6	8641.6	11930.8	13049.6	14746.9	11185.5	9869.7	14786.4	12173.8	8207.4	9868.5	10094.7	9683.8	10885.3	10528.8	10717.1	9408.1	11865.6	9459.3	9971.3	11100.8	9590.8	9914.3	11455.5	12210.4	8652.8	12457.6	14774.7	8990.7	8684.4	11365.2
PEX10	200.5	234.75	160.25	112.2	180.5	249.45	281.95	274.25	203.35	267.4	234.35	231.5	210.4	179.45	263.15	282.6	256.65	206.4	245.95	159.05	201.7	201.5	246	225.85	235.5	353	273.3	251.7	272.15	294.75	286.2	253.15	273.3
C1R	6662.2	11364.8	6752.8	3445.2	5499.1	9660.7	9464.1	9531.7	10201.4	11360.7	11106.6	7731.2	8685.1	9727	8644.4	8992.9	8868.2	8972	5570.8	8365	6819.7	7146.7	8979.9	8091.6	8376.5	9301.4	6705.8	7014.8	8499.7	6036.2	7529.4	8397	8291.2
ACHE	16.7	18.6	13.1	13	16.5	13.1	34.8	20.7	15.6	27	110.8	17.3	12	31	14.1	50.3	31.4	78.6	9.6	28.1	10.3	31.8	42.3	88	12.6	10.9	19.9	75.1	22.1	11.6	31.7	10	11.4
E2F6	283.2	372.7	233.2	436.8	278.9	302.2	215.9	305.5	257.6	230	274	277.7	262	278.8	269.9	216	266.9	289.2	298.5	200.8	306	267.8	285.1	226.5	349.4	370.9	280.1	346	222.9	300.4	294.6	177.3	262.3
ACOX2	264.9	221.9	331.1	95.9	169.5	345.7	319.7	533.4	650.8	367.7	243.3	300	169.3	295.6	335.9	259.1	197.1	303.1	346.8	343.1	368	252.4	267.4	295.6	329.7	522.6	411.7	567.3	204.6	544.5	307.7	421.6	356.4
USP10	378.95	207	244.7	1290.85	522.7	391.75	308.25	438.45	406	470.4	271.15	309.7	304.3	309.2	439.1	279.25	293.7	376	256.9	248.4	231	263	528.45	291.1	309.55	303.5	252.1	260.25	330.1	159.55	198.7	248.55	434.75
TOX	34.15	39.6	15.5	50.75	48.9	30.15	24.15	27.6	46.15	37.75	110.95	49.5	114.5	110.15	42.75	123.95	196.75	154.5	98.6	115.05	41.15	69.1	39.4	71.2	35.75	30.4	62.45	45.05	27.8	42.95	62.55	83.35	40.2
SDHA	749.1	987.6	748.6	352.8	681.9	1398.4	1019.6	830.5	918.7	774.7	990.6	1268.7	694.3	1299.5	1431	1004	959.3	1033.2	922.3	1064.1	837.7	816.8	998.9	680.7	839	847.7	869.9	870.7	919.4	922.6	747.4	938.1	941
DPAGT1	805.7	639.8	488.8	623.4	533.7	600.1	714.4	718.3	759.6	803.6	884.6	670.6	781	756.1	634.3	717.4	918.7	941.1	880.1	759.5	713.6	804.2	845.7	791.7	696	541.1	541.5	592.4	745.5	420	646.5	611.8	801.4
CDC42BPA	244.4	255.4	220.35	136.8	159.5	356.8	422.25	404.25	406	344.45	183.1	208.55	144.75	198.35	140.05	139.35	112.5	137.45	217	120.4	213.8	134.1	388.4	229.25	198.25	119.9	102.55	135.9	199.6	148.4	152.3	114.95	311
DIAPH3	19.9	6.3	8.4	21.1	40.4	33.3	14.6	2.9	3	4.8	23.6	25.5	9.7	4.7	2.1	26.1	1.7	3.3	18.2	4.6	5.6	2.8	26.8	5.6	2.9	3.1	37.8	4.1	23.7	4.1	3.7	14.6	1.8
RNF7	692	1158.2	958.3	1010.2	684.5	533.5	738.4	595.2	447.3	630.1	799	903.1	912.9	857.8	648.6	775.3	665.4	681.9	894.1	709.7	831.8	761.7	689.7	912.3	695.8	850.6	1089.5	763.6	767.5	1515.1	716.1	780.2	490.1
CCND1	83.5	148.4	102.6	302.9	167.2	236.5	180.6	170.6	288.6	172.7	159.6	169.7	207.5	107	75.9	132.2	77.6	123.5	142.7	70.1	70.1	93.4	264.6	110.6	138.6	64.6	63.4	112.4	48.8	88.9	133	129.8	226.4
SFN	358.9	438.8	266.9	477.4	493.4	316.7	319.2	352	421.2	433.8	403.9	427.3	490.3	437.7	409.1	363.6	179.9	293.8	281.9	474.4	355.2	329.9	524.3	548.8	529.4	387	256.8	399.7	261.1	351.4	538.9	461	404
WT1	5.9	10.6	12.5	8.85	9.6	7.15	6.6	6.75	11.6	17.35	12.7	12.9	7.3	18.85	5.7	114.35	4.9	12.3	7.6	9.5	6.65	10.35	127.5	9.1	7.05	10.45	4.1	12.45	3.6	15.6	15.55	7.2	6.4
LRMP	268.65	228.85	205.9	437.6	32.8	55.55	168.65	197.45	162.95	181.3	322.25	269.25	459.4	433.45	145.15	409.65	1425.7	597.4	773.35	695.05	200.55	493.15	192.05	204.95	253.4	237.6	446.25	272.55	177.3	295.75	225.5	230.9	234.55
ADORA1	171.75	149.25	177.1	147.65	132.55	199.25	224.6	266.5	230	149.45	142	130.8	168.8	128.4	123.55	113.3	87.3	93.5	115.5	156.3	157.8	128.4	235.55	253.45	219.5	197.15	142.65	132.25	89.05	150.3	145.35	108.55	216.7
FCGRT	2691.6	6018.8	3225	2611.2	2181.8	3186	4174	4751.7	3385.1	4036.2	2040.6	2208.1	2646	2711.2	2136	2588.1	3290.8	3466.4	2760.7	2484.3	2303.8	2965.2	2105.9	3394.6	4058.1	5867.5	5611.1	4325.5	5009.1	5874.1	5030.9	3506.2	5631.9
SIRT1	380.8	558.4	682.4	339.5	470.6	494.1	308.5	293.2	300	295	314.1	488.5	504.9	491.4	573.6	412.9	323	341.2	421.7	305.2	497.7	391.1	301	355.8	427	228.5	396.9	535.7	236.1	276.8	367.9	457.9	309.2
FURIN	552.7	526.4	303.9	825.4	528.1	633.8	571.6	700.3	677.5	733.3	476.6	282	376.8	391.3	415.2	370.7	425	379.8	455.6	330.9	298.4	358.5	683.5	474.7	397.2	424.3	262	258.9	561.3	176	488.5	369.7	587.1
RAB3D	136	106.9	92.9	153.2	75.1	100.1	136.4	120.5	104.6	116	99.2	64	80.7	36.7	20.1	116.3	79	41.6	60.5	61.3	111.1	95	137.2	63.3	88.9	37.4	20.6	74.5	88.3	101.2	81.7	40.1	136.8
TAGLN	3403.3	4082.5	4153.5	1109.9	3410.6	3637.7	7670.7	2960.7	2061.4	2371	3197.1	4129.4	2312.5	1933.5	10967	1391.9	1779.8	1954.1	2683.4	1605.8	2846.1	1302.1	780.6	3246.8	1807	3825	4082.7	6589.6	1704.2	5900	1838.7	5614.4	2449.6
HPX	45.1	42.15	88.25	43.95	39.15	72.35	40.7	92.85	67.1	53.2	49.8	58.3	52.4	99.1	27.7	44.35	24.2	17.8	36.35	35.7	96.7	54.4	47.5	22.85	53.25	85.6	36.1	40.6	43.5	29.5	39.8	23.15	60.1
IL21	36.5	25.3	34.1	66.7	122.1	25	52.4	46.4	43.6	13.6	70.5	35.4	73.6	35.8	41.9	78.8	44.6	66.6	70.2	122	78.8	84.9	51.8	39	69.8	54.6	63.4	84.8	81.3	79.9	62.8	65.4	77.4
NFYA	193.95	176.25	127.4	282.75	337.8	196.65	108.2	167.95	199.2	189.4	154.8	177.8	165.35	148.7	133	145.7	152.6	159.15	109.2	165.5	145.05	166.6	231.45	180.1	103.4	156.05	136.45	111.1	162.1	139.15	169.75	153.8	121.2
FHIT	126	149.5	140.1	98.6	101.7	105.1	113.6	159.3	169	102.8	147.7	86.3	120	148.8	84.9	81.3	136.1	141.2	63.5	110.2	119	138.6	132.3	143	156.8	126.8	181.4	118.2	119.1	212.9	133.2	107.2	128.5
FCGR2A	1363.4	1846.2	552.3	2353.9	2435.8	551	1029.2	1186.1	1174	1741.2	1063.4	697.7	2048.7	1686.9	542.7	1788.5	1109.5	2742.7	2418.4	1336.7	992.9	1829.7	2551.8	994	880.1	1611.1	1300	516.3	2476.4	998.5	1796.1	1141.6	1744.1
TREML2	21.1	19	24.7	184.4	30.4	12.4	63.6	24.5	19	25.1	32.2	73.2	117.8	127.6	45	104.9	178.7	106	133.9	138.2	85.9	79.9	59.5	115.3	60.4	18.7	78	51.4	71.2	31.5	105.4	27	22.5
NFS1	311.2	369.2	431.6	312.5	365.8	359.5	316.9	293.1	293.7	420.5	366.5	417.8	444.2	436.3	437.1	371.2	262.1	352.4	392	453.8	511.5	376.6	413	409.9	450.1	363.5	427	415	369.7	376.3	437.6	394.9	422.5
PIGA	149.4	90.3	171.8	185.5	335.5	122	57	97	96.7	187.1	162.1	141.7	170.3	226.3	128.3	153.5	88.1	77.2	160.1	120.9	128.1	165	126	196	156.9	100.8	119.8	133.4	81.4	85.1	106.5	113.6	72.4
XK	42.5	43.5	38	49.3	58	26.5	29.6	24	6.7	28.6	20.2	84.1	75.5	45.1	70.5	16.9	23.1	20.3	63.3	65.4	17.8	66.9	29	33.1	36	23.9	32.9	103.9	27.9	48.2	67.8	49.7	25.2
CYP19A1	144.5	76.8	112.6	78.5	196.3	61.8	105.2	76.2	115.3	136.8	156.3	77.7	105.1	97.1	105	114.5	76.6	104.9	76.1	115.7	120	100.6	168.3	130.7	107.9	141.8	76.9	137.4	101.1	107.1	115.3	75.5	88.4
PHF2	391.6	341.6	358.95	252.1	332.5	327.15	308.1	367.4	365.55	282.4	323.75	459.35	353	346.2	363.55	349.45	306.35	284.75	322.65	302.7	475.35	317	261.95	369.6	424.8	398.8	261.35	378.8	356.8	206.95	365.9	392.35	307.95
ST6GAL1	158.5	49.9	55.6	53	34.2	72.9	54.1	72.2	63.3	85.4	34.8	17.9	17.7	18.7	21	14.6	13.2	22.8	36.7	27.6	19.3	70.4	76.4	19.1	31.3	9.4	41.9	33.5	39.7	21.1	40.5	9.7	70.6
SNRPN	1857.55	1818.9	1430.65	782.8	918.25	1815.75	1804.2	2109.05	1877.35	1483.3	1618.3	1613.4	1535.8	1513.2	1222.15	1795.05	2336.1	1688.4	1452.7	2258.65	1496.1	1593.65	1370.75	2079.15	2147.75	2517.5	3221.8	1909.25	1976.85	2407.45	1712.65	2019.5	1850.5
GABRD	21.2	21.3	21.2	31.1	28.8	10.7	66.5	28.2	28.5	14.6	13.4	8.9	14.6	11.8	14.2	15.5	10.1	9.3	14.1	21.4	26.3	14.5	18.4	17.3	9.3	50.9	10	13.3	18.9	18	10.9	13.7	18.2
GPM6B	363.3	178.5	219.1	51.8	165.9	254.85	314.95	171.45	153.7	106.1	150.35	209.25	453.75	142.8	423.2	177.55	136.65	233.1	129.5	201.95	264.65	88.6	74.2	275.6	122.6	223.8	145.6	188.3	58.3	50.55	189.2	486.35	113.15
KTN1	2058.8	1391.4	2818.1	2702.4	2871.9	1616	837.4	982.7	1075.7	860.3	1053.9	2054.4	1882.7	1536	1388.1	1368.1	914.2	1179.8	1496.1	1524.3	1902.1	1676.3	846.7	1039.4	1139.4	1178.1	827.6	1330.6	1167.2	1313.4	1724.8	1423.7	1051.1
GAD1	7.5	8.8	7.6	25	22.6	10.7	11.9	10.1	16.9	8.9	10.6	45.8	52.5	13.1	42.9	11.5	9.5	12.6	4.2	9.5	11.7	12.9	8.4	31.8	30.5	35.9	23.3	10.3	10.3	46.9	14	10.5	20.6
FANCF	134.6	176.9	171.7	40	22.1	62.6	225.7	101.4	16.9	75.7	169.5	240.3	296.9	243.5	237.4	258.7	355.2	217.7	172.6	162.2	129.8	176.8	99.4	90.2	341	177.7	175.2	130.4	174.7	159	152.1	155.7	131.2
MAX	236	200	293.4	410.3	345.5	400.5	439.2	597.6	525.6	480.3	275.5	254.7	309.6	151.3	202.7	365	247.7	430.3	206.7	323.2	177.6	214.8	587.5	250.2	141.2	403	422.5	185.1	274.2	181.3	202.4	328.1	424.6
ZNF250	160.2	150	163.9	99.2	74.6	104.4	132.4	140.2	186.7	147	79.5	146.6	122.1	118.1	136.2	100.5	119.3	125.1	144.2	101	161.4	104.7	160.2	158	113.7	127.3	146.6	175.6	80.6	129.5	72.1	130.1	114.1
NCOA1	913.65	736.75	776.7	716.75	706.9	998.8	730.5	781.3	704.4	514.55	830.7	725.55	934.55	707.5	849.95	722.65	1014.65	832.95	624.35	886	816.25	683.8	595.45	903.3	705.45	962.65	539.05	867.9	573.8	467.05	953.85	903.6	750.85
NASP	717.2	546.7	465.3	493.95	482.4	589.2	555.95	555.5	494.35	679.6	474.75	409.85	609.35	640.05	782.35	518.5	754.2	618.15	550.4	586.65	740.4	532	462.1	411.8	424.8	393.5	451.4	467.25	501.35	387.7	357.05	513.4	493.75
POMC	9.7	27.7	10.1	10.1	15.5	20.3	19	13.2	24.3	11.6	24.8	9.8	9.5	8.9	6.9	10.8	12.6	15.9	16.3	18.2	21.3	11.8	23.6	12	11.6	17.1	13.5	10.4	12.4	14.3	9.9	7.8	13.7
EHMT1	88.2	43.6	70.9	136.4	52	120.9	68.6	143.8	72.6	70.3	44.6	20.5	62.6	19.6	52.3	90.9	47.2	27.3	25	54.6	46	48.9	106.1	45.7	54.5	76.9	70.8	28.6	25.9	42.9	61.8	35.5	106.9
SMPD3	85.2	49.9	49.6	39.1	31.5	61.5	20.7	33.5	38.7	45.2	41.5	58.1	64.9	101.8	17.9	61.3	144.4	100.2	111.6	127.4	36.2	64.6	38	28.7	20.8	87.5	23.2	55.5	41.8	60.8	35	67.4	15.6
CALB1	23.55	13.45	38.7	56.15	34.3	25.45	17	44.7	38.15	23.05	51.5	51.1	35.15	19.25	14.85	32.55	17.4	25.25	14.1	23.75	32.1	35.1	22.7	25.3	42.3	41.95	33.2	18.85	28.4	13.25	32.6	25.85	20.25
CUL4A	599.3	480.25	597.85	1099.4	612.7	580.75	423.4	467.25	473.05	537.95	513.65	589.55	512.65	552.55	606.2	587.4	591.35	466.85	520.6	502.7	708.65	652.25	426.3	535.4	501.15	574.8	464.95	462.3	566.35	329.1	506.85	539.25	477.3
TMEM59	3686.7	5754.7	6005.1	4026.9	3318.9	6073.8	5990.9	5585.2	5865.7	5948.7	5931.4	5085.4	4072.1	5210.3	5088.2	5706.5	5778.5	5399.4	5256.9	5939.9	5585	7000.4	4571.9	5414.1	6058.2	6283.1	6576.9	5574.2	6191.5	7390.5	6231.1	5895.3	6099.8
ZBP1	22.7	19.2	19	47.9	50.9	10.3	54.7	8.8	27.8	11.8	25.4	17.9	21.8	28.2	9.8	36.7	43.5	12.8	39.1	77.4	19.7	83.2	72.5	15.3	7.4	11.7	27.2	10.4	10.2	16.2	11.1	26.2	41.9
EPAS1	4144.2	2339.75	4474.85	2030	2707.8	1928	4607.35	2085.85	1834.9	2897.6	1924.45	2537.8	2617.1	2148.6	3415.25	2457.75	2265.45	2093	1832.85	2715.15	2399.75	2882.55	3044.9	1731.7	1533.55	2599.75	1561.85	2134.7	2645.6	1398.85	1655.5	2163.2	2305.3
VPS13D	307.45	354.3	450.3	291.85	272.05	299.05	388.75	284.5	313.3	265.5	233.75	330.4	370.3	230.05	397.05	194.3	299.45	314.85	206.6	321.95	324.85	246.55	275.8	402.2	252	277.15	181.65	317.3	267.85	221.05	267.4	284.05	261.3
MFAP4	353.8	1585.2	1466.4	717.9	1071.2	1855.2	606.5	992.9	1154.9	495.9	915.3	1783.6	334	354	2744.4	498.7	681.4	834.1	159.9	342	445.2	353.3	418.8	1337	1192.9	1971.5	1519.9	2786.4	2068.4	1921.8	1779.8	2684.7	940.1
LHX5	9.4	13.6	11.1	17.8	16.5	13.2	9.9	11.6	18.7	21	12.9	6.4	16.7	7.1	11.7	10.5	9.7	10.4	10.2	11	9.2	9	15.2	20.5	4.6	28.6	10.2	11.5	22.7	16	10.2	4.7	12.6
TKT	1197.7	1143.65	2109.45	1151.6	1131.65	1086.25	1058	932.15	718	1193.65	732.35	825.9	632.4	807.35	595.5	702.2	284.65	987.9	595.8	888.85	757.35	833.25	1123.75	588.85	745.95	732.25	824.55	1042.35	579.8	991.15	513.05	439.8	1027.4
TK2	434.8	402.3	336.6	186.7	265.4	348	397.7	341	438.3	425	301.7	355.8	359.5	263	293.9	273.2	283.7	305	302.7	311.5	288.2	262.9	469.5	454.4	431.4	402.3	272.7	351	267.3	402.3	469.6	422.6	371.5
FGF12	38.55	28.45	39.55	39.3	50.7	31.55	45.3	8.85	33.35	41	49.2	34.3	41.75	13.75	20.45	44.75	11.3	24.5	25.25	48.5	27.3	54.05	29.2	19.9	35.25	55	32.5	32.75	20.6	19.8	30.7	46.5	33.35
GRB10	714.25	468.3	426.3	393.1	483.55	385.35	580.7	498	465.05	452.35	309.5	319.15	292.5	245.7	336.05	397.25	252.45	197.7	307.55	346.45	455.8	404.8	395.4	304.65	195.7	214.45	212.65	254.7	188	211.45	269.3	285.6	276.6
ATP9B	130.55	106.55	128.6	175.95	171.05	79.5	67.35	72.3	76.35	73.25	111.95	135.2	159.65	106.3	95.85	66.1	78.35	105.05	200.5	88.5	148.75	129.95	110.4	94.3	121.15	112.6	91.7	130.15	121.8	106	206.1	112.6	128.1
MPG	421.3	518.2	361.1	285	262.2	532.6	485.2	438.8	490	503.1	631.2	496.3	467.4	411.7	375.5	440.9	528.9	406.3	528.6	393.8	297.3	435.1	387.5	651.5	628	655.4	648	521.6	683.9	709.1	558.3	505.9	393
PRCC	237.6	149.5	140.1	240.4	271.5	122.4	151.5	122.3	164.5	105.9	103.8	141.6	150.6	136.7	125.3	144.2	184.7	162.9	163.6	156.5	233.9	220.1	169.8	146	167.6	114.8	170.7	142.5	138	142.5	119.3	234.6	149.4
EIF2S2	1100.7	992.85	968.5	1830.55	1629.7	1476.4	788.95	856.55	826.85	1103.95	1280.8	1173.1	1179.6	954.95	1229.4	1299.85	1239.7	1313.2	1149.05	1255.65	1016.6	1471.6	1012	1104.45	955.3	1066.35	1582.3	1450.2	1351.15	1180.15	1223	1321.9	940.35
AKR1D1	22.1	24.8	34.7	34	22.1	8.5	24.3	29.9	44.1	20.1	37.2	37.6	29.8	24.3	37.3	0.8	24.7	31.5	41.4	21.4	49.7	24.3	16.2	24.4	35.9	26.3	0.9	21	21.9	35.8	38.8	33.6	27.3
SLC2A11	77.9	56.9	8.9	58	41.9	54.5	98	71.2	70.9	21.1	41.2	58.7	25.7	40.8	49.2	36.8	102.5	25.3	80.1	50.6	29.2	56.3	52.1	50.3	46.5	47.8	85.5	75	75.5	68.2	24	35.8	120.6
BACH2	315.7	157.7	176.8	51.5	106.1	62.3	119.1	119.7	157.3	79.7	128.5	245.2	204.4	188.6	298.5	276.3	553.1	178.4	134	326.5	240.3	108.2	139	135.6	157.1	140.7	110.4	151.5	65.3	74.8	113.6	361.7	151.6
DHTKD1	314.3	183.9	380.6	139.5	132.4	380	361.3	269.2	210	340.7	415.6	471.6	342	484.5	383.9	495.1	571.3	399.2	307	389	326.9	362.8	130.9	408.5	408.5	298.3	253.7	284.4	342.1	189.9	275.8	320.8	323.6
ACOX1	69.55	51	98.65	114.6	139.35	93.7	57	64.55	74.9	111.3	66.15	98.25	118.15	75.05	87.35	78.6	61.8	61.1	116.9	92.8	86.7	84.3	91.8	95.85	83.2	66.7	39.6	93.15	70.85	68.4	108.2	99.85	102.1
LTBP4	141.2	388.8	256.7	943	690.5	889.9	519.9	584.9	589.4	271.1	289.3	325.6	228	198	352.1	250.6	183.8	159.9	195.4	202.3	282.8	184.9	259.3	274.2	220.5	339.3	268.2	566.3	302.8	309.9	299.3	219.6	298.1
FASTKD3	378.7	227.5	223.7	522.3	392.5	235.7	202	195.7	180.5	145.7	299	294.4	581	437.7	258.7	322.8	472.2	343.9	329.5	252.1	309.7	329.8	131.2	301.6	325.8	242.3	379.1	416.6	303.8	293.8	374.9	325.8	306.5
SLC17A3	104.2	120.3	109	165.8	155.1	74	58	63.7	101.4	59.9	88.9	134.2	106.2	83.3	69.8	86	54.8	47.1	57	117.5	80.4	72.8	83.9	101.4	124.4	61.8	61.4	89.8	55.8	123.9	137.6	100.2	65.7
MAZ	680.6	511	387.9	702.3	448.3	737.05	1039.75	982.8	958.65	944.8	672.95	468.75	541.05	583.3	491.85	655.85	541.1	475.7	615.7	619.55	491	427.25	953.6	667.55	533.8	562	507.8	492.6	593.35	414.65	527.65	612.45	833.6
SLC6A5	25.1	34.8	60.6	34.7	32.7	21	25	26.7	23.7	23.2	75.5	22.4	73.9	15.3	42.1	15.8	6.9	21.2	25	40.7	21.6	26.1	20	34.6	7.2	43.1	42.6	22.8	17.7	41.4	39	13.4	16.9
SLC12A9	435	448.4	290.9	486.3	249	419.2	426.9	498.4	583.7	577.4	405.4	277.3	454.3	439.3	270.1	332.5	447.6	544.8	484.6	545	410.4	445.9	529.4	308.8	329.8	393.2	321.2	293	481.2	252.3	434.6	308.1	477
SLC19A1	59.95	61.25	36.8	97.2	82.8	59.85	45.05	82.6	35.7	55	29.65	24.35	49.4	66.1	40.6	29.6	70.8	33.2	57.7	101.45	65.4	27.3	121	29.05	42.05	25.05	23.25	28.6	64.1	16.05	63.2	47.4	56.55
CREG1	3607.5	5181.5	3104.5	2133.9	3577	2814.1	2818.7	2869.1	3191.7	5189.8	2884.6	2771.2	3158.7	3240.6	2486.6	3270.7	2115.1	3077.7	3752.2	2261.5	3490.1	3358.1	2747.5	2576.2	2880.6	2501.8	2755.5	2869.1	3082	4340.2	3412	3496.4	3092.7
CRB1	30.2	110.2	88.4	28.8	86.8	16.9	43.1	33.1	61.9	37.3	103.1	104.6	63.1	71.1	17	61.2	44.8	42.8	11.5	140.1	58.6	128.8	43.5	74.6	75.6	64.9	103.6	78.7	14.7	117.5	158.2	65.1	32.1
PER2	752.4	529.8	334.5	782.5	525.8	432.2	504.85	429.6	405	402.6	402.6	631.6	658.1	695.6	388.5	620.45	323.8	372	297.95	525.35	703.6	804.55	330.05	304.45	557.65	492.4	449.9	538.8	314.6	286.7	709.35	522.6	395.5
RHBDF2	442	434.4	363	392.3	434.4	271.6	382.6	308.3	309.1	443.3	453.7	280.7	304.7	395.5	160.5	287.6	477.6	447.5	532.5	198	250.3	423.8	751	225.1	356.3	218	184.7	101.9	325	191.8	303.4	264.3	573.8
TAS2R10	23.8	24.9	52.2	43.1	37.9	7.5	27.7	38.4	60.9	26.7	10.2	31.9	14.7	50.6	6.6	36.6	17	13.3	82	40.5	14.1	29.7	28	45	10.6	9.5	26.6	41.3	33.7	24.4	48.5	20	16.9
GMPR2	640.1	847.3	684.7	515.1	336.2	963.7	1065.5	890.7	885.9	917.2	865.6	1046	867.4	814.4	1052.4	1164	1220.7	985	1155.9	1140.6	1083.7	1087.1	791.4	1142.9	1191.4	1233.4	1413.9	945.4	1184.7	1368.1	1018.5	930.2	847
MAPKAPK3	467.8	617.25	432.75	1293.5	820	770.55	999.5	791.4	924.9	1074.7	941.05	734.05	733.1	1017.4	543.65	716.5	771.45	778.9	539.5	595.65	734.35	795.75	1208.75	838.55	1076.75	832.75	762.45	428.4	1314.7	716.65	1132.85	565.55	1002.15
YRDC	406.9	320.8	319.4	869	515.5	285.6	177.2	126.3	158.9	286.8	206.5	224.7	224.7	224.2	263.6	173.4	279.7	213.4	217.1	290	239.4	199.7	257.1	296.6	224.8	214.6	290.1	203	192.3	311.1	267.7	218.4	201.3
DBN1	569.5	436.1	301.65	282.8	348.35	778	549.45	596.65	581.05	340.8	440.5	801.35	448.4	325.35	829.55	575.95	251.2	343.7	420.2	326.2	474.2	200.2	462.2	541.5	421.7	530.35	533.75	858	576.8	367.6	397.2	717.35	539.3
CHMP5	834.8	1034	1169.7	613.4	817.75	1049.8	583.05	510.05	666.05	703.8	890.55	1349.45	832.55	1060.05	861.15	1043.55	986.15	864.35	1162.05	906	1171.8	1048.5	828.85	824.15	938	926.55	1362.45	1211.4	983.35	2528.05	1047.5	1043.15	637.55
ACADL	16.5	8.25	230.4	38.2	83.35	136.55	21	29.3	23.55	28.25	76	25.25	42.4	19.05	183	7.65	4.4	17.15	6.35	40.2	7.95	48.8	20.4	59.25	12.9	16.55	80	236.85	15.7	71.2	50.1	6.35	45.75
HSPG2	1625.6	817.1	712.8	646.55	751.75	461	2022	1386.55	1128.15	919.25	1020.75	1380.1	1495.5	1039	1245.6	609	397.55	694.3	597.9	1493.8	1573.55	809.5	613.85	847.8	1076.15	642.35	458.25	800.1	575	365.6	695.95	875.05	807.05
NEIL3	64.6	57.2	48.7	51.9	47.9	41.9	69.3	62.5	31.1	130.2	119.5	33.7	88.3	84.6	49.7	67.7	75.6	55.8	96.9	112.2	100.9	108.9	53.7	114.6	77.4	39.1	15.8	18.6	103.7	71.5	89.3	119.4	56.3
TRPC6	136.6	66.85	82.7	70.4	62.35	58.4	88.6	57.5	36.1	52.2	112.2	69.55	121.65	58.5	53.95	84.85	55.7	44.65	59.75	92.05	125.4	52.45	60.9	69.6	61.25	57.7	50.6	70.5	43.15	56.4	59.95	119.9	47.8
TNXB	70.75	60.5	92.7	47.05	39.65	67.6	60.9	60.1	57.85	52.6	89.9	35.2	67.35	50.9	48.5	60.55	26.8	32.4	29.9	69.3	74.8	46.85	32.95	79.9	61.3	55.35	49.45	52.05	32.05	51.15	63.6	48.25	47.85
APOL2	278.35	289.1	223.4	188.35	427.4	132.1	211.95	256.15	236.3	171.5	461.85	205.35	217.9	397.25	143.7	355.2	388.05	233.35	277.8	253.25	170.25	234.25	227	176.75	148.65	191.9	251.6	160.5	171.6	187.3	220.9	195.35	227.35
OSBP2	12.8	13.1	17.6	10.1	16.3	9.2	12.2	17.1	15.6	16.7	20.6	17.9	10.4	11.6	14.6	17.3	21.5	21.7	11.6	10.9	15.6	9.4	12.5	10.2	17	12.9	12.2	13.5	11.1	14.1	19.2	7.3	25.3
CITED1	45.8	26.8	19.6	15	16	62.9	26.3	72.4	14.1	27.8	15.7	17.2	13.2	6.6	10.8	12.1	10.6	16.6	14.3	18.3	13.2	16.1	13	16	11.8	15.2	12.1	12.5	16.4	16.2	16.2	8.3	21.1
RPL32	16514.2	17831.8	22295.9	14683.3	12334.4	18966.5	17661.4	14542.1	13989.4	15807.5	13141.1	10056.7	12283.3	11076.5	11980.3	11467.5	16999.8	13426.3	13141.6	16938.2	11626.3	12038.1	10546.1	11254	12521.3	15462.8	16632.5	14128.1	12559.9	14849.8	11950.3	11450.5	14125.5
FKBP6	120.6	229.1	188.8	130.3	126.7	81.9	113.5	113.7	177.8	132	144	46	98.4	84	50.2	41.3	45.3	42.2	34	119.8	92.3	61.8	242.6	48.9	86.2	135.6	35.4	21.4	82.5	201.1	132.7	24.3	163.7
MVD	66.8	20.1	14.3	14.8	15.5	62.7	116.6	150.9	123.4	169.6	9.8	6.1	7.4	37.7	43.9	48.8	84.6	17.5	33.1	27.6	18.2	26.7	136.2	8.4	7.2	25.6	31.6	7.1	52.3	38.5	7.3	15.1	137.4
GART	94.4	106.4	168.4	308.5	218.9	72.8	43.4	63.7	80.9	103.2	96.1	64.8	127.1	120.8	111.8	101.1	49.6	88.2	106.5	136.9	90.1	114.9	135.8	125.4	120.7	81.3	99	60.5	75.6	131.4	134.1	100.4	98.1
FUT7	14.15	20.85	67.65	47.65	29.15	23.9	34	67.65	20.25	51.45	121.5	27.5	56.7	87.05	49.6	75.6	68.45	39.7	81.25	123.6	33.3	71.9	46.5	33.3	42.9	79.85	75.35	50.7	62.4	24.7	73.15	32.3	33.45
CEACAM21	81.35	96.95	105.3	29.25	89.85	15.15	64.05	35.6	25.5	24.25	109.3	60.9	166.4	79.05	36	84.05	125.6	145.05	95.6	199.7	46.65	130.7	35.35	106.2	41	72.85	61.25	104.75	94.8	78.5	69.3	84.9	41.3
GH2	23.7	18.7	28.3	28.7	31	18.95	7.1	11.55	8.4	5.35	8.05	9.7	35.45	24.75	16.45	4.4	20.3	7.9	19.3	13.55	33.7	16.85	13.2	22.8	5.65	8.8	6.75	21.45	9	28.85	20.55	21.45	6.45
SNX27	372.75	420.95	328.05	326.55	427.4	651.5	409.45	438.85	431.35	454.15	465.2	346.65	385.45	386.75	308.25	347.15	348.7	416.2	460.5	464.4	354.6	354.4	475.2	476.35	471.3	314.05	180.45	254.6	367.05	294.7	314.7	344.65	480.2
GNRH2	119.1	142.7	138.7	137.1	174.1	139.1	144.8	159.5	128.9	125.5	86.9	35.2	23.7	66.3	67.7	36.3	68.7	78.7	140.6	43.6	69.7	73.8	166	164.5	68.8	119.8	97.2	76.5	60.9	72.3	107	78.5	100.6
ELMO1	662	932.1	449.9	492.7	522.1	778.3	813.6	840.9	802.2	730.2	1019.4	1209.7	1044.6	813.4	809	1007.5	987.9	911	650.5	701.8	1132	829.3	861.3	1136.3	1145.2	1098.8	724.4	871.8	1272.9	510.6	1037.5	1013	1003.6
RAPGEF1	111.3	143.1	49.5	119.7	85.9	105.7	97.4	149.8	131.1	221.9	29.5	15.1	18.6	131.4	29.1	67.2	21.9	39.6	20.7	20.9	8.6	45.2	270.4	15.6	38.1	47.5	34.1	13.3	43.4	52.5	23.9	38.1	109.2
BANP	836.8	559	614	618.8	428.9	677.9	570.5	620.4	710.6	612.6	464.8	542.2	348	599.5	575.4	329.3	516.7	482.2	691.5	388.4	655.9	567.5	573.8	410	544.2	334.5	498.8	433.3	420.5	543.5	394.3	496	573.1
SLC2A1	282.35	362.85	248.85	588.9	382.95	329.05	167.7	192.8	233.3	282.95	515.85	262.25	305.5	453.9	364.3	300.05	347	164.75	363.85	268.8	166.9	354.95	423.15	509.25	386.15	188.45	259.65	246.3	175.7	230.45	419.75	152.3	330.2
CD59	4293.85	5433.55	4075.05	8084.1	4614.25	3852.3	4883.1	3637.05	3085.9	5199.95	3255.05	5453.6	4482.3	3291.9	5492.55	4398.95	3883.4	4439.8	3209.8	3929.05	4358.1	3698.9	4048.95	4347.3	3922.55	4170.7	4732.55	4516.4	5427.85	5934.75	4658.9	5568.95	4644.75
GADD45GIP1	94.5	162.25	39.2	145.5	137	173.5	132.45	143.7	101.75	111.6	152.7	93.15	103.95	122.45	132.55	142.45	129.7	135.9	96.35	134.75	132.95	109.55	136	59.35	125.85	106.75	114.65	138.4	122.2	111.1	96.25	106.05	130.9
ATP2B1	547.7	322.7	295.5	991.5	607.4	407.1	296.1	321.6	549.2	237.5	323.3	481.3	433.9	720.3	250.3	555	312.8	266.5	342.3	220.4	479.6	688.1	423.6	408.5	377.8	271.4	253.1	194.2	302.6	367.5	323.4	364.8	411.6
TASP1	239.9	344.4	237	368.6	410.3	319.5	157.2	223.3	221.4	195.8	264.6	389.7	235.3	231.5	269.4	129.9	165.8	186	147	246.8	386.2	211.8	202.4	241.6	335.6	188.5	257.1	271.7	209.2	384.4	346.9	250.4	219.9
IARS2	1010.3	1582.2	1585	620.9	985.9	1866.2	1637.5	1271	1297.8	1220.1	1955	1740.6	1241.1	1781	1914.2	1848.5	1828.5	1788.4	1450.9	1311.2	1586	1354.8	1334.6	1463.1	1497.6	1803.5	1327.4	2530.7	1735.2	1209.8	1543.4	1469.4	1464.8
PARK7	6400.4	6026.3	8971.9	6420.6	6290.4	6168.7	5439.7	5063.2	5184.5	5050.3	7432	6861.2	7797.1	8292.1	6297.6	6373.2	8035.9	6791.8	6030.4	7033.7	7043	6566.7	4872.7	7357.6	6727.8	6179.5	9351.1	7649.5	7026.3	11645.7	6203.5	6444.4	5761.4
PDK2	119.4	154	219.4	93.7	79.85	143.4	198.2	219.45	209.05	290.15	217.65	155.4	158.8	92.2	162.75	130	140.85	144.15	112.35	173.25	140.85	89.9	138.7	240.1	155.65	193.2	153.5	182.15	110.5	181.55	225	177.65	163.85
SORBS1	174.25	254.05	945.65	198.4	897.65	258.35	145.65	110.5	74.35	286.55	177.7	202.95	129.7	200.6	146.4	57.7	104.95	69.2	85.1	285.3	212.95	267.5	70.2	201.4	197.05	72.95	151.6	149.55	75.5	207.5	131.35	131.85	304.75
CDK2	163.9	119.2	125.4	202.1	186.8	128	129.2	104.6	111.3	200.3	93.2	96.8	104	72.6	114.3	145	63.2	141.7	90.2	157.8	108.5	100.1	197.8	84.1	78.8	101.9	34.2	87	130.1	91.6	31.2	164.3	104.9
CYP3A43	28.25	39.75	44.85	33.55	26.15	13.8	27.15	54.25	31.05	32.2	20.8	48.1	31.05	28.95	21.3	10.7	12.5	20.8	15.75	38.25	19	17.6	42.1	56.45	17.2	10.1	18.8	29.8	25.15	29.65	38.85	36.7	11.4
SNAP29	479.2	593.7	451.1	567.7	382.2	549.7	700.3	495.6	497.7	523.5	495.9	443.2	387.4	371.9	391.8	326.7	454	496.4	509.7	487	798.4	421.6	472.8	455.1	674.1	578.9	637.6	811.1	574.1	932.4	405	351.5	561.4
BCL7A	117.75	82.35	98.35	57.85	83.1	128.15	89.65	97.6	149.35	135.8	75.85	106.75	67.15	96.8	81.95	92	156.85	72.85	29.8	76.05	78.65	37.4	81.85	67.1	62.4	65.65	63.45	69.55	52.85	57.55	53.25	74.8	103
PLXNA3	236.3	282.3	163	286.9	180.9	261.8	254.1	485.1	695.8	412.5	298.6	281.8	261.4	266.4	199.5	260.2	279.6	218.9	349.1	301.6	340.4	431	460.2	327.5	431.1	340.7	236.7	196.1	241.1	178.3	293.4	271.6	396.2
ST8SIA5	45.95	27.85	35.7	24.75	13.05	26.35	41.75	50.85	43.5	72.8	48	24.95	14.35	11.6	31.05	64.7	44.8	34.95	18	36.35	42.6	36.15	66.1	63.05	43.85	21.75	21.25	40.2	22.3	27.1	63.9	18.1	55.55
SORCS3	2.3	3.1	2.4	2.1	4.2	3	3.2	23.7	3.8	6.8	8.8	7.9	2.6	3.2	3.6	2.5	15.1	1.3	16.5	3.8	3	8	4.4	11.7	40.1	2.5	1.6	4	2.3	8.4	12.2	3.7	1.8
PTPRR	44.5	30.4	35.45	36.3	38.45	5.55	40.65	8.15	33.8	62.4	75.5	111.55	38.25	23.75	47.2	36	30.4	20.1	15.3	52.05	47.45	45.15	39.25	39.9	27.3	26.4	55.35	88.4	31.6	43.9	54.15	51.5	50.1
ZNF263	727.3	577.4	445.5	989	666.6	811.3	689.3	583.3	597.5	610.3	515.9	691.1	611.4	581	662	641.1	444.5	558.1	510.7	587.8	573.3	546.8	455.1	629.2	659.6	598.6	741.3	573.4	461.2	494.1	594.7	445.1	486.7
HBS1L	137.3	101.4	99.7	186.1	161.4	104.4	61.8	118.8	80.7	72.4	55.6	79.3	82.3	142.8	40.6	86.9	92.5	65.5	189.9	118.5	101.4	127.7	100.5	147	98.5	59.1	120.8	82.4	115.3	94.1	88.6	57.2	109.6
PSCA	15.8	6.2	27.6	37.1	41.4	43	22.8	24.4	69.7	67.1	5.2	9.9	5.4	27.3	16.2	17.3	6.7	13.1	39.7	32.2	42	31.2	12.3	36.6	24.9	2.8	10.7	15.3	37.4	35.1	45.7	10.9	47.6
NR5A2	75.9	93.4	105.9	88.3	100	63	77.4	90.1	93.8	124.7	80.3	67.9	55.9	84.4	63.5	60.3	37.1	48.9	66	82.5	74.7	50.3	82.5	97.3	34.7	53.9	67.7	66.9	69.6	88.4	110.3	61.1	47.4
PHLDA2	136.7	194.55	83.8	1537.75	946.8	75.3	130.3	184.35	237.45	235.2	295.1	175.35	249.75	331.95	135.45	144.55	168.95	163	108.8	214.25	210.45	214.1	221.95	255.15	315.95	228.8	172.75	116.65	299.2	283.05	324.1	186.25	184.3
MEN1	529.2	357.9	455.5	291.5	383.9	640.1	466.1	559.8	648.6	551.1	472	456.1	588.7	461.7	494.9	488.8	430.5	541	489.3	593.2	509.5	459.2	467.6	519.9	507.5	524	398.3	418.6	418	276.1	492.9	524.2	546.8
CHRND	17.9	7.3	13.8	12.1	23.9	11.6	17.8	30.4	12.9	32.6	8.7	12.5	6.8	15.1	7.9	31.3	15.4	8	12	10	18.4	18.6	7.7	23.2	13.9	26.3	7.8	7.9	12.9	8.5	22.9	17.5	7.4
ADCY3	595.15	434.15	629.45	372.35	597.65	856.05	913.35	779.25	575.75	513.65	767.3	400.8	413	363.35	735.2	509.5	486.3	510.9	485.05	478.45	396.7	392.8	645.95	454	407	778.05	597.65	525.55	758.45	393.65	756.3	485.3	504.1
TCN2	585.1	1558.9	631.5	522.5	631.6	892.2	663.6	1137.5	1086.6	1221.3	765.8	716.2	598.1	566	406.2	530.9	578.9	938.5	897.4	584.4	570.1	900.5	1193.3	609.6	665.8	704.5	555.4	739.8	684.3	722.6	609.3	659	970.2
CDH20	6.6	5.8	6	5.4	7.5	4.6	4.6	5.9	8.8	7.1	10.2	5.2	9.1	4.6	8.4	6.6	10.8	3.9	7.5	10.7	5.1	11.7	5.8	8.7	8.4	8.6	6	36.7	3	9.6	7.4	7	5.4
MEOX2	201.35	152.9	324.85	2.45	17.9	78.1	136	109.6	70.1	37.85	102.4	348.4	66.1	79	362.6	59.05	49.4	45.75	132.3	77.1	348.7	63.25	92.15	115.15	66.1	67.85	147.25	295.5	78.1	152.1	120.85	157.25	51.7
ST8SIA4	161.2	111.3	77.2	129.5	73.4	66.3	147.7	153.3	155	299.4	124.1	75	133.5	108.2	47.7	298.6	294.7	402.7	193.3	200.7	148.8	311.2	201.9	171.1	122.8	228.3	236.1	68.1	399.7	93.9	163.6	260.6	255.2
STAMBP	566.2	569.2	625.7	390.4	505.6	486.8	502.7	497.2	539.3	653.4	722.7	645.7	664.7	718.4	652.4	650.3	570.5	697	837.9	624.9	684	593.9	567.7	694.8	656	473.6	623.5	833.3	601.3	980.1	596.5	562.2	526.8
OR7C2	18.9	10.8	17.2	21.4	17.2	15.7	14.3	6.4	19.9	18.5	19.4	12.8	13.8	11.8	11.7	9.3	12.4	16.9	9.3	14	15.4	20.6	20.2	14.3	18.3	12.7	8.9	11.8	15.5	17.7	14.5	6.3	28.3
FBL	2402.4	2229	3232.3	4366.9	3197.5	4195.1	2253.2	2305.4	2029.7	2199.7	2302.5	2674	2431.3	2313.1	3924.3	2489.5	4331.9	2807.2	2216.3	2803.2	2256.8	2024.3	1559.2	1806.3	2646	3670.6	4744.3	4084.1	2857	3678.4	2506.5	2814.9	2035
HMGA1	146	145.55	88.05	507.5	189.6	198.6	219.65	235.05	147.05	208.5	217.9	184.95	309.85	293.8	201.6	267.3	377.25	340.8	212.2	330.75	121.9	247.35	182.75	133.65	201	171.55	136	75.3	224.15	88	143.45	167.55	146.4
ATP6V1B2	4193.8	3780.2	2351.3	5017.1	1956	3766	3666.4	3212.8	3009.2	4991	3880.4	2955	3246.8	3560.7	3070.6	3666.6	3848.6	4508.5	4065.3	2729.9	2907.7	4117	4711	3710.4	3624.6	3748.4	3326.3	1958.5	4879.6	2487.6	3219	2933	4450.3
UFM1	1153.1	1893.2	1484.9	2943.7	2033.6	751.8	617.4	514.2	653.4	538.7	723.9	833.7	1415.8	829.2	711.3	915.3	769	796	1691.1	772.5	948.8	1006.5	698.6	1023.4	735.1	875.6	744	724.6	905.9	906.2	1143.4	966.8	563.9
ATP2B4	1136	1360.2	1385.6	947.9	1072.4	749.3	1083.3	1171.3	1160.4	1064.4	1251.3	1511.9	1109.1	1307.2	1459.6	963.8	797.9	992.6	950.7	1151.3	1562.8	1356.3	1374.4	1086.9	1235.1	990.3	614.9	1090.1	792	718.3	1068.9	1370.1	995
RFX2	160.8	68.2	26.6	39.2	22.2	75	112.9	29.9	24.4	27.6	33.2	17.7	18.2	17.1	28.2	147.4	19.7	16.1	57.1	19.2	38.5	82.7	46.6	20.3	10.6	15.3	39.3	9.8	15.2	60.9	37.2	45.1	49.5
CDK5R2	7	18.9	3.6	7.2	5.8	29.4	12.9	30.9	16.9	27.2	5.8	50.5	20.5	15.3	6.2	57.1	8.9	44.4	41.2	6.3	30.3	3.7	13.7	4.7	20.7	12.8	9.6	34	11.3	30.1	13.6	34	16.3
MOCS3	151.8	80.7	80.4	145.9	92.8	93.8	85.8	94.9	90.3	130.1	70.9	101.4	89.6	93.1	89.4	74.9	109.6	110.4	75.5	115.2	83.3	101.7	145	45.8	52.1	104	151.5	92.6	118.7	113.9	95.1	80.8	111.2
ZNF701	97.8	98.6	108.7	168.2	92.3	87.7	121.1	106.2	155.8	63.6	53.9	69.4	139.3	115.4	39.8	107	93.6	67.9	130.5	84.8	166.7	81	155.3	71.2	64.8	34.3	105.2	62.1	39.2	123.7	81.3	43.2	81.6
WDR48	341.5	258.4	458.1	277.5	234.15	366.05	335	400	410.95	383.35	369.65	509.25	210.55	277.3	521.35	398.4	294.7	385.35	376.65	379.85	482.6	403.55	348.1	461.3	373.15	438.7	341.6	532.95	260.9	290.1	335.35	561.55	339.9
CLIC4	466.6	271.8	408.7	712.1	678.1	885.4	837.7	283.3	457.1	681.9	628	302.6	418.9	222.9	250	448.5	213.6	330.5	266.1	222.4	172.8	374.1	1209.7	527.5	401.7	210.6	252.2	262.8	329.3	369	306.2	389.3	392.2
DMWD	568.55	417.75	345.85	415.9	419.4	318.6	286.35	562.3	594.1	415.95	291.8	282.85	319.95	233.65	229.75	211.45	176.95	236.05	308.25	453.1	486.8	320.3	360.65	265.4	262.05	207.4	195.5	239.4	196.6	212.25	264.55	304	479.25
COX11	170.7	147.9	330.8	114.9	135	226.2	268.1	290.6	333.9	260.5	267.1	209.2	192.5	264.9	328.2	202.1	248.7	187.7	236.2	156.5	302	159.7	136.8	223.2	335.8	261.6	253.4	440.5	237.1	386.2	180.1	276	363.4
RHBDF1	651.1	482.5	610.1	252.9	287.8	652.8	793.8	881.1	1039.9	771.8	485.6	882	369.4	373.4	718.9	393.3	192.7	391.2	367.3	464.3	865.4	423.8	724.7	631.1	551.2	338.9	461.3	664.3	301.3	428.9	544.8	748.4	605.3
TGFBI	7357	12742.2	2969.9	12483	10639	5026.9	10948.6	9588.4	9988.3	16528.5	9526.3	6343.7	6836	8937.6	6861.9	10011.3	5891.9	8268.8	7822.6	8180.1	11728.5	11152.7	15344.8	5842.9	8553.1	6906.7	4799.6	6124	10260.6	5347.5	7684.2	8265.5	11966.4
UBQLN4	333.8	257.7	301.5	225.9	239.9	222.2	296.1	249.2	403.8	274.3	320.1	246.4	399.1	320.2	300.4	321.8	246	221.1	324	451.3	329.7	325	425.8	281.6	361.9	228.9	194.3	243	226.3	247.7	230	215.8	368.5
GNLY	111	179.25	61.25	56.65	107.6	33.4	19.55	97.1	60.5	33.4	238.25	99.1	244.85	262.9	72.35	177.3	210.4	113.45	133.2	284.1	10.7	70.95	42.65	48.7	19.95	91.1	70.65	52.75	78.15	43.5	66.65	27.25	83.65
NRAP	29	61.8	46.8	25.7	38.4	38.7	5.5	16	32.8	30.8	35.4	16.3	53.3	7.5	33.9	25.2	46.9	11.2	10.1	34.3	13.4	43	3.9	29.9	37	10.9	15	21.5	48	30.4	49.4	4.5	2.6
HPS3	51.9	61.7	70.9	7.4	43.4	16.1	42	52.5	2.6	51.1	66.9	39.7	18.2	35.4	18.1	37	31.1	2.4	22	4	28.1	25	46.8	28.3	20.5	51	15.6	35.1	17.4	24	7.6	16.8	35.2
LEPROT	3237.6	3111.5	3448.05	1934.25	2958.95	3305.65	4704.9	3609.15	3642.65	3408.05	3644.5	3722.85	2936.1	3723.4	3513.65	3857.1	2132.15	3428.8	2703.55	2231.95	3561.65	2661.35	4258.45	3526.2	3414.95	3676.2	3149.55	3483.95	3779.45	4748.05	2968.3	3586	2828.05
HEPH	337.25	134.7	83.95	51.2	95.7	87	204	88.1	85.8	101.25	152.3	106.05	160	92.55	180.3	92	76.3	87.4	94.2	143.75	192.35	78.45	126.3	167.05	130.55	116.65	108.15	208.95	65.75	146.5	208.8	281.8	76.75
GRIK1	30.8	68.6	26.7	80.25	84.1	44.05	29.1	38.1	67.05	103.4	44.4	30.85	35.6	44.2	47.95	73.2	37.55	42.8	57	45.1	25.15	52.9	63.4	93.3	43.1	37	46.55	23.65	30.75	27.55	44.8	31.2	42.35
CDON	9.6	135.7	42.1	40.2	8.2	64.2	231.2	151.6	207	197.9	95.4	120.8	4.9	11.9	28.3	15.2	40.7	39	53.3	6.7	7.8	28.9	77.7	149.9	129.7	77.3	25.4	15.9	75.5	70	79.4	132.4	110.8
SAMD14	59.3	56.8	29.9	94.4	63.2	52.2	92.4	53.1	109.3	55.2	71.2	18.7	70.4	48.7	64.1	28.5	16.6	67	74.5	88.3	30.6	52.3	81.1	10	16	60.3	64.2	64.3	35.5	12.6	32.1	12.5	69.6
AR	84.8	108.9	181.45	88	136.15	200.35	163.65	157.8	181.6	113.6	64.8	72	77.8	43.05	137.05	61.35	57.35	44.25	68.5	78.3	81.6	66.9	79	177	108.25	133	112.5	159.1	67.15	129.3	205.8	93.9	132.1
PFKM	1615.4	1449.8	1049.7	770.8	876	1155.6	1133.3	1176.4	1087.4	1374.5	1019.9	1507.3	1032.9	772.8	1331.3	889.7	815.6	945.4	882.5	996.3	1349.3	811.1	842.3	3096.3	1356	1384.2	1355.5	963.8	1197.3	1158.2	1218.1	1614.6	1185.5
ILF3	795.8	406.6	549.2	1125.2	908.2	480.5	494.7	501	565	579.8	520.7	400.6	616.8	566.6	537.2	482.6	655.7	647	581.1	578.2	493.1	507	613.9	469.4	497.1	600.9	518.7	505.5	577.7	336.6	521.1	588.6	616.5
ASTN2	54.7	50.95	48.5	34.85	106.2	32.5	42.35	41.65	69.65	30.5	59.85	29.8	73.65	54.1	61.35	50.9	80.05	54.9	49.2	65.3	25.4	53.05	28.45	82.65	43.15	92.3	139.65	72.3	78.85	99.4	89.3	68.95	35.75
FGF22	19.5	23.1	17.4	6.3	99.1	9.6	10.7	4	52.1	32.6	17.5	32.7	59	40.5	7.4	17.8	10.4	36.4	31	8.4	43.9	10.7	33.4	13.2	23.4	6.8	10.9	12.9	5.8	12.2	28.7	21.2	13.4
SALL2	337.2	327.5	487.4	171.3	254.9	388.5	472	452.8	442.7	299.4	408.2	580.2	420.5	323.5	618.4	342	288.4	309.7	210.9	374.5	405.3	147.2	392	608.6	388.9	457.4	366.7	621	162.8	351.8	424.1	791.6	444
NR1I3	13.8	63.6	78.4	49.9	119.2	33.9	16.8	72.3	66	57.6	78.2	90.3	60	70.8	48.5	43.3	34.5	36.1	27.8	71.6	66.9	49.9	45	51.7	71.8	37.7	71.4	78.1	49.1	83.4	93.4	57.5	31.6
CYP11B1	99.9	109.7	126.7	78.2	97.5	85.3	91.9	110.6	60.4	148	142.9	97.3	108.9	86.4	93.6	66.9	71.8	62.9	74.7	122	113.1	90.5	90.9	89.5	93.4	88.5	56.4	96.3	56.6	123.4	100.4	98.7	116.5
GNG7	80.7	72.45	78.05	37.05	55.15	49.4	106.05	74.55	94.7	170.4	85.25	57.35	100.85	63.9	46.4	74.35	174.1	118	129.15	148.4	27.35	142.5	75.65	103.95	47.45	107.9	208.05	82.25	46.95	102.65	80.7	42.75	72.7
CHRM2	18.9	24.4	21.1	64.1	66.9	22	19.3	51.1	51	59.2	55.7	56.7	53.9	55	46.5	44.2	4	11.9	16.6	47.4	70.9	41.4	9.6	117.9	21.7	113.8	6.6	46.8	15.6	17.1	112.3	45.7	33.1
HGF	128.9	65.7	39	85.9	87.2	80.8	145.4	100.5	88.6	96	79.1	104.8	99.7	66.5	69.4	85.4	67.5	69.3	118.5	109.5	108.5	72.5	66	160.2	198.5	96.8	92.5	97.6	109.9	144.7	111.3	160	141.8
RAB23	302.7	256.7	213	106.3	144.1	274.4	392.6	280.5	214.2	291.4	374.4	655.4	197.5	211.6	463.4	342.3	169.7	291.6	182.2	265.7	571.3	230	381.9	416.4	301.7	343	266.3	442	287.1	307.7	303	678	167.8
EFNB3	112.2	83.25	89.4	178.5	95.65	69.55	62.45	51.65	120.55	98.55	72.55	39.65	88.3	118.15	81.6	143.65	59.65	81.6	77.65	119.25	266.55	46.8	160.6	102.45	93.9	73.45	24.7	84.2	47.1	35.85	44.05	139.45	65.9
HOXB7	369.5	453.6	435.4	201.8	209.3	389.5	532.6	479.7	485.5	404.7	271.3	699.9	562.9	419.1	392.9	326.1	279.8	392.3	474.7	386.9	530.8	445.6	422.8	491.3	400.6	460.5	423	468.6	459.9	836.7	700.3	394.9	685.4
ASCC1	229.6	428.3	588.1	146.7	104.5	471.1	189.2	270.2	474.4	357.3	361.2	436	489.8	336.5	378.7	360.1	391.1	433.2	297.6	450.9	618.3	138.6	242.7	426.5	416.2	268.9	403.5	570	247.6	407	608.8	471.6	268.3
PRDX3	1086.15	1001.3	1321.8	1114.55	1062.95	1431.4	1035.4	1023.55	950.45	1319.05	953	1002.6	943.75	877.95	1306.8	1203.25	1424.85	1339.4	1262.65	1151.15	1102.3	1535.3	1252.85	1108.75	1100.35	1452.15	1373.45	1111.2	1533.95	1544	1050.4	1287.35	1244.2
MAML1	1030.9	885.6	913	1061.7	936.9	719.3	812	801.5	820	834.8	816.9	1016.7	988.7	841.4	1012.4	913.2	970.8	864.5	921	985.3	1131.3	811.5	906	912.7	1051.4	754.1	677	742	742.1	543	979	1092.1	964.1
CEP63	244.2	325.15	387	391.3	284.45	368.2	231.45	273.4	290.85	224.5	317.05	462.2	266.25	390.4	389.35	282.8	326.65	306.35	259.75	280.1	434.25	331.75	206.65	328.95	476.25	378.75	321.65	407.85	439.7	397.85	377.35	357.95	291.35
TREX1	157.7	362.2	152.7	150.9	148.3	459.4	541.6	566.8	578.3	367.2	387.3	379.4	276.8	350.3	270.1	451.6	705.2	653.6	469.8	534.7	440.9	430.8	436.8	415	370.9	710.4	613.2	454.6	705.4	862.2	510.9	627.8	432.9
METTL7A	720.2	1104.9	1647	579.3	886.3	1750.2	898.4	975.9	890.7	887.1	1100.6	1361.2	1092.1	1274.1	1694.8	934	512.3	608.1	811	509.4	999.2	505.7	895.5	1579.7	1499.5	613.6	1006.9	1284	735.5	1588.7	958.8	730.5	883.6
CRNN	51.5	17.5	28	34.4	89.6	34.4	11.7	5.6	14.4	20.5	15.7	42.1	18.3	35.6	30.6	20.6	9.9	27.2	7.6	86.5	90.8	14	77.7	82.6	31.1	39	27.9	42.9	9.1	63.7	54.8	17.6	36
UPF3A	447.05	513.45	599.1	330.95	418.35	561.15	300.8	521.4	555.75	297.35	288.9	327.8	292.15	308.05	423.6	337.2	477.5	408.5	488.45	432.75	650.7	546.5	327.65	361.8	374.8	532.55	303	413.65	419.95	421.4	468.95	519.3	431.85
MMP7	355.3	118.6	134.5	146.4	271.6	105.6	66.5	69	92.6	252	213.2	130.4	108.9	86.3	408.7	152.9	109.7	82.8	105.3	128.5	137.5	97.5	129.2	138.8	103.6	81.7	134.9	168.9	105.6	101.2	64.1	61	57
GRK5	677.95	1861.6	901.1	514.55	601.5	1005.35	544.75	1659.7	1699.5	926.35	1051.45	1287.75	644.95	768.3	1200.7	599.2	598.15	570.95	405.45	811.75	838.5	482.25	498.45	1060.85	1192.35	1279.65	828.15	1316.7	521.4	1313.85	837.75	542	780
HSP90AA1	4463.1	4156.6	4792.45	7324.1	8381.65	7481.5	5835.25	6548.6	7032.4	5730.45	3575	3648.3	3666.1	4721.65	3994.4	4071.9	3844.6	5008.8	4505	4104.15	4259.1	4562.85	5748	3335.6	3476.25	4505.9	3581.35	3255.35	4839.05	3556.3	3341.25	3685.15	5358.9
FCER2	12.5	6	7.35	7.2	9.5	9.55	5.4	8.6	8.15	8.15	9.95	5.65	7.1	8.45	5.4	7.25	149.5	7.9	13.65	28.4	4.35	6	8.5	10.4	5.55	5.95	21.15	7.2	7.75	4.4	7.9	5.6	18.2
SACM1L	1036.6	978.4	1199.1	1042.2	1116.6	872.3	539.4	755.7	615.9	558.5	661.3	1251	1110.3	1477.3	792.1	765	674	775.6	1291.9	856.7	1473.5	1228.5	790.7	989.5	1090.5	577.9	608.4	707.1	737.9	759.3	789.7	725.3	641.3
PCSK7	609.7	140.5	325.8	350.3	307.6	354.1	760	608.2	478.5	334.4	593.4	283	652.6	633.4	346	699.5	638.6	702.3	473.5	783.3	423	605.4	450.4	439.6	408	510.9	554.6	339.2	524	295.8	207.3	530.1	464.7
NECAP1	452.2	305.3	473.7	568.2	453.8	523.4	351.6	447.5	405.2	439.2	353.4	516.6	413.6	552	463.7	330.1	359.1	393.1	425	389.7	481.3	511.3	377.9	382.9	529.8	426.3	437.2	445.4	522.7	448.1	411.1	432.6	429.6
USP32	167.5	188.5	127.1	246.7	216.5	168.7	146.5	101.4	134.2	135.9	152.3	182.4	196.4	215.2	172	282	274.1	211.1	412.5	204.7	150.4	192.3	232.8	166.9	185.9	162.8	204.8	146.5	154.5	139.7	227.5	219.3	144.4
ROS1	60.8	49.7	66.8	93.5	71.3	59.9	52.1	76.4	73.3	68.9	86.8	73.7	70.4	54.2	54.8	72.4	67.4	31.4	64.6	90.2	49.2	84	50.9	72.2	78.2	44.3	78	72.8	53.2	79.2	46.1	61.8	50.4
ZNF215	49.2	15	61.5	26	67.2	37.1	17.2	26.1	14.8	18	50.5	52.7	28.6	20.1	48.2	76.6	149.5	62.4	332.6	177.3	105.2	329.1	16.9	89.7	12.8	95.4	68.9	141.2	13.6	28.7	43.3	23.3	16.1
PPP1R13L	252	141.9	203.5	229.1	283.9	167.3	154.5	150.3	167.9	217	208.3	410.2	232.9	183.7	283.9	189.4	114.1	128.5	201.6	253.2	239.1	129	292.2	198.1	242.7	144.6	122.7	197.8	163.5	129.9	218.5	246.7	161.1
WEE1	216.25	201.45	226.25	105	111.4	150.6	189	167.3	174.4	124.3	240.8	295.25	251.15	158.3	248	216.45	184.1	211.1	218.2	219.95	276.85	126.5	166.3	115.65	241.05	74.45	177.9	212.3	101.1	226	195.85	159.7	144.2
FLOT1	1546.75	1611.5	1108.65	1868.2	1303.95	1774.5	2030.7	1888.95	1699.85	2189.8	2165.3	2039.2	2379.5	2093.85	2400.5	2009.2	2040.85	2274.6	2156.5	2281.75	1704.7	2027.25	2140.85	2043.9	2361.2	2739.65	2308.85	2312.15	2638.55	1799.1	2242.75	2092.5	1845.1
ESRRG	5.25	11.6	26.85	64.75	41.35	21.1	7.5	33.9	17.1	38.05	13.25	33.75	25.2	22.25	33.35	26.4	21.8	5.8	28.2	26.25	32.45	34.55	15.65	37.35	51.75	31.65	11.45	32.65	44.7	35.5	43.15	12.3	40.05
PRPF19	849.3	906.2	992.9	1089	1190.3	896.7	1103.2	1030.9	986.6	746.7	1197.6	771.9	798.5	943.5	1008.4	624.2	1165.8	880.3	686.7	787.5	732.3	459.8	883.8	831.4	801	501.1	896.8	1002.1	1030.3	855.2	795.9	684.5	721.1
FUBP3	397.1	358.6	722.6	403.2	555.9	201.2	140.9	250	262.1	109.1	262.3	476.7	366.3	279.8	388.3	317.6	250.2	307.1	404.8	206.3	547.9	314.3	289.4	393.3	471.1	202	311.3	399.9	348.7	341.4	319.1	374.9	201.5
ELAC1	44.4	76.9	65	80.6	73.4	44.1	43.1	47.1	75.9	78	74.7	69.4	52	29.8	40.9	55.4	69.5	57	37.8	20.8	37.1	57.1	71.3	108.7	93.3	64.3	80.9	82.5	76.6	69.1	52.9	49.9	39.3
HARS	725.9	676.4	618.1	985.4	798.5	563.8	879.2	536.2	522.4	541.1	893.7	852.8	896.1	930	848.9	675	753.4	613.6	710.8	726.6	793.7	696.3	697.6	622.2	832.7	671.1	729.8	671.1	816.7	602.7	676.5	739.1	655.2
FAM3C	1750.2	1530.1	1472.1	2085	2021	890.9	828.5	963	897.8	761	1192.7	1715.3	1233.6	1063.4	1386.4	1241	1282.8	943.3	1472.1	777.7	1329.2	1195.8	979.8	1322.2	1377.2	969.2	1206.8	1410.1	1103	1506.6	1368.1	1591	947.7
NUP133	618.5	628.6	777.8	593.2	622.2	558.5	579.7	655.4	553.8	754.1	623.9	686.1	909.8	680.6	856.9	522.5	859	714.2	741.5	607.2	774.4	640.1	447	737	825	659.5	645.7	925.6	627.7	694.7	761.9	727.1	742.5
SPC24	10.3	12.3	15.7	19.3	30.4	27.4	19.6	12.5	14.7	34.7	18.5	23.5	22.6	17.2	18.3	8.9	14.6	6.8	12	32	16.8	20.9	23.4	31.7	21.3	14.1	18.6	23.6	9.8	37	21.8	13.3	27.2
HINT1	4431.4	4782.5	5083.9	4347.6	3343.4	5890.9	4088.5	3767.6	3732.7	3996.2	4640.4	4124.5	4028.8	4323.6	4539.4	4425.6	6102.9	5606.5	4278.4	4491.8	3667.9	4242.1	3289.2	3918.8	4361.8	6477.7	7412.6	6293.8	4900.6	7802.4	4466.2	3914.7	5085.8
IL5RA	13.7	27.35	36.1	57.4	51.4	15.6	8.35	30.35	13.6	15.85	18.3	32.95	30.1	22	19.15	33.6	8.8	21.15	34.85	69.15	16.65	73.95	20.15	17.6	21.5	13.1	18.2	16.1	8.8	23.2	26.05	21.05	11.05
KCNH6	4.7	5.8	10.7	10	13.5	3.8	7.5	7.4	11.8	7.3	7.6	17.6	8.1	14.3	13.6	7.7	2.4	7.3	8.6	19.4	28.8	6.1	6.9	4.5	7.8	4.8	37.1	6.9	27	10.9	9	4.3	9.6
PRSS16	66.9	17.7	51.6	34.8	42.3	70.8	20.2	9	42.4	76.2	73.1	24.1	68.7	55.2	57	47.7	54.3	37.7	130.6	16	47.7	116.4	32.7	28.5	29	68.4	58.7	76.6	9.7	53.5	43.8	27.8	21.8
ARFGAP3	1194.3	966.2	878.8	1086.1	1803.4	970.4	625.4	633.4	600.9	749.7	651.3	934.4	921.2	1099.1	687.6	1191.3	906.8	775.5	1070.2	693.5	1035.4	975.4	896.1	731.8	807.4	598.7	773.2	449.7	1168.3	533.8	873.2	917.4	591.7
HIST1H2BK	784	651	1941.1	607.5	1350.1	825.5	466.9	646	573.8	844.4	1135.5	1009.9	1388.5	1354.9	1671.7	1041.6	903.3	1044.8	1309.4	1675	522	1184.4	534.2	965.4	843.4	1379.8	1942.7	1471.4	591	3080.8	855.4	860.5	543.3
PYCARD	564.4	998.5	316.6	441.2	308.9	638.2	836.2	864.9	736.8	655.9	679.8	653.7	781.1	1241.6	450.4	879.1	1109.4	1073.5	910.4	758.3	772.3	876.6	860.8	557.7	750	819.9	1077.1	598.5	1043.4	1814.2	880.9	694.4	994.6
RHCG	11.4	5.3	5.1	10.3	9.3	10.5	9.3	23.7	5.6	26.2	7.9	7.1	12	10.6	14.7	12	3.3	3.1	15.7	5.6	7.8	13.2	11.5	5.5	7.4	10.5	4	27.3	8.6	6.4	7.4	23.9	6.1
PML	86.85	104.4	82.45	98.2	67.3	119.9	173.15	141	119.9	99.35	197	100.05	150.2	191.3	99.9	141.15	105.15	144.3	118.15	137.8	71.8	87.85	165.8	28.1	57.15	115.25	109.85	47.95	94.4	58.95	42.75	68.1	195.65
S100G	8.5	4	7.4	8.2	10.3	10.3	6.3	5	6.3	11.8	11	10.3	11.8	12.8	5.1	3.8	32.1	6	10.3	16.3	14.1	9.3	3.4	20.4	14.9	9.2	11.2	16.7	11.4	12.9	19.3	12.9	9
OSBPL3	362.45	354.85	135.6	353.15	310.85	186.8	471.05	307.25	302.85	319.35	347	592.7	505.3	618.8	221.1	512.75	459.75	375	745.15	479.6	583.9	701.35	544.85	386.6	322.85	259.1	282.05	158.2	453.55	137.65	339.75	463.3	542.7
SH3BP4	814.6	528.9	516.8	175.8	425.5	456.1	652.6	433.1	462.3	416.5	359.4	916.5	413.2	521.8	876.4	619.9	526.8	459.5	420.6	422.4	724.1	372.4	628.7	516.3	382.9	487.9	376.9	728	433.2	342.5	473.4	743.6	504.3
RAB11B	98.75	228.8	141.5	207.15	165.7	275.1	364.95	332.1	334.35	300.25	247.5	99.75	184.7	169.25	172.45	294.1	113	277.35	240.75	201.8	168.3	192.5	293.65	336.25	207.35	231.3	170.35	177.85	211.7	212	222.7	205.6	331.6
FAM49A	408.3	847.9	451.8	504.5	466.65	381.85	372.9	731.7	834.45	675.5	664.45	661.35	460.3	718.85	551.25	492.3	491.75	452.25	532.25	666.15	730.55	508.35	424.3	952.55	1110.7	733.3	473.1	441.75	716.05	608.6	916.7	489.65	580.45
CR1	112.1	86.6	111.25	144.15	68.9	35.25	23.8	42.25	25.8	103.15	83.35	112.2	188.45	138.65	43	129.5	59.45	165.25	165.55	206.7	72.05	148.7	177.25	54.85	70.55	75.35	68.6	93.4	76.45	76.7	61.55	96.65	56.7
RASSF1	618.5	838.1	690.5	937.5	454.7	1349.6	1213.6	1010	681.7	907.2	500.3	799.4	643.3	661.4	1050.1	830.8	1029.2	751	1242.3	688.8	968	631.4	829.2	611.5	734.3	809.8	898.9	864.6	1010.9	762.5	610.6	895	753
DCTN1	873.4	1035.3	927.3	560.1	665.9	756.3	1055.3	881.6	822.9	641.6	1144.6	1322.7	1091.7	940	1053.2	858.3	882.4	890.6	1309.5	1030.5	1004.8	711.9	706	805.3	873.9	944.2	649.1	1211.1	950.3	675.7	1234.3	1414.6	800.3
PTPN18	532.05	823.8	498.8	411.5	427.7	759.85	799.15	835.85	776.85	768.4	966.5	549	698.65	812.45	715.05	758.15	897.55	954	813.9	628.6	895.3	865.45	923.05	703.55	846.55	809.1	585.75	742.05	928.25	680.65	764.95	627.65	1074.9
IDE	342.5	321.8	326.1	262.6	364.5	412.3	308.5	259.6	289.7	321.1	374.7	332.2	411	298.7	273.3	292.2	267.1	365.4	290.4	494.1	341.2	410.7	350.6	388.6	285.4	307.8	192.4	268.6	343.1	316.2	371.1	332.1	239.4
COX6A2	133.2	127.6	128.8	169.5	174.2	109.9	151.4	122.4	139.9	102.2	34	90.8	159.7	108.8	95.7	108.6	84.2	81.7	102.5	139.9	112.5	90.4	146.6	546.9	85.6	86.2	55.5	86.9	84.3	114.5	180.7	107.3	101.7
LIFR	66.2	74.2	173.5	75.2	148.3	150.2	29.9	27.2	49.7	51.4	71.5	93.2	78.1	69.8	112	55.6	81.6	60.3	75.5	44	67.2	44.9	23.8	74.1	67.7	105.2	89.5	114.9	44.6	64.7	89.7	66.3	26.2
PRKD2	759.75	574.7	618.1	448.2	310.6	443.65	569.2	728.35	654.15	619.65	642.5	807.15	836.05	717.6	747.15	794.55	1386.35	875.05	914.15	1150.55	654.5	943.7	531.95	444.2	426.4	552.7	610.7	584.1	422.3	438.05	487.15	574.8	640.15
B3GALT5	57.9	59.1	52.4	109.7	110.4	21	23.1	12.1	10.8	11.8	120.7	69.2	71.4	47.6	29.6	13.4	14.2	27	65	50.8	51.7	41.5	101.4	38	52.8	71.5	60.3	66.3	26.2	43.2	83.6	51.8	11.5
RHOA	8112.4	9017.9	8917	9066.3	8221.8	7218.3	7339.3	8187.6	8425.9	8040.5	5826.4	6325.5	6533.6	7195.5	6562.2	7301.5	7040	7281.4	7767.9	7514.9	7890.4	8037.5	8596.7	5315.7	7060	7467.7	7809.5	5494.1	7232.6	9563.4	7457.4	5539.4	9102.1
HPR	4.2	50.6	56.3	4.7	36.3	36.8	10.9	6.7	52.3	8	108.1	5.4	32.2	6.9	52.4	9.5	6.2	17.7	6.6	80.1	8	12.9	18.5	5.8	51.9	8.2	36.9	9.4	21.6	9	10.8	7	6.6
ZNF83	370.6	170.2	286.4	233.3	156.7	135.4	177.4	193	214.2	171.6	85.2	286.7	236.6	446.2	179	147.3	124.7	206.3	326.6	329.7	430.9	288.3	213.8	149.5	257.8	76.3	312.6	302.8	65.6	267.6	97.6	137.1	214.9
ASB4	6.6	8	36.3	7.7	8.8	4.3	8.4	12.1	6.8	5.9	27.2	34.9	15.3	42.1	4.3	6.8	25.9	6.6	7.6	17.1	6.1	9	25.8	45.9	13	5.1	5.9	26.4	4.4	6	24.5	9	9
FCAR	4.8	7.4	7.5	198.1	14.8	12.4	17.1	7	11.4	56.4	25.5	28.9	56	23.5	20.9	36	5.8	31.5	14.9	51.4	22.7	45.9	71.1	21.3	33.5	34.5	31.1	29.8	20.7	43.3	29.8	15.6	6.6
RLN1	34.6	61.2	39.1	50.1	66.6	30.5	39.6	50.2	52.6	34.8	36.9	62.1	58.1	51.1	37.9	42.1	38.4	36.6	20.3	104.6	75.6	50.2	55.5	6.5	54.2	45.6	43.4	48.4	24.9	58.8	38.8	46.3	61.2
TCEAL1	569.6	939.9	850.2	453.8	741.2	617.7	459.9	431	452	323.8	526.1	480.9	669.4	445.5	604.9	559.6	393.9	423.9	607.7	797.7	704.9	310.8	505	559.1	701.3	461.6	670.8	985.9	558.4	1643.4	905.4	626.5	369.2
SLC8A2	88.5	113.2	52.1	93.9	188.3	48.5	24.8	32.3	62	53	46.4	23.2	97.6	34.5	39.3	67.7	13.9	60.1	74.5	101.1	76.4	56.5	24.9	68.8	22.2	100.4	60.1	78.4	28.6	54.3	27.6	59.6	25.4
UPK1A	70.8	66.2	90.7	136.4	113.3	8.4	37.7	11.7	60.7	115.5	90.7	53.4	113.3	75	51.4	33.1	32.8	14.1	23.9	78	35.9	66.9	78.4	78.1	86.8	27.8	9.6	52.2	42.3	71.2	62.1	51.4	73.4
H6PD	384.45	414	371.5	128.7	331.7	273.75	422	373.3	395.8	321.55	484.95	326.8	497.3	218.9	448.65	252.45	203	177.75	255.55	275.05	355.7	271.95	296.55	231.45	353.2	578.7	255.1	207.8	238.9	195.25	83.45	405.7	257.35
TPM2	444.6	448.35	449.15	64.65	220.85	310.7	833.6	529.05	263.8	296.5	243.5	444.2	286.1	177	1242.75	168.3	225.85	198.45	282.8	247.45	365.8	160.5	248.1	867.3	113.5	314.5	369.15	554.7	118.85	241.1	115.6	449.15	368.2
NOS1	148.35	121.6	91.7	123.25	109.3	93.65	103.9	95.8	133.35	110.5	136.1	87.95	139	65.85	64.5	170	90.2	126.9	100.55	193.7	99.15	100.35	113.95	123.15	94	131.65	93.5	119	70.4	136.35	165.65	132.85	77.7
SPTB	59.85	54.45	79.8	100	68.75	87.95	94.2	125.15	142.15	130.9	72.15	71.6	64.55	49.35	67.55	103.3	81.45	51.35	63.75	60.8	97.85	89.6	127.9	169.7	58.35	103.75	94.85	39.05	64.15	59.2	84.3	31.2	111.7
KLF2	1575.4	2847.8	2648.6	2408.4	4205.7	3021.5	1866.1	4772.8	5175.8	2220.6	2084.6	3867.3	1303.5	2084.7	3344.6	4205.9	2219.9	1991.9	2665.7	2591.5	3790	1297.6	3031.6	2498.4	2718.5	1788.3	2059.2	2229.7	2032.1	2170.7	2793.5	1862.9	2518.5
DHPS	148	231	236.5	143.2	164	480.4	380.9	369.4	319.9	347.1	340.9	278.4	261.8	348.9	510	425.2	457.3	431.1	383.4	466.7	321.5	303.6	284	336.6	438.4	420.9	539.9	418.6	370.8	476	289.1	342.5	375.9
ZBTB38	389.4	702.7	457.3	476.8	300.7	849.9	716	760.8	835.4	719.9	317	530.8	311	348.9	605.3	664.3	212.7	414.2	956.3	261.4	189.4	342.8	775.9	478.7	299.9	128.7	182.4	264.5	320.2	256.7	224.9	378.9	669.1
PSMB6	904.3	1398.2	1364.3	1544	1124.7	1641	1664.6	1463.1	1280.5	1178.5	1582.8	1244.4	1083.3	1858.3	1253.4	1149.7	1894.2	1590.3	1011.4	1249.7	1267.3	1044.1	1503	1294.5	1535.4	1490.4	1767.5	1640.1	2518.7	2467.3	1395.4	1432.3	1427.1
PRSS23	2999.7	1928.2	1021.8	1405.9	1361.2	896	3645.7	2624.7	2713.7	1827.7	3329.4	2996.9	2403.7	2080.3	1866.7	3078.1	2323.6	2050.1	2400.9	1577.6	2588.7	2635.5	1879.4	1816.1	2235.3	2992.9	2941.7	2308	5056.1	3148.4	2434.6	4467.1	1758.1
BAD	349.3	375.75	333	73.85	264.5	479.55	423.15	500.95	522.55	437.95	352.8	306.25	362.75	267.95	313.35	379.95	409.65	395.9	394	413.2	326.7	342.15	345.75	386.8	338.65	374.35	544.05	508	364.2	562.7	382.3	376.1	425.95
ITGB3BP	471.5	466.1	1023	492.2	726.5	431.8	354.8	355.8	387.8	330.6	411.5	512.6	518	576.9	655.7	746.5	592.5	426.3	542	748.2	687.8	702.5	237.1	315	582.1	495	1068.1	590.6	421.1	1090.1	699.8	629.4	398
TBC1D22A	312.8	380.2	369.8	242.9	172.5	293.1	366	346.2	484.4	272.2	510.6	242	389.2	318.7	437.6	425.9	569.1	383.7	325.7	235.9	213.5	294.2	281.2	381.1	344.8	481.3	366.7	329.9	432.5	249.1	355.5	266.2	457.1
NIF3L1	454.3	683.3	590.4	454.8	462.7	634.5	527.4	539.2	571.9	635	652.4	557.4	459.3	643.5	743.9	567.2	600.5	547.7	641.2	490.3	519.1	562.9	561.8	548.5	670.3	661.7	581.4	691.6	714.9	636.5	612.9	435.5	631.9
SLC22A7	31.3	27.2	31.2	14.7	83.2	19.2	21.9	12.1	20.1	11	16.2	30.3	14.5	16.9	14.2	32	14.5	9.6	25.9	14.6	19.5	41.7	37.3	30.6	22.5	25.8	56.2	21	17.7	63.2	77.3	15.1	29.7
BMP2K	157.4	277.15	64.35	243.6	211.9	96.35	146.05	134.6	168.75	212.4	139.4	158.6	273.1	268.35	64.7	236.9	177.2	239.6	251.1	94.1	147.95	190.05	201.85	111.55	135.05	130.35	130.85	88.45	194.3	150.2	178.5	114.25	223.35
MAP3K7	409.5	318.6	347.85	415.3	443.1	374.3	428.3	293.3	320.85	311.5	451.2	333.05	515.15	334.5	341.35	492.05	426.45	452	411.15	413.25	381.85	455.05	414.9	489.6	428.9	402	464.9	401.55	434.95	328.7	524	509	345.8
PSMA3	1824.6	2216.1	1589.4	3504.2	3640.2	1630.2	1545.4	1491.5	1390.7	1676.1	2562.9	2417.3	2408.8	2612.1	2066.2	2517.4	2590.6	2356	2012	2580.5	2098.7	3347	2241.6	1797.7	2029.1	1825.6	2599.6	2108.9	2794.8	4099.7	2210.6	2011.8	1640.7
NTRK1	13	4.1	9.5	5.8	5.7	11.6	7.1	5.2	13.1	7.1	5.8	5	5.2	4.3	2.7	5.3	13.7	6.6	13	9.4	9.1	11.7	6.2	16.8	8.8	3.5	18.8	7.9	8.4	7.1	17.7	7.6	7.1
PBXIP1	240.1	267.95	262.25	137.7	225.05	422.15	527.45	444.9	528.2	406.05	330.6	361.8	285.65	355.7	397.85	537.3	411.6	304.7	264.6	273.95	344.4	276.7	404.8	435.8	368.1	519.15	315.8	345.75	299	236.05	286	319	516.65
TREM2	263.3	1177.4	134.5	229.2	19	545.6	1995.1	896.5	934	1293.6	178.5	410.6	475	211	741.2	445.9	578.4	385.1	1227.1	429.6	480.8	858.8	427.3	1330.5	2239.8	1607.4	2303.2	343.1	1992.9	2050.5	2623.4	911	1680.4
CLK2	1271.7	1257	1000.4	1023.4	782.6	1107.5	1031.3	1160.4	1194.7	852.2	858.5	1369.7	939.5	1066.3	1109.9	973.3	1012.5	882.6	1218.4	1353.9	1607.4	1103.2	869.8	1042	1053.2	703	992.3	915.8	751.3	631.6	829.8	779.8	1105.3
HOXA3	28	39.2	56.9	25	34.6	70.4	19	92.2	101	141.8	83.6	51.5	16	29.6	72.7	49.7	22.6	19.4	77.1	115	66.6	52	111.1	14.3	14	68.6	22.7	67.8	31.1	15.6	78.7	20.6	65.8
DAO	209.3	226.6	156.8	187.3	132.5	130.6	143.2	155.5	189.1	175.7	185.2	163.6	194.8	136.8	124.3	154	124.8	140.9	137.7	210.2	165.3	133.7	150.5	202.8	150	150.3	126.3	225.1	89.9	175.1	253.2	152.7	161.4
UQCRC1	1040.8	1408.8	1049.8	756.2	994.2	1965.2	1967	1084.8	1415.8	1276.6	1913	1060.1	1393.1	1633.3	1543	1797.7	2012.5	1910.1	1537.9	1597.6	1176.8	1367	1189.1	1688.6	1806.9	2010.6	1953	1707.5	2355.9	1886.1	1778.7	1273.5	1653.4
POLG	247.6	241.3	171.9	171.3	121.1	306.4	185.4	468.5	309	225	195.3	100	173.8	124.6	97.4	97	119.2	197.2	297.9	205.1	111.4	189.6	162.1	131.4	83	146.1	165.8	150.1	184.8	99.1	120.6	119.1	321.7
KLF3	296.7	312.2	306	372.8	244.6	253.9	310.2	231.1	376.5	319.6	289.5	384.3	260.3	209.9	319.7	261.4	298.3	294	270.1	179.1	330.4	276.6	453.4	376.6	335.1	274.6	208.1	272.7	265.7	277	319.9	257	256.7
SPCS2	2933.35	4250.45	3903.7	3782.9	4199.55	4496.4	4148.35	4199.75	4196	3944.45	3651.65	3423.8	3451.55	3575.4	3924.95	4626.15	5299.05	4530.15	5131.35	4733.65	3921	5553.85	4672.7	3769.25	4004.9	5016.5	5260.3	4227.65	4317.4	5649.5	3905.5	3833.65	4793
ZNF667	43	3.8	23	7.5	35.8	85.7	33.1	70.1	86.1	34.5	10.2	47.9	36.5	17.2	5.4	31.8	2.1	15.6	5.8	8.5	37.2	5.2	7.6	6.5	62.5	26.4	33.9	21.9	6	9.7	10.7	37	11.2
GKN1	36	16.7	17.3	24.7	10.5	11.3	6.4	46	82.3	17.4	16.7	36.4	13.1	11.1	9.4	5.5	18.9	36.9	5.7	25.1	32.3	5.9	13	46.7	52.6	19.9	9.1	11.8	18.9	18.6	9.3	17.9	43.7
LRFN4	196.3	126	171	92.9	17.8	155.5	189.4	84.8	93.2	75.4	112.2	208.3	105.3	103.8	159.6	193	116	133.3	186.3	145.1	172.1	106.4	129.7	84.5	146.1	127.9	177.1	130.8	179.1	89.8	186	212.4	171.8
BCL2L10	18.1	7	13.2	21.5	21	18.6	24.9	47.3	24.4	39.2	42.6	5.8	15.5	12.3	3.8	11.4	15.2	34.5	4.3	10.9	20.3	14.1	28.5	14	47	21.1	15.9	14.3	3.2	15.2	8.7	3.2	38.8
TNK2	78.4	14.5	60.8	21.4	24.7	118.9	61.6	85.3	38.4	96.6	51.7	16.1	54.1	10.4	13.2	16.5	13.4	10.2	10.3	38	17.9	40.2	46.8	23.8	25	34.3	13.9	15.6	15.4	18.2	39.2	10.8	44.8
CD79B	70.8	92.2	128.6	68.6	49.6	75.7	166	134.4	113.7	184.9	254.4	126.6	230	263.4	96.6	257	991.4	274.1	293.7	403.5	172.7	252	193.1	148.2	107.5	208.8	490	103	141.1	116.5	151.4	109.8	141.6
SERPINB2	56.1	38.8	15.6	114.1	66.2	15.9	33.6	23.8	5.5	9	25.7	21.4	39.3	51.3	38.3	21.6	34.7	32.7	9.6	61.9	16.3	10.8	7.1	38	11.2	41.5	25.7	13.9	21.5	8.9	14	43.5	13.4
UCP2	1758.2	3072.2	924.3	1502.3	2096.8	1417.45	3958.05	3038.2	2674.6	3556.65	5413.7	2179.35	4598.4	4488.85	2803.4	5457.1	6018	5508.25	3836.7	2953.45	2162.95	5035.4	4705.05	3562.05	3837	3009.2	3636.5	3310.8	4979.15	2406.2	3126.65	2087.05	6630.75
SRD5A2	39.8	156.9	59.3	310.2	78.9	137.3	22.6	49.1	106.6	32.2	16.4	53.3	76.3	15.4	32.3	112.8	18	90.1	21.1	79.5	84.7	19.5	42.5	26.8	67.7	48.7	60.9	15.2	42.4	18.3	155	24.6	96.7
FUT4	171.25	167.2	189.6	110.9	136	239.95	208.75	192.25	187.55	192.9	350.9	285.25	170	383.15	340.85	420.8	304.25	358.75	263.5	216.45	221.15	282.85	257.85	263.8	255.5	160.85	194.75	196.45	323	158.25	167.75	247.85	217.5
SATB1	1375.1	520	857.3	297.3	327.9	391.3	569.9	595.3	695.3	679.4	645.5	658.1	1055.1	752.3	736.8	652.9	847	657.6	959.3	503	711.4	536.2	640.2	809.9	556.1	701.4	573	611.5	362.7	333.6	440.4	634.6	695.4
CDC14A	30.8	58.2	52.4	52	55.1	37.1	11.8	18.7	20.3	49.6	21.2	49.6	29.8	30.4	31.3	33	33.8	37.6	28	41.2	57.9	32.6	36.9	18.8	39.5	30.1	21.2	22.8	11.7	22.8	32.2	19.2	48.6
IL1RAP	41.15	50.45	47.9	612.55	115.6	37.8	59.25	42.6	25.4	21.85	80.6	39.65	109.75	61.3	45.95	47.15	62.85	60.9	70.85	46.15	59.35	42.65	58.8	44.9	103.25	79.35	36.65	32.55	79.8	35.5	76.45	65.05	26.55
CCT4	3307.7	2923.5	4799.3	5867.8	4601.7	5617.1	4155.6	3690.4	4173.2	4599.4	3907.1	5065.2	5184	5139.4	5569.8	4722	4564.7	5097.3	4331.7	5018.9	4352.3	4179.4	3609.3	4151.5	4283.3	5266.2	4973.8	4825.3	5188.4	5797.5	4224.3	4876.5	4666.4
CCDC71	146	269.7	190.8	229.8	208.6	302.3	205.9	232.1	296	322.4	157.3	108	85.6	123.3	90.1	265.8	149.5	243.4	272.2	124.1	131	190.8	253	306.7	129.3	145.4	263.6	235.6	143.6	77.6	132.2	123.4	227.7
PCOLCE2	326.3	4010.6	3891.4	1973.9	4502.2	2359.4	670.4	1970.9	2031.7	1410.8	3830.2	4081.7	570.3	1660.4	4076.7	946.7	632.2	370.3	904.1	615.2	1631.2	1248.6	468.2	3231	2113.5	2468.7	1846.5	4431	2137.2	4185.7	2436.8	1200.2	1518.5
SOAT1	241.8	168.7	135.2	523.9	407.5	133.3	74.6	58.9	33.5	98.7	254.8	251.7	268.4	164.8	161.4	164.7	72.5	125.4	153	220.8	212.9	186.4	130.9	188.8	155.1	95.9	197.9	144.5	124.7	222.5	237.6	164.2	83.2
REEP5	1484.45	2758.75	2110.8	1967.75	1943.95	2361.2	2580.45	2257.85	2414.1	2190.85	2804.3	2488.45	2185.95	2661.4	2347.95	2527.8	2385.75	2539.35	2123.5	2397.1	2566.15	3044.75	2138.95	2855.7	3025	2672.65	2293.8	2936.1	3282.15	3095.65	3169.35	2753.45	2719
PSEN2	139	118.4	156.7	51.8	95.2	131.5	173	141	171.9	169.1	214.9	98.1	124.4	138.5	129.5	134.6	168.8	147.3	150.7	118.3	145.2	169.9	178.5	159.2	175.1	112.1	120.2	140.1	184.1	184.3	169	127.9	157.1
CASP4	458.15	365.45	305.7	876.1	508.4	169.95	212.25	409.1	372.65	494.05	294.25	288.75	386.75	415.65	170.35	301.2	395.2	396.45	501.55	480	366.9	452.35	448.65	256.9	284.8	245.4	332.3	217.3	281.5	267.45	260.95	195.2	331.3
CCR5	307.8	228.1	92.1	468.6	345.3	190.8	378.2	455.1	406.9	396.9	890.5	291.2	795.7	1133	288.2	1024.8	658.2	1583.8	1173.4	459	286.2	1204.7	2027.1	649.9	548.3	361.9	263.1	133.5	540.1	315.5	697.8	287.7	356.8
NUP50	297.25	160	201.2	293.4	233	161	193.6	147.3	172.55	154.45	153.7	188.75	231.95	202.25	166.7	215.25	172.85	234.9	249.3	212.6	151.6	184.15	208.2	201.7	98.35	133.85	142.85	125	151.45	109.85	155.15	149.7	180.9
FAT4	439.2	495.1	485.2	40.3	317.9	154.9	233.4	252.6	271.2	243.2	475.5	652.2	321.6	195.2	661.8	249.3	104.8	167.1	327.9	234.6	711.3	172.4	223.7	260.2	462.8	176.9	137.1	360.2	182.7	262.8	502.2	586.1	121.5
TLX3	9	9.8	17	17.4	4.6	9.1	25.6	7.5	15.4	11.8	5.8	25.1	45.1	20.7	5.7	5.2	7.2	6.1	46.1	12.9	27.9	39.1	5	21.9	6.8	29.2	12.1	24.1	14.4	6.1	32.1	29.8	26
DGKB	19.3	28.3	21.1	2.9	34.1	7.8	17.2	17	4.3	6.2	8.1	20.3	5.2	9	25.5	15.3	9.3	20	19.7	22.3	40.5	2.8	7.5	19.1	4.7	16.6	34.5	9.3	14.1	5.5	17.2	19.9	4.9
PPRC1	611.7	279.6	186.7	1120.7	705.5	497.3	472.2	471.3	471.2	548.6	202.3	223.4	310.7	287.6	266.3	333.7	503.8	401.6	302.7	282.3	278.6	401.2	400.5	263.8	331.8	280.9	272.1	146.2	326.6	120.4	220.9	294.6	298.9
GCC2	879.6	675.6	1126.9	538.8	612	706.1	517.3	604.9	549	723.3	719.4	973.4	1058	962.2	499.7	711	550	751.7	795.3	842.3	856.9	780.8	523.8	986	808.1	688.6	344.4	651.3	479.7	432.9	910.4	690.8	542.4
GPR176	110.9	126.7	134.8	100.9	145.3	104.9	289.7	162.7	129.7	141.6	306.5	216.8	167	152	184.8	230.8	46.7	273.8	91.6	190.4	153.8	168.3	254.2	197.3	146.8	103.4	88.1	223	125.3	219.2	115.1	243.1	128.1
HIVEP3	176.2	241.8	37.2	135	169.9	103.3	177.7	315.7	226.4	236.7	346.2	193.9	435.6	274.2	23.9	222.8	361.7	367.2	276	252.4	246.7	389.3	411.1	400.6	277.5	209.3	234.7	134.4	321.2	178.2	315	228.3	341.3
SIRT2	535.9	783.8	729.4	541.9	416.4	477.4	538.4	630.5	642.4	701.5	708.3	464.7	485.3	669.3	562.8	609.2	494.8	498.4	408.8	706.8	788.4	330.9	843.4	694.7	559.2	459.8	515.6	504.3	592.1	709.1	856.4	432.6	609.3
RBM12B	90.3	41.5	78.9	85.8	38	48.5	97.6	33.8	65	84.9	61.1	66.5	80.3	47.5	91.2	30.6	70.9	45.1	67	94.1	62.9	58.5	52.1	89.4	57.5	46.5	47.8	7.1	32	75.6	55.2	60	109.6
IHH	49.9	18.5	21.3	12.5	8.5	9.2	14.7	100.7	21.3	105	20.7	11.7	13.9	22.7	11.5	15.1	25.5	9.6	11.9	11.1	10.4	11.9	32.8	16.7	14.2	24.3	24.2	15.6	27	10.9	13.9	15.7	22.5
TP53	359.85	322.65	276.8	131.55	304.8	376.8	390.85	411.8	389.55	369.7	386.5	285.25	410.95	364.95	336.55	407.6	518.6	410.7	352.3	441	233.25	328.2	405.65	295.8	344.6	438.55	335.55	235.55	450.5	248.2	266.6	382.05	309.05
EGFR	126.2	134.95	109.5	132.8	124.6	185.55	103.6	84.7	59.35	113.75	103.3	67.95	85.8	98.1	59.1	84.9	79.55	70	78.9	69.55	97.9	75.95	69.95	94.7	72.9	56.45	79.4	101.35	57.85	94.85	105.15	110.1	55.9
IGSF1	44.5	9.7	74.8	89.5	92.2	46.7	83.4	91.3	100.1	94.2	125.2	52.9	106.1	55.2	28.9	109.6	106.4	56.1	78.4	88.8	64.8	85.8	85.1	123	149.9	73.7	78.5	73.9	16.1	68.5	76.3	74.9	18.1
TCTA	445.2	574.4	651.6	398.9	428.1	364.2	925.8	712.5	705.7	667.9	968.4	851.7	653.1	835.7	813.7	660.7	1021.6	969.2	660.6	692.1	670.4	783.4	570.1	998.5	1131.8	1293.7	1198.2	1103.5	997.2	1568	1281.7	944.7	696.3
PIM1	994	505.5	410.4	879.4	1625.6	232.1	382.9	890.5	980.9	1014.6	767.2	364.8	995.6	763.3	538.8	457.4	698	692.8	564.7	833.3	342.2	570.9	819	408.4	402	394	455.2	329.4	517	175.5	582.2	388.2	334.1
ADAM19	305.5	122.45	149.6	386.7	195.3	91.45	82.4	170.35	135.7	132.55	260.15	156.95	295.6	250.55	95.7	266.9	284.65	243.85	178	387.25	150.8	201.1	258.55	124.3	111.3	101.65	102.8	98.4	103.35	84	149	149.7	132.5
PLVAP	4227.4	2038.4	2684.2	1029.4	917.7	1748.6	3878.7	2321.7	1844.6	1917.4	1889	2515	4578.2	2036.6	2978.8	3279.1	1818.5	2473.9	1420	2304.3	2258	1564.3	1845	1532.6	1186.5	2173.6	1370.2	1632.2	1556.8	617.4	1175.1	2293.9	1526.7
PLA2G1B	49.6	43.1	54	47.8	57.7	35.8	49.7	28.7	45.4	54.9	61.4	36.6	36.9	83.6	31.9	41.6	65.7	38.7	65.5	74.6	60.5	32.4	74.4	15.7	36	35.4	34.5	82.3	49.1	48	61.1	22	32.8
BTBD7	14.15	28.5	15.8	14.8	28.4	14.35	45	30.5	39.6	44.8	62.95	47.45	35.1	39.8	32.6	44	37.45	21.85	59.6	40.15	55	66.55	33.05	35.9	52.45	50.85	45.5	25.2	31.55	55.1	44.9	29.5	26.55
NDRG2	268.4	348.4	291.8	170.6	243.7	872.3	309.3	403.9	294.2	337.6	182	294.6	165.8	56.4	159.9	56	18.1	95.8	60.1	128.9	63.2	88.8	126.2	297.2	159.2	109.6	211.1	331	65.9	399	157.1	175.3	210.9
NFKBIB	188.05	126.15	97.8	275.85	184.8	163.5	185.8	215.5	180.8	194.1	124.95	85.95	96.3	106.1	63.5	169.3	219.35	138.4	161.6	102.85	141.8	136.15	229.8	111.15	129.5	124.8	183.45	71.85	202.6	82.6	134.45	91.1	205.55
LEPR	152.8	102.6	333	102.3	234.2	132.5	182.9	127.9	137.3	130.1	267.3	252.4	119.4	67.9	475.8	146.8	58.4	109	106.8	129.8	101.7	116.8	106.4	223.6	128	109.2	165.7	452.2	114.9	194.4	111.8	152.7	113.7
CNNM2	223.45	201.05	293.6	185.1	312	279.4	242.4	229.15	265.05	271.9	262.15	254.9	225.75	244.2	212.45	206.75	136.75	171.05	146.4	208.95	233.35	203.7	202	309.95	262.5	196.95	172.15	269.25	162.75	202.85	308.45	239.05	200.1
NFATC3	204.7	309.6	239.5	208.7	231	292.4	222.6	316.2	356.9	351.2	223.1	179.5	244.3	196.6	220.9	167.4	165	183.4	189.4	298.1	194.6	266.8	287.7	245.5	267.9	250.9	154	107.3	201.1	131.1	277.7	214.9	192.6
MXI1	1155.5	1017.7	1820.9	813.3	1167.7	2622	1055.7	998	885.6	1143.3	1300.1	1718	1604	1382	2984.6	1389.3	872.7	1123.9	1653.6	1203.2	1713.8	1538.6	1619.1	1006.9	1499.5	1511.6	1348.7	2198.3	783.8	1581.4	1646.6	1376.6	1058
SLC25A3	6738.1	7579.8	8139.8	7774.8	6280.7	9641.7	9299.2	8569.4	8769.3	9877.6	6720	5846.1	5607.6	5971.4	7354.2	6781.5	8309.7	8004.7	6313.7	7262.7	7002.9	7570.8	7874.3	6131.7	7216.3	8449.9	7777	7261.1	8039.2	8661.3	6729.5	6465.3	9341.9
NEK7	1226	1432.5	2330.2	1102.4	1436.8	1333.4	932	871.5	1079.3	931.7	1390	1515.8	1674.4	1440	1619	1339.7	938.6	1368.4	1547.1	852.8	1434.3	1252.6	923.4	1424.2	1527.1	1205.4	962.7	1964.7	1351	971.4	1319.6	1449.4	944.5
EPX	134.7	131.2	165.3	128.1	152.7	81.7	97.6	72.4	152.5	42.6	168.2	73.5	47.2	130.4	68.1	93.3	98.3	20.4	100.8	126.1	93.3	81.4	137.9	106.4	100.2	113.4	71.3	125.2	69.6	51.5	91.1	75.2	115.3
SLC22A13	8.8	16	12.9	13.6	11	14.4	8.7	12.2	10.8	12.2	8.8	7.7	7.2	6.4	8.3	6.5	7.5	7.9	8	10.4	7	10.6	18.3	12.2	13.7	7.7	6.4	8.4	7.1	9.6	7.6	12.2	16.3
CHRNA4	30.15	15.3	13.95	35.3	37.95	16.7	17.5	13.75	11.2	12.75	22.95	24.5	34.55	32.4	26.75	32.9	7.4	7.7	12.7	23.1	31.3	11.9	37.95	19.3	14.75	32.55	9.55	12.15	34.5	41.6	15.7	4.2	25.35
ECE2	133.6	113	66.6	118.9	139	90.5	150.2	124.9	111.2	121.2	44.9	19.4	54.5	114.9	47.1	43	25.2	82.1	132.3	33.4	51.8	50.1	148.9	64	97	111.2	101.3	72.9	49.3	37	43.2	31.6	144.1
MIA	309.3	212.7	185.3	113	97.9	201.6	339.95	255.05	282.15	280.35	359.25	192.8	281.05	450.9	264	340.25	396.3	356.1	259.15	394	273.85	276.5	264.2	294.05	260	249.3	363.45	201.5	294.55	331.65	210.8	239.35	488.2
ABCC1	712.3	547.5	389.5	753	773.15	429	715.8	534.85	509.15	482.2	674.8	593.15	495.45	593.7	413.1	460.4	513.5	585.05	622.15	591.95	719.95	626.25	773	518.3	489.75	434.75	301.9	373.3	420.05	271	488.2	678.25	459.1
CDK2AP2	173.9	294.8	350.4	232.7	349.8	335.7	198	401.7	405.4	307	341.8	267.1	410.4	543.7	447.9	342.2	510	420.5	478.1	617	329.7	334.1	399.8	463	384.3	206.5	324.9	281.3	548.8	409.7	326.5	315.8	287.6
SMAD9	10.6	13.6	15	18.5	18.9	42.8	55	9.1	16.7	10.8	10.8	7.7	13.5	7.2	10.6	22.9	7.2	7.6	10.5	13.8	10.7	11.4	18.2	9.1	9.5	15	15.2	9.6	17.6	5.8	14	5.8	7.5
OR12D3	71.2	75.2	107.2	113.3	133.4	89.2	32.2	26.5	89.3	123.8	22.1	106.8	82.1	51.9	33.8	17.5	23.3	55.1	7	71.6	88.3	73.1	45.9	224.7	46.8	71.3	99.4	123.2	36.3	101.6	143.7	55.7	16.1
TPK1	316.3	539.5	285.4	273.1	288.4	404.3	450.1	401.7	386.8	578	642.9	624.7	563.4	691.1	515.8	504.7	484.7	548.9	485.3	421.6	701	583.3	681.9	667.4	659.6	376.3	397.4	509.8	554	485	611.6	508.3	549.4
NRXN3	6.1	7.8	7.8	4.5	8.5	21	15.6	10.3	8.9	8.8	13.3	11.8	9.5	6.8	7.5	7.8	4.8	10.2	5	13.6	7.1	5.4	9.5	9.3	7.8	16.2	9	12.9	4.4	13.1	6.4	10	5.8
GOLGA4	582.6	769	830.2	815.85	836.45	633.45	395.15	676.8	617.55	616.75	482.7	749.95	700.35	519.25	706.55	507.35	511	626.8	765.1	596.25	828.45	856.45	474.65	572.35	646.8	525.55	385.55	570.9	739.9	476.3	532.2	607.25	883.7
KLRD1	195.1	64	115.1	79	128	60	63.9	64	92.4	13.5	71.6	102.2	231.1	147.5	46.3	215.4	153.4	224.4	132.9	260.8	49.7	117.9	145.3	115.7	86.7	77.4	119.8	107.6	60.3	142.6	72.7	117.6	76.2
MYBBP1A	501.9	355.1	488.1	734.5	614.1	356.3	322.5	286.2	269.6	350.5	490.3	321.8	542.1	521.8	405.1	360.9	430.1	402.4	333.6	461.5	304.9	472.3	322.4	360.2	399.1	214.8	308.9	343.7	268.7	328.7	404.3	344.8	309.9
CASP9	552.05	453.75	391	323.35	327	530.75	455.7	613.15	714.05	797.65	520.45	365.45	404.7	444	373.3	307.1	451.5	427.6	394.65	501.25	402.1	457.2	524.6	428.85	569.2	513.3	503.15	391.75	404.95	571.6	460.8	378.2	599.05
DMRT1	8.3	41.4	30	16.2	49.7	8.4	18.1	6.1	12.9	14.9	19.5	35.9	29.1	6	7	5.5	7.5	4.7	8.9	9.2	19.8	6.9	13	7.2	28.5	8.2	8.7	30	4.3	16.2	48.9	10.9	8.3
FGF5	72	9.6	21	175	24	32.8	25.4	41.4	97.9	31.9	13.7	5.6	64.4	10	10.4	16.5	11.7	12.4	14.6	82.1	30.3	13.1	54.8	97.3	73.6	61.2	21.6	17.7	24.8	59.5	81.9	18.7	39.4
FGFR2	61.05	19.7	17.9	25.9	12.45	8.7	13.05	10.3	10.1	10.6	15.9	13.15	22.3	11.9	13.3	27.05	9.05	25.2	16.85	16.15	13.75	12.55	23.95	18.1	10.65	39	10.9	15.75	12.25	12.85	15.8	18.85	13.3
THNSL1	27	24.3	19.2	28.5	20.9	15.2	20.7	51.4	46.7	37.6	72.2	35.8	34.4	48.3	34.3	15.6	47.3	29.9	17.9	48.8	31.1	27.2	38.8	67	36	24.1	33.8	48.6	14.8	25.4	49	37	20.3
MAN1A1	1440.85	1492.6	2520.6	1049.45	2181.95	3129.85	771.9	1279.25	1518.1	1571.2	1513.45	2029.25	1140.65	1694.55	1527.3	1895.05	1294.15	1278.65	1451.9	877.45	2280.5	1682.55	1456.85	1632.15	1611.05	1472.05	1044.25	1732.1	1355.45	826.6	1408.5	1707.25	1158.8
HIST1H1E	4.7	14.3	4.4	3.2	10.5	8.9	14.1	45.5	22.2	8.5	8.6	5.3	23.2	9.5	5.9	7.9	7.6	10.6	3.1	14.1	4.9	34.3	20.7	5.5	6.7	62.5	5.2	5.8	5.9	4.3	13.4	10.2	4.2
UAP1L1	349.4	311.2	176.2	245.8	151.2	323.5	296.4	416.9	302.5	462.5	302.4	231.2	208.5	239.9	157.7	186.2	230.8	262.1	431.3	312.3	391.9	258	363.8	243.2	297.5	241.9	241.8	214.7	305.7	185.6	370.2	283.5	407.3
SPHK2	139	139.75	163.55	85.15	99.3	266.25	82.85	210.2	186.65	148.7	209.95	103.7	197.25	178.55	176.6	163.2	219.7	168.35	202	166.75	147.85	149.55	179.15	182.85	170.9	139.95	194.6	204.1	195.15	183	138.95	131.55	221.6
ZFAND3	866.6	792.9	828.7	948.3	880.1	1127.4	891.7	932.7	1000.4	752.8	1190.6	975.6	1096.4	808.9	950.8	889.8	820.6	834.8	589.4	934.4	859.2	1029.7	1023.5	1005.9	1141.2	956.5	628.2	820.6	858.5	689.9	1354.3	1206	1027.1
HCP5	185.8	72.8	141.4	117	183.9	51.9	173.8	87.5	197.6	119.5	429.6	281.8	320.1	742.5	224.3	485.6	807.4	571.7	427	362	192.3	292.9	283.4	108.4	103.2	151.3	356.3	155.4	61.2	342.5	134.7	155.1	162.9
PREPL	412.9	377	669	341.1	572.6	630.4	551.7	627.4	729.1	583	606.5	784.8	538.8	557.1	888.7	484.1	429.1	665	569	384.7	809.8	522.8	461.4	812	1061.6	909	537.9	656	977.5	527.4	815.1	717.4	740.8
NOL12	106.35	93.3	128.9	182.5	108.55	154.65	149.55	120.4	155.35	93.05	87.3	80.85	80.9	62.8	86.5	112.75	187.2	101.35	181.7	129.35	145.95	172.9	128.85	87.35	96.1	135.05	139.15	106.55	145.4	109.15	19.25	90.3	251.45
CDC6	84.65	39.45	76.5	74	131.95	59.45	70.5	49.9	62.45	91.3	148.1	55.4	109.4	132	73.95	101.5	73.35	99.3	78.95	156.75	74.05	94.2	114.3	127.85	90.4	63.75	87.9	74.7	121.5	86.8	90.35	92.25	60.7
LHX2	6.05	18.05	11.15	16.2	28.45	58.8	6.65	6.25	25.3	42.55	16.1	36.75	21.8	18.5	15.25	38.45	18.9	19.25	34.65	34.7	46.85	8.5	52.2	9.4	7.15	41.65	6.2	27.9	29.3	9.9	27.4	38.95	10.1
NRN1	944.1	1182.5	1193.7	542.1	451.1	475.3	1007.4	739.5	490.3	572.6	390	1306.8	618.5	398.9	1571.8	1108.9	575.5	745.9	1099	755.4	1257.6	606.3	568.5	454.2	505.7	982.6	1154.3	1288.1	604.6	1142.7	706.8	777.3	529.8
H1FX	706.2	1050.2	1307.9	67.9	431.8	902.7	1406.1	994.3	909.2	950.3	1402.8	1259.3	1007.6	1292.2	2141.2	1728.3	1933	1406.3	1299.1	1873.4	1140.5	2016.5	943	1091.1	1371.4	1786.7	1209.4	1579.1	938.5	1708.6	1136.5	1442.9	714.8
NID1	1487.7	365.6	2217.3	157.6	574.8	1896.25	758.1	591.8	422.5	489.45	468.85	478.1	921.1	215.5	804.25	681.15	200.15	462.35	491.4	459.35	595	293.8	427.9	427	199	829.55	276.8	479.25	226.1	270.65	267.2	1021.6	216.35
COPS6	760.2	941.9	1012.25	752.85	747.05	947.6	988.85	923.7	861.3	842.4	910.5	1334.75	923.15	1018.85	1232.75	858.15	983.5	905.15	715.2	865.2	993.2	822.85	777.15	1024.35	1182.85	1201.9	1350.05	1452.5	1442.4	1893.8	1140.05	1186.2	1089.2
PEX6	125.3	109.2	178.75	93.9	47.45	65.9	145.2	355.5	295.7	253.6	211.15	72.55	94.7	181.2	158.7	131.8	138.9	140.45	283.55	200.1	171.25	124.8	92.85	293.15	268.45	156.35	68.75	295.75	91.95	155.1	128	227.2	52.15
RBM15B	448.1	270.2	371.7	595.1	532.2	321.1	479.5	384.9	589.3	481.8	710.3	362.9	411	405.6	485.9	386.3	426.6	481.7	474.7	525.8	518.7	373.7	570.8	480.7	445.2	344.9	394.6	459	402.9	611.7	375.9	475.5	348.8
PSG7	74.6	104.1	28.3	30.5	180.6	89.4	56.8	44.1	38.2	21.2	103.2	76.5	40.9	89.3	19.4	102.6	67.2	56.8	102	71	54.5	94.4	95.1	14.1	22	23.7	19.3	71.7	13.4	43.4	109.3	20.7	18.4
PPP1R10	381.75	344.8	269.2	414.35	297.15	285.75	331.6	423.7	416.25	523.85	272.25	208.7	329.35	364.8	260.1	262.2	224.8	303.3	225.55	296.85	336.5	301.15	368.95	260.55	260.65	242.95	200	201.3	204	152.55	282.85	297.65	316.2
MTMR7	10.55	14.25	11.75	12.2	3.65	43.15	21.95	13.8	4.95	40.05	4.75	10.45	39.75	8.75	9.25	12.75	33.25	3.35	26.5	7.2	45.25	16.6	27.65	20.15	31.4	3.1	25.55	14.15	28.3	24.85	23.05	21.35	16.9
PDCD4	368.2	326.75	568.55	213.85	317.9	312.05	333.3	368.9	402.75	378.15	247.65	320.55	220.55	224.4	303.45	361.9	308.1	364.55	323.35	279.65	321.4	241	443.5	258.3	301.3	350.8	307.8	354.35	240.95	282.1	288.85	370.7	396.5
SPON1	453.85	95.1	488	78.25	182.5	172.65	511.7	98.6	80.5	164.45	214.35	92.5	93.6	36.25	157.25	142.9	48.45	228.8	118.6	113.3	167.35	122.5	399.6	238.75	82.2	369.85	307.8	219.1	447.55	151.45	300.05	978.5	136.65
TNRC6B	345.6	413.9	357.1	207.4	288.2	290.4	360.4	574	530.4	488.2	250.6	283.7	202.3	216.7	279.3	301	422.6	275.6	398.3	225	296.3	301.7	486.2	295.8	271.9	357.6	177.9	155.1	314.2	120.6	240.7	259.8	433.3
SOX3	64.8	34	55.1	67.2	91.7	9.9	6	7.3	6.7	8.6	35.2	36.3	54.7	28	23.1	29.7	34.5	22.9	19.4	22.1	73	47.8	37.3	71.4	27.5	61.1	65.3	21.9	46.8	23.8	47.3	21.7	69
RGS6	16.9	27.6	22.2	39.3	16.3	18.4	16.8	21.4	68.3	19.1	13.5	9.1	6.3	9.3	36.1	13.6	10.7	8.6	16.9	12.6	10.8	11.1	30.4	22.2	15.2	13.9	8.2	22.5	16.1	16.7	15.1	13.8	50.6
NME4	925.5	685.4	966.1	281.3	437.7	1009	1601.5	1214.4	937	1266.1	972.4	553.3	934	519.9	873	1006.9	1122	1045.4	956.2	898.9	748.5	780.8	794	1230	990.1	1488.8	1812.2	1414.6	1523.2	1347.1	932.1	1294.3	1217.2
CLUL1	16.9	106.9	71.4	347.4	86.2	244.2	20.8	108.1	152.4	99.4	6.6	140.3	62.1	47.4	107.2	40.9	61.4	54.8	34.9	25.4	53.3	28.9	50.2	132.5	104.1	249.3	98.2	176.6	47.3	335.8	238.9	11.4	53.2
RAG1	24.1	23.3	29.8	77.7	52	6.3	8	38.9	4.3	58	12.9	28.9	24.4	20.9	5.1	4.3	34.4	3.2	53	12.4	38.4	36.6	37.1	6	51.2	32.1	3	23.7	31.2	54.5	10.3	63.4	18.1
RBM19	169.1	202.95	226.65	313.25	243.05	150.5	127.5	180.6	177.5	177.95	148.45	124	111.05	144.65	140.15	103.4	163.45	118.85	165.75	192	148.4	143.6	152.2	124.7	103	123	136	103.75	139.65	75.8	112.15	102	189.85
C6	268.1	359.2	1689.7	368	1243.8	1714	31	547.2	512.5	480.6	1038.2	198.8	106.8	95.2	2371.2	60.4	101.4	75.9	126.6	452.6	145.2	259.6	35.6	872.3	175	301.7	400.8	2407.2	303.7	620.4	301	131	383.5
CPLX2	8	8.3	32.7	32.3	24	27	16.1	8.6	15.1	23.4	48.3	11.1	13.1	31.3	16.1	66	60.5	40	22.5	12.5	13.9	5.1	4.7	9.8	49.3	27	51.7	25.9	50.5	48.3	46.1	20.7	20
LDHB	6188.85	3620.9	7994.1	4067.1	5615.9	6751.6	4491.45	3795.75	3535.7	4407.8	4435.9	3215.5	4691.5	3999.25	4565.15	4106.95	5911.5	4823.5	3510.9	5205.95	3860.1	4053.65	2852.25	4109.85	4189.8	4646.55	6424.9	5753	3907.15	5305.85	3342.05	4113.35	3917.3
SERINC3	1610.85	2512.95	2182	1306.95	1313.55	3085.15	3445.55	2408.65	2410.1	1886.9	1827.45	2038.3	1477.55	1711.7	1838.7	2148.8	1134.25	1714.9	1870.95	1288.95	1654.5	1385.5	1761	1942.9	1686.65	1798.65	1244.8	2017.75	2211.35	1333.05	1577.55	1576.85	2190.95
GTF2E2	563.4	595.6	752.8	512.6	723	827.5	404.4	596.7	538.7	676.7	805.7	838.5	698.9	839.8	857.7	665.6	671.1	635.6	632.3	814	827.4	875.7	620.6	775	882.5	581.9	806.5	802.1	708	957.7	783.8	748.2	470.5
ZMYND11	1342.6	1077.35	1411.4	1108.4	1221.3	2049.5	1739.5	1356.85	1484.55	1125.35	1171.1	1470.05	1096.55	1386.65	1544.15	1322.7	1140.2	1267.65	1304.1	1013.2	1338.9	1231.75	1172.45	1296.6	1306.15	1420.35	1064.95	1429	1459.1	939.2	1217.6	1352.85	1143.95
SLC19A3	126.5	120.3	1921.6	219.9	527.7	201.2	70.5	149.8	137.4	328.8	196.1	75.3	121	67.3	267.2	75.3	62.2	111.9	20.9	192.9	82.5	224.7	160.1	188.1	123.6	206.3	120.6	374.6	111	155	136.9	90.3	167.2
PMFBP1	127.6	63.4	20	25.5	28.9	10.4	8.2	14	52	29.1	14.6	17.2	6.4	62.5	71.6	101.9	4.3	70.7	120.5	89	48.1	205.9	9.5	23.8	15.7	45.7	58.7	11.6	103.1	34	44.1	16.3	21.5
GREM2	33.4	54.4	5	54.4	19.5	14	23	13.1	56.4	7.4	65.2	10.8	12.9	12.2	28.8	36.1	42.1	32.6	6	8.8	10.2	24	10.7	10.6	5.3	9.3	13.4	13.8	18.1	13.1	51.3	30.4	22.7
POU2F1	247.4	291.5	348.6	224.1	185.1	278	249.9	438.6	298.5	277.4	250.2	246.5	227.6	175.9	229.7	242.4	187.8	233.1	245.7	317.2	299.9	322.9	262.7	224.2	362.7	225.2	111.6	157	197.7	166.2	198.4	169.5	275.4
CTLA4	26.2	56.7	95.4	55.7	112.7	45	23.3	19	23	46	130.3	20	150.5	43.4	32	107	171.4	167	65.9	164.1	38.1	148.3	171.8	24.2	21.7	54.9	14.7	57.9	10.1	39.8	34	19.4	35.4
CYP2W1	45.1	23.8	31.1	54.9	42.5	36.2	28.9	102.2	97.9	20.5	36.7	4.1	17.9	20.7	51.7	35.3	62.2	38.4	12.2	15.5	62.7	35	76.5	11.2	56.3	34.6	6.3	27.2	8.7	13.2	12.4	13	52
ITGB1BP2	8.8	15.2	13.5	15.6	17.1	4.8	15.6	10.5	5.6	10.3	15.1	19.8	6.2	13.1	12.3	16.1	7.3	11.2	12.2	23.2	10.5	8.1	9.8	51.9	7.4	9.3	6.5	8.5	5.6	12.3	13.3	11.4	5.5
PPT2	104.3	162.6	129.1	34.3	104	97.7	132.6	222.5	233.3	246.9	109.1	44.6	21.2	21.4	130.2	96	71.4	102.2	131.2	142.8	124.8	124.4	134.7	88.4	62.5	102.8	129.3	93.9	20.2	21	56.4	70.9	188.6
RNMT	283.65	302.55	263.3	355.45	385.55	260.85	213.2	202.1	252.55	269.15	218.25	231.35	267.95	204.45	249.75	234.25	253.7	234	293.65	252.05	300.95	290.1	323.85	286.25	260.35	224.95	154.4	182.8	246.55	142.2	203.05	271.2	256.3
CAB39L	17.1	55.1	159.4	11.8	35.3	208.3	127.5	69.1	43.7	75.4	150	51.7	6.8	13.9	192.7	16	8.2	11.8	12.3	15.5	47.1	17.3	49.3	39.4	7.9	121.9	106.8	277.6	108.6	153.9	9.1	14.8	35.8
PPM1B	491.5	563.85	936.8	442.1	813.2	1139.2	468.15	397.6	432.5	380.4	472.85	612.95	652.75	944.25	664.35	501.5	563.6	510.25	732.75	446.8	741.45	665.25	467.8	533.45	591.25	334.25	373.5	560.05	368.85	441.8	369.9	384.65	398.15
RAD51C	255.5	295.05	263.3	109.95	193.9	327.75	280.35	326.7	358.65	243.95	214	234.2	264.4	248.15	301.1	227.75	267.6	283	256.6	274.5	312.85	263.95	219.3	303.15	292.7	295.05	317.5	285.1	313.1	363.55	220.45	296.15	292.5
TPX2	175.4	209.4	21.6	80.1	111.6	55.5	257.3	64.3	145.9	343.6	315.5	126.9	493.7	344	177.6	227.8	203.5	388.1	311.4	448	194.7	113.4	226.3	207.4	259.9	126.8	86.6	80.7	196.5	115.8	215.6	148.6	214.5
STAP2	235.6	185.9	155.6	134.5	173.6	115.1	137.5	127.5	157.4	105.9	172.2	174.8	111.1	147.8	81.8	92.6	122	122.7	115.1	168.8	132.1	133	158.8	139.6	145.2	111.2	123.3	157.4	67.3	131.2	133.3	147.1	107
RBM7	1076	944.6	1261.8	1287.9	719.5	908.1	486.9	482.6	554.7	814.6	809.7	1233.9	841	703	1127.6	957.3	607.8	890.5	851.1	604.1	1111.6	970.6	758.4	873.2	849.1	1036.7	1170.3	1207.5	893.8	1132.9	964.4	1243.7	600.2
TRA2A	472.5	648.9	467.3	438.5	320.1	172.1	114.7	537	469.2	416.7	67.3	168.5	234.6	437.6	125.6	84.9	89.7	130.3	786.3	234.4	329.4	281	459.8	161.5	127.7	60.9	236.4	155.3	40.3	130.5	37.5	39.9	613.3
USP20	327.2	306.2	199.3	259.4	149.9	327.3	344.7	357.8	380	322.4	334.5	276.6	285.4	353.3	270.5	216.1	207.3	340.1	319.8	219.4	145.3	226.6	57.8	196	139.9	317.3	281.2	262	266.9	185.8	223.5	233.3	283.3
GPRC5C	288.2	226.1	140.4	34.8	92	218.1	325	240.3	264.5	182.8	177.8	236.7	278.2	199.2	226.3	188.4	94.6	117.5	204.6	220.1	262.5	88	94.4	376	252.4	271.5	304.7	221.4	265.9	213.2	300.5	268.7	239
ILK	1600.3	1474	1264.6	1004.4	855.9	2449.6	2299.9	2091.5	1988.8	2402.7	1577.1	2344.9	1611.7	1372.4	2584.2	1755	1928.2	2260.4	1575.2	1879.2	1981.5	1941.5	2040.4	1776	2139	2128.7	2398.9	2587.6	2149.9	2306.6	2262.3	1977.6	2438
PGK2	39.5	36.9	23	48.6	48	52.5	14.5	32	63.5	66.3	49.2	13.5	117.4	68.4	85.8	47.7	48.3	38.9	51.6	57	51.7	52.9	77.8	101.6	60.1	58.3	30.4	24.6	43.4	56.7	42.7	49.6	70.9
DEXI	541.8	670.1	609.7	550.8	589.5	798.4	602.2	678.9	581.7	480.5	487.1	718.6	523.9	525.1	658.1	582.5	636.3	458.2	308.4	508.8	504	442.8	395	577.9	470.9	526.8	886	869.9	486	891.9	510.5	726.5	376.2
MAPK3	413.4	766.3	1023.5	380.7	210	1197.2	1485	1216.7	948.1	1282.2	909.9	1057.1	428.5	702.8	1454.5	921.3	1107.2	1012.7	602	544.2	903.3	543.9	600.7	1205.9	1929.2	1714.8	1273.8	1245.6	1445.2	740.7	1542.2	1005	1301.8
APOL1	437.1	401.5	167	452.2	2114.7	75.9	484	484.8	463.2	650.4	2278.6	1001.3	877.7	1296.6	323.9	1544.5	857.7	1547.6	663.6	997	281	710.9	923.7	259.2	513.2	591.6	223.5	113.5	413.4	202.9	398.8	618.6	430.4
LILRA6	361.5	477.7	234	863.6	285.5	359.4	558.7	567.3	594.2	731.8	327.6	243.5	289.5	351.3	182.8	460.7	240.9	565.8	420.1	413.8	372.6	580.8	1369.2	505.6	391.3	479.6	267.1	191.3	747.1	340.6	721.6	361.3	850
DIABLO	994.1	1175.9	1074.3	1688.3	1112.8	1697.7	1155.6	1087.3	1232.8	1572.1	1586.4	1224.7	1683.8	1531.7	1314.1	1435.1	1564.3	1527.4	1233	1449.9	1186.4	1141.6	978.7	1301.3	1523.2	1593.9	1757.6	1301.8	1687	1987.4	1328.6	1217.4	1326.3
KIF1B	600.1	944.3	600.9	571.5	355	674.2	1253.9	1198.8	929.1	1317.6	960.3	1513.9	636.6	1317.8	1375.1	564.5	683.7	598.7	547.3	559.5	1119.4	700.2	1108.1	1426.8	1701.6	825.7	419	1025.8	1280.6	422.2	1237	1145.6	1619.7
GYPB	102.7	105.9	99.3	69.9	61.35	89.95	92.5	66.05	50.75	35.65	63.7	87.95	122.4	68.65	36.5	91.8	27.35	68.2	60.55	124.35	75.35	92.15	60.05	85.6	113.7	55.1	53.95	79.9	35.55	103.25	79.9	47.85	60.6
LSM5	116.6	134.4	177.3	130.4	189	100.2	77.4	95.1	89.7	71.4	194.6	117.4	146.4	88.4	102.3	114.8	141.4	74.5	121.4	88.5	118.1	87.7	69.5	177.2	99.7	87.1	181.2	181.9	127.9	282.6	168.5	145	168.2
TRAF5	1202.4	770.7	562.2	312.7	302.4	407.2	816	803.8	902.6	721.6	695.3	704.6	750	1062.3	663.2	602.3	1255.1	743.4	1051.6	1370.2	1097.2	856.7	567.8	537.1	421	492.8	681	747.5	226.7	393.9	304.4	776.2	658.9
KIFAP3	691.5	539.9	425.5	470.1	359.5	617.1	591.1	597.2	672.5	497.9	1152.1	1296.1	471.2	688.3	808.2	781.3	564.1	602.1	669.8	611.4	933.4	854.1	560	683.4	641.5	653.7	457.7	632.3	833.4	462.4	608.1	850.6	608.2
IL24	3.9	6.4	4.5	5	107.8	7	12.7	7.3	102.5	3.5	69.6	8.1	24.7	10.4	4.5	35.7	24.6	20.3	11.6	5.9	22.5	10	75.5	60	14.3	8.7	11.2	12.3	9	17.2	74.3	47.7	26.4
SLC16A6	129.2	81.7	41.3	373.1	156.4	20.2	148.9	135.2	188.8	427.1	161	32.5	88.4	168.3	66.9	160.2	92.9	87.8	170.5	138.6	98.8	186.2	519.6	57.9	69.8	52.6	67.5	4.4	325.1	19	142.1	8.5	181.5
HSPB3	29.2	16.7	68.4	21	31.8	15.6	44.3	13.4	15.7	22.7	40.9	69.9	16.6	27.4	40.8	25.4	8.9	22.2	11.3	25.2	14.6	29	17	217.9	31.1	22.8	21.1	13.6	18.5	21.2	39.2	33.2	14.3
RAD54B	41.35	21.15	37.2	21.5	37.55	14.4	34.1	23.95	40.45	61.5	55.75	48.4	42.85	27.8	40.45	27.85	36.15	49.25	52.7	37.5	33	17.95	28.95	38.3	45.4	35.3	45.4	36.4	18.75	56.85	30.75	32.65	17.05
HHLA1	77.2	69.2	76.8	76.2	73.5	62.2	95.2	62.5	37.9	40.9	67.6	60.9	55.2	47.4	66.2	47	36.6	28	48.6	53.3	48.4	51.1	77.4	50.3	48.8	115.5	61.9	59.4	46	296	71.1	102.9	43.5
IREB2	44.4	40.5	46	71.9	66.9	9.8	18.5	29.3	27.1	25.1	1.8	60.3	63.9	31.7	46.6	55	57.9	72.2	29.5	9.6	47.7	25.7	32.8	45	45	62.3	55.3	45.4	48.8	84.9	78.5	59	0.4
RAPGEFL1	12.6	13.5	17.7	14.6	19.9	13.3	5.5	10.1	13	12.8	10.1	16.8	11.9	8.8	12.9	9.4	17.2	15.9	18.5	16	31.2	9.2	9.4	15	14.7	9.7	14.6	17.5	21.4	24.6	17	21.4	5.8
IBTK	273.65	263.5	252.05	275.4	325.8	137.8	125.8	159.4	128.35	121.45	145.65	172.95	158.95	180	131.85	146.05	104.9	143.2	202.95	140.8	231.15	182.8	154.6	140.75	148.8	102.9	109.55	130.9	157.1	117.35	180.75	174.65	149.65
IER3IP1	270.6	281.2	369.1	326.1	394.9	308	228.2	241.2	277.4	275.6	316.5	286.9	319.3	232.9	263.6	290.3	305	244	277.2	330.7	283.4	254.3	300.6	317.7	310.9	252.1	404.8	398.6	297	604.4	320.4	279.6	252.8
COL6A3	16831.1	12756.8	7371.8	10713.2	9834.4	10569.1	16258.4	12567.4	14384.8	13678.8	10159.2	9337.1	11433.6	10944.3	8117.8	11463.4	10827	9874.9	10825.6	11540.5	12525.7	11240.5	16007.4	7705.7	9849.2	8486.8	9982.7	6926.9	8288.5	7147.9	8726.9	9603	12734.8
TRIM29	29.6	105.6	112.8	220.7	105.3	112.2	69.5	76.7	104.5	120.3	89.1	83.6	29.3	59.3	62.3	87.6	55.5	48.5	68.6	97.2	88.1	81.8	149.7	81.9	27.1	109.3	71.6	142.6	118.9	89.3	47.4	73.2	113.2
NBPF1	4454	3592.6	3019.9	2846.2	2770	2830.9	4394.6	4688.7	4404.2	2808.7	2561.9	3119.5	3397.4	2918.4	2345.8	2604.2	3960.9	3479.6	5248.5	3419.2	5034.8	3087.3	3401.4	3311	3991.6	4577.9	2808	3221.8	2747.7	2498.7	3018.8	3311.6	5895.8
CPVL	1148.7	2150.9	670.3	692.5	959.2	996	930.5	827.3	878.7	1142.1	896.1	699.9	1553.2	1861	523.4	1545.3	1879.1	2848.3	1560.7	1869.1	1088.3	1631	898.5	1238.2	1566.3	1325.8	2522.2	874.1	1760.7	1769.5	1821.1	1683.9	1628.9
ARVCF	237	278.7	163.75	143.7	157.55	301.85	505	421.9	413.1	365.15	204.7	136.35	189.05	214.1	190.75	135.95	333.25	118.25	219.3	181.2	214.25	233.75	338.45	249.55	383.2	408.35	265.9	133	323.5	120.45	253.25	286.1	312.7
SLC44A1	30.9	65.1	99.4	30.2	63.9	85.2	26.9	61.7	141.4	33.9	186.3	84.4	55	122.1	43.4	113.1	28.1	55.8	20.9	45.1	8.2	7.6	93.9	151.9	12.3	54.4	12.6	9.4	19.8	7.2	3.4	42.3	65.6
GSR	230.4	142.5	108.3	324.5	274.2	207.9	242.9	234.1	200.7	409.9	250	262.8	175	174.2	223.8	257.3	168.6	263.1	138.5	237.8	302.7	215.4	458.4	203.7	306.7	226.4	221.9	198.7	238.7	328	222.3	329.4	242.7
APOL6	167.7	141.2	381.2	179.3	562.5	229.3	346.9	223.7	311.3	274.7	634.9	305.8	470.1	474.8	349.1	533.2	445.8	462.5	401.3	490.1	202.6	545.3	386	369.4	377.8	386.9	288.6	330.5	284.8	321.1	293	227.1	274.4
EIF4G1	780.3	618.5	546.85	1469.4	1050.8	997.8	972	790.1	759.75	921.75	634.75	520.9	509.9	565.15	521.55	488.85	501.4	542.25	429.85	486.15	494	450.7	993.65	668.4	573.3	459.75	314.9	338.3	680.7	294.05	587.65	565.3	675.3
PRPF38B	291.4	247.4	279.6	484.9	353.6	231.4	98.2	99.8	181	200.6	205.9	222.3	221.5	271.4	189	208.6	223.7	185.5	360.4	213.9	320.2	191.9	141.6	232.6	211.1	114.9	200.7	172.1	139.7	200	97.3	174.2	203.4
LRRC41	371.15	256.8	233.65	396.05	311.9	311.95	326.3	260.25	280.8	287.2	307.4	278.5	307.45	300.1	290.75	322.95	324	382.25	328.65	406.6	322.9	300.3	279.5	384.45	347.85	339.35	308.8	353.4	393.5	293.95	284.6	346.75	280.95
TPP2	541.3	412.8	471.3	716.9	587.2	320.85	414.8	482.75	486.55	609.25	393.55	395.8	471.75	608.55	524.6	489.5	500.55	336.25	839.85	504.7	443	607.5	370.8	513	346.4	422.85	301.9	356.05	372.7	307.8	455.3	468.95	533.5
RPS6KA4	694.6	727.1	514.7	777.1	707.8	470	965.9	891.9	627.1	965.3	952.4	662.1	889.7	833.5	695.4	904.6	348.3	443.8	422.1	543.3	770.3	794	1097.9	906.7	1081.9	753.2	565.9	597	790.5	852.2	787.7	533.8	1186.9
NNT	234.5	222.2	299.6	115.6	195.3	329.1	211.3	179.8	249.5	400.3	233.7	315.3	316	238.6	264.3	386.5	336.8	307.3	407.8	409.8	378.2	359.5	216	331.6	365.3	207	225.7	170.7	348.9	229.1	360.4	338.1	265.4
UGT2B17	2.6	3.4	4.4	2.2	5.2	2.3	1.8	3.9	6.5	2.5	6.3	5.6	7.8	5.1	4.2	16.2	62	7.3	19.2	29.3	2.5	73.8	4.9	3.5	2.9	2.3	5.5	6.1	4.6	6.1	5.6	12.8	1.9
PNOC	132.2	17.2	102.6	28.8	139.3	86.3	9.1	59.7	81.9	86.5	239.4	57.8	260.3	165.6	122.4	278.7	1193.7	282.6	649.2	595.3	42.5	780.6	90.7	148.4	98.9	89.6	384.9	126.4	21.1	109.9	116	49.4	87.6
ROBO1	1049.8	1145.9	1074.4	592.9	1008.7	1182.7	1071.4	1211.5	1505.7	877.5	974.2	1208.2	2420.2	1513.8	1054.5	1368.2	1311.1	1359.9	1115.1	1239.6	1138.6	792.2	741.7	1255.7	1594.4	1202.5	1209.4	1262.8	1057.5	499.8	1066.9	1599.4	975.1
ACO2	267.95	286.05	595.3	182.55	313.85	527.25	508.05	499.4	527.9	551.6	545.8	459.45	298.05	405.3	710.65	560.75	812.65	769.1	626.15	687.9	593.75	767.85	527.25	714.75	712.9	527.3	693.15	951.3	757.3	553.65	459.2	564.15	546.3
GPBP1L1	1059.4	1190.8	995.3	1159.1	825.2	992.6	1280.7	1111.9	1083.8	1079.7	1232	1303.4	850.2	1476	1184.9	1058.2	1564.2	1049.5	1320.4	1066.6	1785.4	1045.8	1127.3	1207.6	1299.1	1070.9	828.4	1108.2	1008	725.3	1111.6	1363.9	1207.9
NDST1	416.7	172	220.95	236.5	139.35	160.95	385.45	404.3	308.85	296.85	274.4	210.45	244.95	193.35	190.5	246.85	244.95	292.5	268.35	238.25	216.15	197.55	478.8	268.3	214.45	233.4	116.9	170.65	279.1	60.35	100.55	244.55	284.7
ANAPC5	1788.05	1275.05	1190.75	1503.25	1362.45	1364.8	1199.55	1476.75	1780.95	1159.95	1050.5	1236.85	1190.5	1308.05	1271.3	1159.15	1353.65	1202.5	1451.35	1538.1	1955.35	1346.35	1299.55	1079.95	1297.5	1447.55	1340.5	1049.95	1656.7	1508.05	1156.45	1259.5	1503.1
PELI1	891.6	597.2	469.1	1881.7	1267.8	446.6	748.7	966	777	461.3	395.6	732.3	695	606.1	562.4	950	852.1	491.2	972	967	901	810.4	718.6	615.5	491.9	378.8	637.3	657.8	425	424.6	494.3	544.1	800.9
PGF	894.95	825.35	533	642.3	685.3	415.25	441.95	762.35	899.05	667.35	633.5	342.9	618.9	755.75	280.1	363.55	393.7	361.05	563.05	865.05	668.9	721.25	559.2	323.15	274.15	268.05	363	221.3	371.1	260.65	237.7	206.15	602.2
LAMB1	2003.65	820.95	1263.9	296.15	770.2	1740.8	1199.2	906.2	1073.75	592.4	757.55	1482.3	1811.25	739.85	708.5	1312	555.6	789.95	910.05	1113.5	1344.75	564.1	655.1	829.3	545.65	928.75	605.5	690.3	458.25	313.3	755.6	1502.1	754.9
TRIP6	1190.2	1188.2	917.5	489.8	504.9	1264.3	1386.4	1317.1	1265.8	1350.6	1016.4	1743.2	913.4	894.5	1042.7	1086.9	931.9	1016.7	701	778	1169.5	826.3	1093.1	912.6	1195.2	1629.6	1825.4	1479.8	1432.1	1777	1646.9	2044.4	1288.1
CLDN16	51.3	34.8	24.5	11	25.5	28.7	5.8	25.2	6.2	8	11.4	13.7	34.6	30.3	23.6	6.8	11.3	12.7	3.3	12	21.7	20.3	6.3	7.3	16.6	4.1	10.7	10.1	15.7	27.6	10	17.9	4
TOR1AIP2	354.8	756.6	487.1	519.8	782.7	175.2	235.9	196	205.3	251.9	364.7	302.6	428.5	545.1	351.3	407.2	249	215.4	362.2	377.9	291.6	593.4	229.8	266.8	354.1	226.7	211.6	166.8	374.5	547.4	309.3	398.9	283.7
APOH	25.1	15.7	20.3	17	20	13.7	8.5	10	12.8	16.6	10.6	18.3	10.7	14.5	63.4	65.4	6.7	33.5	59	17.5	14.3	73.7	65.8	41.8	15.2	14.7	42.9	13.6	7.6	65.6	96.1	11.9	17.7
CNNM3	242.8	474.3	364.9	265.5	285.5	277.1	238	327.8	416.2	331.9	354.7	370.9	334.6	248.7	330.7	277.2	190.5	256.6	278.6	305.1	323.9	225.7	301	346.5	259.4	272.2	239.9	439	225.9	410.9	418	259.1	304
SLC29A1	485.9	707.95	596.85	964.3	808.6	1129.55	1018.2	1727.95	1757.2	1360	630.7	1521.7	457.45	429.2	1116.2	691.1	643.8	562.25	569.2	674.8	835.45	828.35	730.7	1806.5	1231	1227.3	748.35	1188.3	1515.9	574.75	1286.15	1322.35	1762.65
ZNF3	74.1	115.7	75.2	163.1	147.2	82.5	38.5	24.8	51.3	24.6	68.8	52.9	18.9	73.2	53.9	35.9	58.6	35.7	62.7	52.2	73.7	51.6	92.4	100.3	25	58.4	67.3	60.2	27.3	82.1	53	56.4	73.9
KITLG	2.5	10	13.7	28.6	19.4	33.8	31.6	10	5.3	13	3.5	1.9	5.5	4.7	4	17.3	4.7	6.3	3.5	13.5	1.9	4.4	7.5	6	7.1	15.4	16.5	2.2	1.3	5.5	5.9	2.9	14.6
TTYH1	3.9	6.4	7.3	6.8	5.4	5.2	9.4	11.1	6	3.8	13.4	4.5	3.9	3.5	3.8	3.7	5.4	3	3.4	7.4	6.8	5.4	5.7	6.6	4.9	5.3	7.2	5.4	4.1	5.8	6.3	3.3	3.8
CUL4B	376.25	362.9	491.35	345.5	291	448.65	373.95	266.5	284.4	338.3	304.85	531.55	294.6	305.8	499.4	364.3	318.4	458.1	342.6	365.1	379.2	252.35	323.55	434.65	395.1	436.2	318.5	419.6	327.85	330.55	263.1	412.3	364.5
TEX13B	98.3	95.4	57.3	115.8	152	54.3	67.2	112.8	87.8	62.4	86.8	97.9	119.5	121.9	46.7	96.3	37.6	91.6	44.2	95.8	116.9	90.7	116.3	46.4	100.1	58.4	47.2	67.3	68.3	110.6	81.2	49.8	80
SKP2	34.7	28.2	72.8	34.2	58.7	49.9	37.9	30	46.5	59.1	82.1	36.7	68.5	37.1	65.2	54.5	69.4	38.1	34.7	33	37	30.8	89.2	61.5	30.9	89.6	67.5	83.2	28	42.7	37.3	47.8	44.9
VRK1	157.9	204.7	145.9	104.6	142	123	113.1	147.5	190.3	194.4	199.1	210.3	303.3	226	166.5	206.4	305.9	155.7	116.8	222.4	157.1	124.7	132.9	127.4	199.7	142.3	236.9	219.1	164	172.2	84.2	130.4	159
CYBB	250.2	798.5	202.7	424	310.8	634	706.2	1033.3	1152.5	1279.9	829.2	509.3	549.5	993.6	306.8	838.8	944.1	1863.7	798.1	789.7	665.5	1467.3	2245.5	787.9	772.6	897.3	675.3	321.2	1258.5	1357.2	909	574.2	1319.7
TATDN2	617.7	655.4	648.8	1046.4	915.6	835.7	693.7	560.9	807.8	541.5	997.2	749.4	1034.8	828.3	854.9	745.2	1155.2	873	597.1	891.7	745.5	897.5	817.6	845.1	725.2	753.3	591.1	593.1	769.3	686.3	777.8	761.1	675.2
VPS26A	2755.5	2327.8	3148.3	2614.9	2539.8	3219.9	2366.4	2213.6	2067.2	2925.4	2178.3	2710.5	2221.5	2361.6	2854.5	2777.2	3018.6	2766.7	3088.4	2048.4	2507.4	3221.5	2718.3	1962.4	1980.3	2464.2	2535.5	3182.6	2940.5	2275.8	2660.1	2672.2	2172.5
HSF2	129	114.75	150.9	110.25	119.75	177.1	84.85	71.35	109.85	120.7	64.5	161.5	58.95	73.8	109.05	79.95	66.6	86.1	102.1	90.3	126.8	103.25	119.2	110.65	84.75	128.2	89.05	123.05	97.2	139.95	95.6	154.4	85.85
RASAL2	61.85	38.7	44.4	123.75	84.5	24.7	32.15	21.1	53.45	86.3	41.25	39.95	49.75	54.15	43.2	65.4	12	53.9	56.45	43.45	54.15	52.2	73.9	38.2	20.75	35.6	19.05	10.15	33.35	7.6	40.45	76.05	47.65
FKBP2	463.7	850	689.5	450.5	432.8	900.1	1032.2	1224.2	1308.7	1007.3	1037.1	825.6	972.4	1287.9	691.7	1070.4	1373.6	1061.9	1607.9	1304.7	724.1	1407.7	825.3	1035.1	1002.3	1095.7	1468.3	848	1265.4	1457	626.8	744.1	1135.7
TAZ	179.3	172.55	199.75	162.95	142.45	160.25	169	213.3	190.7	217.25	185.2	195.95	201.2	227.85	157.7	135.45	148.1	174.4	241.7	325.4	147.95	196.1	212.8	173.65	155.35	88.1	183.65	185.35	96.3	161	174.15	123.65	185.75
RALBP1	661.25	418.5	638.1	297.4	430.55	629.75	714.55	663	600.85	549.05	636.85	981.95	732	1107.55	968.9	836.3	562.45	692.8	811	452.25	1021.75	480.4	613	602.45	917.4	580.95	622.95	904.45	563.15	568.1	777.5	1123.85	603.4
CR2	10.9	16.2	41.4	7.3	15.4	23.7	31.9	8.2	16.1	12.4	30.4	17.8	45.3	120.4	8.3	85.4	691.8	99.6	13	354.5	16.9	36	11.4	15.3	78.3	42.8	200.6	12.6	4.9	4.1	14.9	12.2	8.3
IFNAR1	164.2	163.6	140	177.8	163.4	142.7	189.8	164.3	149.2	223.3	141.9	189.3	197	228.7	204.4	197.8	136.4	159.7	155.4	157.3	132.9	148	228.1	184.7	195.2	130.7	163.2	187.7	160.3	204.1	241.6	157.2	189.8
LRCH3	389.4	383.5	397.4	400.6	345.4	393.1	413.7	298.1	345.7	233.3	461.4	558.5	446.2	396.9	612	263.5	250.2	301	456.7	430.9	423.1	374.1	291.5	417.2	448.7	256.5	228.9	447.8	233	259.1	430.3	343	345.7
CHST1	311.5	126.6	158.1	164.5	171.1	223.1	220.7	234.9	186	218	148.6	183.7	360.7	109.9	215.3	170.8	71.3	196	233.4	213.7	317.1	133.2	209.7	135.2	90.2	120.5	153.8	181.4	87.9	160.6	177	205.6	154
CA5A	94.2	70.9	107.1	59	64.7	96.4	97.1	66.4	102.8	105.8	65.4	59	70.9	15.6	61.2	17.8	55.1	33.2	52.9	74.1	87.4	33.9	81.8	103.5	56.6	58.7	62.7	67.5	56.9	40	57.2	81.8	19.3
FAP	2467.8	1595.2	443.6	1251	573.3	580.4	2106.2	2412.3	2682	2137.2	3284.9	4389.9	2241.1	1193.6	1232.5	3873.1	1689	2856.7	1964	2220.2	2863	1989.6	2537.7	3147.3	3492	2923.4	2009.8	2067.9	3052.8	757.6	2812.6	3525.3	2339.1
HOXB2	784.1	359.5	561	235.4	258.1	205	298.8	673	573	277.3	193.6	1322.9	473	409.5	458.2	245.1	574.4	503.5	869.6	732.7	785.5	587	378.5	353.4	307.6	377.5	705.7	454.2	202.3	704.7	522.7	571.7	660.3
LRRC8D	520.9	730.9	271.5	434.1	520.5	403.5	831.5	615.9	634.1	569.7	999	631.7	959.1	1318.2	517.8	948.5	1486.8	957.4	578	695.3	764.7	665.1	716.4	686	839.7	593.6	730.5	551.1	679.1	594.7	571.9	661.9	696.6
NEUROG3	7.8	12.3	7.2	5.9	44.6	7	8.1	10.9	10.7	34.9	12.9	11.3	10.1	25.8	18	43.6	44.9	14.7	21.7	12.5	15.3	42.3	61	25.2	11.5	18.4	15.5	11.1	20.9	28.7	9.7	20.5	11.4
MAGED1	3109.4	2885.4	1319.8	1601.8	1651.6	2416.3	5410.4	4662.2	5219	3588.6	3303.2	3039.5	3996.2	3351.1	1821.3	3999.3	4413	3939.7	2603.4	3904.7	3844	2320.7	3976	5005.3	6433.6	5531.4	3657.5	2292.9	6027.9	2336.5	5201.2	5674.7	4294.1
NUAK2	296.2	253.7	222.9	611.2	217	113	147.7	121.7	130	142.6	316.1	167.6	514.1	432.7	144	237.2	611.3	330.1	274.3	466.6	209.4	298.9	251.3	254.5	273.1	200.5	441.2	219.1	137.2	225.2	294.5	208.5	155.5
TNS3	3048.1	3037.1	1767	2455.4	1743.4	1881.4	3151.5	2370.5	1981.8	4117.6	4121.4	3319	4406.2	4407.3	3161.7	4032.1	4076.2	5318.3	4332.2	3634.4	2550.4	5066.6	4639.1	2963.1	3114.2	3435	2639.1	2471	4487.5	2068.1	3759.4	3380.3	3911.1
PRR5	542.25	338.35	321	300.6	322.7	349.55	348.55	344.95	246.5	244.95	278.05	335.95	271.95	233.95	438.4	333.35	271.95	314.2	397.5	322.95	451.35	360.65	396.85	298.55	209.5	246.6	390.9	510.8	284.2	343.5	350.15	339.45	261.9
TOR1AIP1	485.2	519.8	613.5	680.9	701.8	966.6	551.8	609.6	727.4	696.6	514	803.5	530.8	302.1	1015.6	784.9	472	877.9	442.7	501.7	486.3	399.4	620.5	853.9	543.8	1121	935.6	1032.3	879.6	838.1	662.2	1012.7	553.1
SEMA3G	410	705	1111.4	597.3	651.5	868.7	748.2	940.1	683.8	393.9	461.4	1926.9	474.4	268.6	2936.2	490.9	435	502.6	474.3	444	562	388.4	202.6	681.9	537	1725	756.2	1337	267.2	551.5	566.4	629.7	399.8
GORASP2	1375.6	1446.4	1362.2	1759.4	1792.6	1669.2	1755.2	1492.7	1506.1	1283.5	1870.6	1952.8	1825.4	1359.9	1929.9	2143.6	2089.3	1870.2	1722.2	1541.9	1698.7	1903.8	1622.9	1979.4	2052.7	1693.5	1917	1777.4	2273	1531.2	1879.4	2148.9	1564.2
CNKSR2	74.3	79.3	49.7	57.2	58.9	65.7	12	58.7	10.9	55.4	69.6	51.5	46.7	93	34.8	23.7	47.7	52.5	73.3	51.4	52.7	42.5	45.9	10.9	47	12.1	51.5	51.5	28.9	52.2	55.9	36.8	46
ABCA7	165.5	178.7	162.6	283.1	165.4	126.8	145.2	231.5	350.2	229.7	202.4	132.2	218.7	260.9	150.2	244.1	248.6	219.3	195.1	337.9	161.5	199.4	157	270.2	218.2	200.5	170.1	131.2	109	136.9	202.4	118.6	211.4
GIMAP6	866.2	1263.9	1526.1	152.3	483.5	472	1158.1	777.4	546.8	390.3	706.1	1676.2	1484.5	1310.3	1479	1442.9	1855.7	1819.3	1758	925.9	1058.7	946.1	813.7	613.5	703.4	1335.6	1438.5	1718.6	959.1	1699.5	817.4	1087.7	726.2
GPD2	49.7	55.9	18.5	31.4	42	48.15	32.75	52.1	49.65	47.55	90.1	38.45	47.7	63.6	25.55	24.5	36.8	45.05	50.35	69.55	34.9	49.65	94.55	68.1	35.4	25.85	19.5	38.85	28.55	59.5	45.2	17.55	37.45
SEMA5A	717.6	2165.15	517.55	824	391.4	1230.55	1552.7	1687.3	2709.3	1233.7	792.75	1274.95	1866.15	1502.35	825.75	745.45	1472.6	1143.3	487.65	839.95	993.3	481.4	635.25	1826.35	4412.9	2247.45	804.1	542.3	1316.25	727.25	1457.7	773.75	3087.45
MGAT4B	454.9	498.2	329.7	211.6	207.7	444.4	584.5	704.7	553	841.9	470.2	455.3	315	327.2	465.2	468.3	495.8	572.4	412.7	435.6	444.7	402.7	749.6	396.4	361	576.5	426	500.6	480.9	319.2	558.7	523.7	682.4
STRAP	2619.8	2064.4	2392.4	4497	3467.2	2091	1573.9	1720.4	1650.4	2142.1	2224	2270.5	2258.8	1996.9	2269.1	2459.4	2768.8	2288.5	2326.1	2178.7	2375.9	2442	1833	2105.5	2393.2	2355.5	2563.8	2752.5	2697.6	2921.5	2430.9	2505.3	2087
PIWIL2	61.3	66	56.9	144.35	73.6	89.25	77.4	93.5	91.85	115	71.25	49.45	67.1	73.4	44.35	56.55	50.6	55.8	71.85	69.5	53.05	71.3	44.3	91.6	54.5	52.8	42.8	80.9	71.55	36.4	79.9	52	85.4
HS3ST3B1	73.7	50.6	66.9	61.8	77.5	18.2	44.9	47.5	77.5	13	106.3	39.5	54.6	54.5	32.1	67.4	44.6	87.3	38.3	57.7	59.7	81.1	88.3	87.6	70.8	84.5	52.8	43.8	47.9	65.1	40.8	41.8	37.2
DHX16	686.9	753.6	605.6	730.6	703	688.3	531.4	646.3	788.4	777.9	520.5	481.6	514.5	426.3	580.2	581.7	833.2	649.3	786.3	591.2	641.1	650.9	692.8	515.6	501.9	489.4	537.7	601.5	511.7	319	484.7	603.4	624.6
DUT	1896.3	2133.9	2221.1	428.4	1106.3	1376.3	1568.8	1314.8	1529.6	1441.6	1750.3	1650.8	1921	2407.2	1122.1	1606.8	1531.2	1770	1851.8	1750.1	1694.1	1313.7	1287.2	1044	1555.1	1202.8	2540.2	1853.1	1045.3	2984.4	1238.7	1316.4	1319
OPA1	380.5	245.3	401.1	438	480.3	498.6	564.3	368.6	374.7	399.4	431	451.5	436.1	375.3	542	365.3	580.1	403.9	367.7	471.6	607.8	383	419.5	584.1	520.9	468.5	314.6	470.8	474	316.1	475	454.9	420.3
LZTR1	698.3	400.2	523.5	565.7	581.4	488.5	1308.4	839.1	704.6	604.3	671.2	705.2	650	613	735.3	485.9	553.3	442.6	588.2	560.5	640.8	524.8	626.9	849.7	671.1	518.4	485.5	477.2	477.2	368.6	574.2	545.7	711.2
NPPC	18.2	9.2	34.7	7.8	5.9	7.7	5.4	7.8	9.3	8.5	8.8	10.7	8.7	10.9	20.3	5.2	6.7	3	4	7.1	9.7	5.2	51.2	9	40.1	9.8	2.8	4.9	6.9	30.2	47.6	9.2	9.6
CKAP5	535.2	620.1	453.7	506.5	504.4	670.5	858.7	942.6	851.3	827.4	695.7	1020.7	749.3	730.2	736.3	688	581.1	788.5	819.2	734.4	849.3	702.4	786	684.5	867.8	737.7	419.1	583.7	723.2	434.5	746.3	818.7	678.3
DUSP12	289	322.2	252.5	688.4	461.8	448.5	353.9	242.3	230.9	363.8	407.1	386.5	452.2	546	473.6	411.8	687.6	353.6	536.9	419.2	403.3	513	320.7	426	326.5	437	599.3	413.5	577.8	636.2	484.7	353.2	356
EDEM1	407.3	761.1	498.5	546.8	578.1	278.5	281.5	402.2	481.2	411.8	588.4	532.7	564.7	393.3	490.3	610.4	1071.1	654.1	744.4	446.5	484.4	852.2	571.5	510.8	568.6	412.7	423	516.1	563.7	304.1	498.3	563.6	337.4
MSMB	10.9	3.45	13.35	11.95	20.4	19.65	4.4	9.3	45.3	7.5	19.25	14	3.7	3.6	15.5	2.7	10	2.65	6.25	6.6	4.9	8.35	2.6	16.1	19	6.1	17.6	12.25	2	3.8	4.85	6.45	10.55
CDK5RAP3	1639.2	1380.1	1037.5	947	1006.9	1014.6	1292.5	2151.8	2228.6	2031.6	1218.7	1208.3	1685.7	1570.4	1471.3	1479.4	1886.6	1661.5	2545.1	2670.4	1973	2836.5	1911.5	1306.7	1452	1410.9	1817.5	1172.1	1341.2	1750.6	1021.2	1182.5	1889.2
ALG9	247.6	235.3	346.7	237.4	240.6	212.3	304	264.2	305.5	313.2	246.2	276.3	235.3	228.8	356.3	318.3	354.2	295.6	354.8	383.8	307.3	441.4	276.2	268.9	362.7	339.5	314.9	301.4	396.7	306.4	324	316.1	286.8
LCMT2	189.2	179.5	163.25	267.15	172.7	147.05	124.8	116.95	113.25	149.4	216.9	202.25	231.5	217	180	144.65	198.15	177.6	117.55	141.1	153.35	171.1	114.3	186.7	178.15	164.85	220.7	290.4	199.8	201	250	236.25	159.4
METTL9	1874.5	1750.5	2214	1501.8	1460.6	1511.4	1171.4	1482.3	1071.2	1275	1060.2	2457.7	1501.8	1267.7	1810.8	1444.8	1384.2	1274.9	1089.5	1170.7	2366.4	1765.4	1010.2	1382.6	1778.4	1840	1783.8	2604.6	1499	3249.9	1534.2	2097.9	1275
OTOF	7.1	7.7	6.8	12	5.5	11.6	5.7	12	5.6	9.9	19.1	9.9	7.4	31.3	4.2	7.1	5.9	4.7	5.9	16.1	5.2	34.4	13.2	9.1	19.3	5.4	13.2	13.7	6.4	5.7	10.8	5	10
CDC20	35	100.8	7.1	10.9	13.8	15.4	128.8	62.1	106.4	107	173.6	19.3	286.4	257.7	132.5	147.2	176.3	351.9	215.7	293.6	128.3	121.6	80.9	91.4	152.8	91.7	99.6	73.4	97.4	88.9	117.3	99.7	132.2
TRIB1	1465.5	1282.3	1072.3	3590.1	3450.2	346.3	428	1564.4	1518	1055	1245.1	685	1391.8	1069	672.6	831.8	1102.5	954.6	1476.1	2202.5	797.5	2183.6	794	956.9	1162.3	629.9	694.3	924	693.2	781.9	945.8	863.2	761.2
SELE	815.3	380.2	100.2	818.7	308.9	41.8	87.6	606.2	381.6	613.7	899.7	53.8	1112	728.4	61	230.7	145.2	374.2	281.3	628.2	742.6	328.4	321.6	129.1	74.1	56.4	51	61.6	323.9	60.1	255.2	187.8	46.9
RING1	795.35	670.55	608	715.15	714.4	689.2	945.5	807.85	831.6	775.3	1034.5	510.7	670.1	643.15	633.9	530.7	646.5	474.9	509.9	960.25	684	469.6	761.05	686.4	663.6	813.3	588.65	664.05	694.05	646.75	821.25	650.9	715.45
TECTA	53.2	101.9	61.5	89.2	45.2	37	27.5	73	52.6	51.4	49.9	60.7	74.2	68.6	25.2	34.7	36.9	19.8	41.9	54.9	60.3	71.8	45.6	83.3	60.1	62	56.9	93.8	51.2	79.7	76.6	36.4	75.7
CCNH	907.1	994.8	1190.4	1149.2	1382.7	1276.1	808.7	774.2	782.8	977.6	981.7	1007.9	983.4	996.3	1091.6	1126.4	920	922.7	767	886.8	850	1153.9	786.3	1106.2	1292	876	1238.5	1275.5	850.3	1248.6	1095	954.4	931.8
CAPNS1	4970	6995.7	4324.8	4047.5	4600.8	6678.2	6835.1	7659	6351.1	6565.7	5569.6	5640.5	4378.7	4699	5393.2	5395.6	4757.5	5831.1	4294.1	4686	6355.4	4894.2	6465.4	5675.5	5972.3	7449.5	5445.3	5731.8	6806.1	6660.3	5488.2	5372.4	7093.5
PRMT1	1289.9	1290.3	1154.8	2880.4	2083.4	2175.5	1267.3	1386.9	1522.1	1270.6	1719.6	1281.9	1509.9	1234.4	1474.2	1391.7	1823.7	1586	1061.6	1756.6	1079.4	1213.7	1076.1	1474.9	1598	1527.3	2308	1609.2	1606.2	1893.2	1490.8	1466.4	1091.5
ANXA11	1534.45	2371.55	1857.1	800.95	733.5	1774.9	2565.65	1924	1970.75	1465.55	1987.85	2122.35	1667.65	2278.7	2495.9	1602.7	1477.7	1803.4	1565.85	1188.65	2004.9	1347.65	1488.55	1706.5	2038.35	2658.5	1630.45	2120.7	1945.35	1949.05	1642.9	2217.75	1278.25
SETD3	871.3	1157.2	1051.3	1006.8	1193.7	1411.4	1051.4	1024	940.7	861.5	869.6	1003.3	1117.8	909.5	1204.2	813.8	1036.5	1052.7	1226.5	928.2	1126.5	876.8	1112.7	1075.7	1063.9	968.9	1024	1505.2	989.1	911	1265.7	1121.2	1131.4
SEC61G	1908.6	1559	1680.9	2774.8	3110.8	1515	1375	1373.4	2062.4	1634.7	1831	1625.9	1957.4	2402.7	1738.7	1884.4	2674.8	1845.4	1954.8	2145	1808.6	2395	1875.5	1788.3	2349.8	2376.4	2793.8	1939.4	3365.7	3764.1	2390.2	2072.4	2119.3
CLDN6	166.1	201.1	102.7	146	257.7	31.2	108.8	159.9	76.8	127.2	89.2	123.7	118.3	109.3	184.4	84.4	139.7	101.3	73.7	205.8	121.9	142.3	146.2	102.2	88.5	102.1	137.9	129.5	85	139.8	208	95.9	140.4
PIWIL1	8.3	18.7	22.1	26.4	19.3	49.8	19.3	35.6	24.3	49.9	105.6	7.7	21.4	25.1	12.3	23.7	30.7	2.8	11.6	13.5	3.6	15.2	39.3	27.8	35.5	28.2	21.4	31.6	7.1	21.5	25.8	35.1	36.2
MFSD1	3830.4	6087.8	3061	2855.1	4372.1	3904.2	4299.8	3745.1	3788.3	4687.4	4107.3	3903.3	4904.9	5504.6	2982.3	4217	3557.4	4553.2	4334.9	3664.9	4732.7	4989.7	4614.2	3683.8	4363.9	3128.8	3795.5	3023.5	3815.7	5563.9	4991.9	2949.8	5160.6
SDHD	612.6	636.95	926.85	551.45	755.2	366.45	308.35	291.15	310.55	463.3	392.15	516.1	479.75	351.85	471.45	369.05	389.65	449.15	433.3	525.5	482.25	490.9	329.55	422.7	468.2	513.15	569.05	616.05	464.1	968.3	673.85	539.15	307.45
CD83	519.1	311.6	207.9	452.5	1130.6	50.1	466.3	2269.4	2289.2	1793	522.1	445.1	472.1	563.1	403.4	257.7	1189.2	661.8	551.6	952.8	352.7	969.6	1066.2	561.3	402.5	218.2	391.1	254.5	222.1	279.3	383.9	292.3	420.6
PCDH8	9.3	1.9	13.4	10.6	16.6	1.6	17.8	22.9	18.3	37.9	16.7	8.8	22.7	23.7	12.8	22.7	17.9	3.4	3	4.2	3.6	14.4	21.5	10.3	12.1	5	20.1	17.1	3.2	13.7	25.7	1.3	14.1
IFRD1	339	281.25	486.65	980.9	560.05	258.3	202.65	207.4	234.95	197.3	198.5	451.55	245.45	327.25	435.05	199.75	172.05	188.7	335.05	297.8	509.4	238.1	131.05	278.35	229.65	161.8	239	396.8	158.5	277.65	239.45	208.75	185.35
CASP8AP2	339.1	311.5	452	229.1	269.4	295.8	277.8	307.7	307	279.2	330.3	463.8	521.5	480.9	508.3	372	458	311.6	450.6	392.1	638.2	404	281	454.9	619.9	215.4	274.1	410.5	211.2	230	391.8	415.6	291.8
ADAM30	31.6	144.3	84.3	75.5	167.3	66.4	103.1	33.6	159.5	158.4	130.2	11.1	63.4	35.6	72.9	39.3	75.5	21.6	22.3	52.4	61.5	65	136.8	134	77.4	68.9	28.8	61.2	55.2	49.4	114.3	43.3	124.3
TWSG1	270.7	120.5	97.8	24.4	93	163.6	393.6	96	154.4	149.2	257.9	372.8	164.9	120.5	153.5	400.7	136.6	215.8	152.5	121.4	240.9	138.8	192.9	225.7	126.5	289.5	180.4	300.6	253.7	125.4	141.1	298.7	64.6
KCNN2	30.7	49.6	19.5	53.8	42.6	11.3	42.2	67.6	49.4	55.7	59.5	57.3	27.1	55.6	38.5	55.1	34.1	9.5	18.1	38.6	38.4	31.1	9.6	23.9	10	5.1	13.8	38.9	22	30.3	50.1	29	6.5
RIOK3	837.75	693.75	823.45	784.4	814.85	442.35	381.05	550.2	580.55	465.45	396.5	314.45	499.8	525.1	344.9	323.05	270.4	475.85	649.4	541.25	809.25	613.25	810.25	463.9	285.75	376.05	335.8	231.15	560.45	381.45	312.55	273.65	815.2
RAB11FIP2	387.45	439.75	578.35	375.45	552.3	535.4	470.3	293.1	489.15	404.05	430.6	623	449.65	387.4	533.8	311.35	314.1	364.55	582.95	370.5	689.4	407.25	398.45	512.8	478.5	447.45	264.1	510.95	406.85	284.8	559.5	507	467.05
ITGAV	2394.8	2217.2	1785.6	2765.1	2062.2	1733.1	1908	1987.1	2352.5	2068.6	1589.4	2589.1	2705.7	2687.6	1313.8	1768.5	1437.7	1294.9	1642.6	2257.9	3074.3	1762.8	1585.6	2506.1	3575.8	1534.3	1287.4	1264.4	1597.3	1428.5	2497.6	2125	2462.2
SLC5A3	579.5	417.6	1852.2	600.9	400.4	1077.5	572.2	1166.4	736.3	591.7	848.7	1360.1	785	1717.4	832.7	627.3	560.3	680.7	878.6	1383.9	719.4	896.9	1189.5	2438.3	2557.2	2621.9	2063.5	1179.2	454.6	1203	2078.1	1469.9	1213
VNN1	139	250.1	287.7	201	4.8	292.4	191.3	137.1	66.2	118.5	204.3	137.7	103.3	315.4	137.8	205.8	260.6	366.9	279.9	210.4	180.9	167	189.9	83.5	121.4	90.5	178.7	202.4	67.3	248.6	146.2	91.1	182.5
CTR9	745.1	814.7	951.1	906.5	1149.6	615.8	439.4	674.4	543.9	521.7	597.9	922.3	1073.4	819.5	689	713	754.7	675	708.5	617.9	739.1	554.7	523.9	891.4	800	609.2	594	789.9	497.7	623	940.6	829.5	649.1
GDI2	4186.2	4516.95	4581.55	4098.55	3694.2	5190.95	4755.25	4178.65	3830.9	4769	4609.85	4095.4	3989.05	4455	4498.4	4519.65	5221.5	5368.05	4345.6	4473.9	4514.75	4378.5	4893.4	4137.25	4492	5183.65	4872.4	4067.15	5072.85	4277.45	4036.4	4514.7	4588.65
SULT2B1	114.1	128.5	83.9	113.3	101.1	87.9	130.9	121.9	186.4	159.5	210.1	172.4	96.5	132.9	85.1	73.5	76.1	95.1	101.3	51.6	109	101.6	140.5	96	106.1	85.7	116	92.5	44.9	92.8	168.3	96.5	141.2
IPP	131.7	201.4	241.4	74.4	140.2	153	148.7	253.8	208.7	217.8	226.2	229.2	245	227.6	214.7	209.9	257.1	289.4	153.2	157.6	247.9	155.6	209.3	207.8	253.9	260.1	222.4	341.5	169.1	135.5	129.8	183.9	265.9
ZNF330	715.7	867.4	643.45	811.5	667.2	512.9	428.15	580.85	541.85	563.5	445.85	485.35	420.6	435.8	501.7	478.95	543.95	494.05	527.45	429.35	514.4	590.2	448.3	446.55	519.95	651.9	623.05	550.05	729.8	704.45	625.35	505.3	640.75
GRIN2B	44	46.75	68	66.9	68.5	39.9	30.95	35.4	63.2	46.25	62.8	38.5	61.85	20.2	31.85	19.75	27.35	37.5	31.3	56.65	47.3	32.35	34	39.4	47.45	42.35	30.7	52.05	31.95	37.1	59.75	38.2	37.1
MFAP5	168.6	563.3	1333.9	554.5	3921.6	4820.2	1952.7	2080.5	917.8	117.4	2766.2	1860.7	63.3	121.7	3384.7	1292	117.3	195.1	664.2	287.4	2529.3	973.3	1692.7	1228.5	62.6	540.1	1061.4	3401	1838.6	1814.5	473	855	637.5
LGALS4	70.6	107.3	89.6	151.3	183.5	88.8	51.1	78.8	71.6	64.7	103.3	125.3	118.6	101.2	123.4	73.1	59.2	62.4	35.8	154.8	111.3	63.5	91.6	107.9	74.8	80.9	60.5	71.4	48	117.6	127.5	80.4	66.8
EXOC1	1376.6	1624.5	1466.8	1177.6	955.3	1425.8	1361.6	1479.7	1434.4	1704.3	1451.5	1586.1	1414.9	1650.6	1936.2	1155.4	1539.5	1328.1	2110.8	1502.5	2060.8	1986.1	1575.5	1363.8	1639.9	1161.3	1011.1	1585.1	1170.5	997.3	1672.3	1279.3	1642
DTNA	78.75	88.15	135.05	90.45	117.6	63.5	75.15	28	73.3	80.75	135.15	93.25	78.15	59	108.65	73.05	50.8	65.9	68.65	90.25	101.05	51.15	91.15	100.75	78.7	94.4	55.35	81.4	34.9	90.75	104.6	107.6	73.4
CCL1	6.8	13.7	8.6	8.8	8.7	4.9	5.6	5.1	6.1	10.2	8.7	6	13.1	6.2	4.1	3.9	3.8	5.1	4.3	9.1	4.1	4.6	7.7	17.1	5.4	6.2	5	12.8	3.5	6.6	7.1	6.7	5.4
TFAP2B	4.15	25.65	15.9	16.85	7.35	6.2	8.85	12.25	16.25	45.95	21.95	4.7	3.85	23.2	2.5	20.95	8.45	3.95	4.15	16.75	5.3	3.05	10.7	9.5	15.2	4.5	12.95	4.3	4.95	4.4	10.35	6.6	4.95
TEX11	8.3	17	18.3	7.8	7.2	24	27.7	30.7	34.7	25.6	10.3	18.1	13.1	11.8	24	9.1	15.5	13.1	11.8	6.2	14	11.7	11	11.4	43.1	9	14.6	13.1	14	4.6	12.2	14.5	18.6
CYP11B2	44.1	45	27.5	56.9	17.4	104	30.3	36.6	43.9	44	30.1	9.9	41	30.8	19.8	11.9	43.3	22.2	15.1	19.8	29.4	25.3	93.8	32.1	21.6	23.4	25	24.5	32.9	24.6	19.7	29.2	83.3
NCL	4019.6	4818.7	5860.6	9739.1	10355.8	4823.5	4460.4	3349.3	3710.6	4445.6	3051.5	2975	3329.4	4492.9	4039.7	3412.9	3687.3	3242.9	3686.5	3357.2	3426.2	3609.3	3708.8	2907.9	3804.3	3672.7	3039.3	2515.1	4392	3201.2	3466.9	3378.1	4276.9
LY96	2543	2562.7	1563.6	1808.5	1788.8	843.1	1198.4	932.1	1010.9	1767.6	1564.7	2181.6	2881.3	2561.3	965.7	2004.2	1673.4	2452.1	2310.4	2339	1689.9	3605.6	1380.4	1198.1	1387.7	1471.5	2689.2	1507.2	1583.9	4730.5	2031	1544.6	1126
HK3	42.6	574.7	100.8	480.8	45.7	167.7	423.6	524.3	670.8	975.5	541	88.2	310.5	529	258.1	145.9	353.2	582.7	808	377	329.4	823.8	967.3	445.3	696	302.2	340.5	25.1	987.8	462.3	571.6	222.8	1093.6
GTF3C4	389.2	301.7	229.4	399.1	342.1	269.3	289.7	243.7	303.8	294.2	320.9	282.4	234.6	182.6	272.1	309.8	232.5	263.9	184.9	248.2	246.8	225.1	400	299.4	241.8	221.5	241.2	288.8	214.7	256.9	294.3	163.3	263.4
ICAM5	48.6	46.5	29.8	14.2	79.3	56.9	27.7	153	69.7	73.5	79.9	35	67.5	75.7	39.2	43	27.7	40.6	102.4	45.7	64.8	32.1	94.5	28.6	35	31.8	87.9	49.1	14.6	50.6	64.9	29.2	16.2
NRBP1	412.4	481.1	343.3	325.2	407.8	512.8	519.4	500.2	436.1	581	492.9	393.6	386.3	376.1	533	563.5	457.4	347	400.9	454.1	473.5	312.2	462.6	433.3	444.6	571.4	532.1	436	494.9	464.8	397.1	577.6	388.4
PPAN	128.85	132.35	114.8	221.4	155.75	178	115.4	127.75	112.9	150.65	96	99.3	136.95	83.1	111.8	129.4	213.95	103.3	114.25	135.4	138.6	101.3	151.1	77	92.85	104.8	97.4	96.05	157.45	129.9	126.65	62.7	95.5
ADARB1	166.1	236.3	121	165.5	221.8	145.4	80	141.4	150.3	144.1	147.7	196.8	175.6	172.1	120.8	125.8	83	82.3	100.8	148.9	114.3	174.9	219.8	194.1	156.1	44.6	93.4	180	65.4	117.2	168	159.7	117.5
PLA2G2D	14.1	16.8	18.5	23	17.8	11.4	15.2	17.8	18.4	18	1291.1	18.6	51.7	758.1	10.5	918.2	1727.7	1259.8	12.4	692.7	15.1	915.6	574.1	22	17.3	14.6	17	17.8	10.8	15.3	29.3	14.8	17.9
FGF1	75.15	155.05	82.05	117.9	158.45	59.25	119.45	49.2	58.1	89.5	107.9	80	122.1	51.4	231.15	91.05	36.1	57.9	56.55	52.05	88.4	69.45	134.15	173.3	75.1	76.7	65.1	232.2	19.25	108.6	80.2	152.7	76.5
HYI	385.4	694.6	411.4	448.5	538.5	366.4	480.8	488.9	485.5	436.5	359.7	287.2	345.1	308.4	379.9	408.7	357.7	341.3	382.2	472.8	406.8	443.9	454.2	476.7	304.8	766.7	444.4	526.5	332	606.9	499.8	314.5	487.5
RYR1	23.1	61	63.3	21.1	57.8	76.7	58.6	18.6	88.4	34.3	151.4	78.7	87.3	132.8	112.9	18.4	112	140	107.7	163.6	109.7	123.3	209.6	355.3	93.1	76.3	20.7	120.1	79.4	47	109.3	64.6	12.7
CDH18	92.2	126.8	103.3	116.5	75.1	47.2	51	75.1	86.9	97.7	142.8	60.7	106.3	41.6	53.1	82.5	62.1	62.5	61.2	63.3	77.2	72.2	80.9	120.3	129.5	112.8	77.3	77	71.3	86.3	110.3	79.2	96.2
SLIT1	130.95	142.4	136.05	176.25	117.95	95.9	116.4	114.05	97.15	165.75	148.05	117.45	147.4	101.45	103.35	93.85	104.95	112.85	92.8	150.75	113	100.35	121.25	124.55	120.5	75.75	71.2	134.8	86.15	115.95	140.5	94.4	72.35
MLLT1	6.5	7.2	4	11.8	5.7	16.1	7.2	17.2	6.4	5.2	6.6	2.9	3.9	4.8	4.1	17.9	2.3	4.4	5.4	4	4.2	3.8	6.3	7.2	3.4	5.4	6.3	3.7	5.2	4.2	3.4	3.9	8.6
RHOBTB1	415.4	274.7	375.8	66.5	133.9	93.8	418.9	330.1	262.8	170.4	144.3	455.7	466.5	352.5	296.8	234.3	160	225	428.4	202	402.7	250.1	152.4	270.7	296.3	232.9	332.5	310.9	283.3	245.3	277.9	401.9	265.5
DHX15	3031	2147.45	2217.1	4307.55	3502.35	3479.25	1934.1	2318.6	2247.8	2762.55	1570.4	2763.8	2658.4	2711.65	2751.4	2494.6	3050.25	3011.6	2682	2890.35	2752.25	2722.6	2373.75	2480.4	2675.2	2543.45	2651.35	2232	3104.5	1932.05	2453.7	2823.6	2089.2
RBMS3	350.3	296.6	803.6	324.6	573.2	369.5	337.6	268.9	310.5	253.2	376.8	290.8	224.6	190	722.8	259.7	162.4	240.1	169.7	235.4	347.8	252.2	263.6	352.4	254	424.4	187.4	425.3	191.3	241.9	325.3	555.4	265.2
SMU1	133	277.8	251.7	324.2	304.5	356.2	127.1	233.3	207.6	282.5	118.7	218.2	351.2	124.6	232.8	187.1	90.6	231.8	229.1	230.8	123	175.1	268.8	233.8	257.6	237.2	231.9	307.7	235.1	222.4	197.6	249.2	199.1
CDH1	19.75	21.5	13.65	24.25	6.9	5.25	10.55	6.3	4.55	28.35	30.45	18.5	35.1	39.15	36	41.9	63.75	24.7	25.75	16.15	18.6	16.4	8.15	20.85	30.05	27.3	25.65	22.8	18	17.3	19.2	5.8	15.45
MT2A	16672.5	27569.1	17071.6	27963.4	25246.1	27881.9	11344.1	17747.4	18652.2	26716.5	22226.8	12103.9	12866.4	18539	15719.5	16254.6	13281.8	15180.2	10497.6	16865	13999.4	16658.5	19769.7	15234.4	17738.9	18700.2	15323	12005.1	18398.4	19025.4	15929.5	8343.8	20075.8
HSPB6	322.2	288.3	1357.8	368.8	693	1281.3	681.2	638.8	718.2	704.3	469.6	376.1	259.2	164.2	908.8	244.8	149.1	156.3	168.6	355.6	327.1	575.8	322.8	748.7	289.3	504.4	324.8	687.6	419.9	418.2	469.8	522.1	678.4
ZMYM3	537.6	482.6	393.5	202	309.4	429.6	559.5	576.9	688.9	424.5	610.3	379.8	646.9	489.5	451.9	368.9	484.5	522.9	593.2	696.3	536.5	419	554.7	610.9	427.6	516.9	435.6	527.5	294.9	341.2	554.3	600.4	642.6
NOX1	32.65	25.1	43.4	41.3	63.9	21.35	55.05	58.3	28.4	47.6	39.3	35.55	18.4	40	22.35	28.95	38.95	30.8	16.85	33.45	40.65	53.7	25.65	54.8	33.25	40.7	18	20.35	26.55	32.2	55.2	35.5	43.8
PTPN6	506.1	710.9	242.9	795.5	387.9	635.4	919.9	972.5	755.2	789.5	1078.2	352.6	913.4	1363.7	561.2	788.7	1854.3	1214.6	798	938.5	600.2	821.2	1144.8	784	763.4	656.1	924.8	473.6	847.9	554.6	941.4	549.9	1131.9
PSMB1	2221.5	3040.6	2745.5	3543.7	3390.7	5020.2	2945.7	2838.4	2954.1	2763.2	3032.3	3261.8	3028.8	3896.1	3609.7	3816	4242.6	4102.9	2800.7	3692.2	2983.6	3637.5	3052.7	3060.9	3960.1	3786.5	4839.4	3850.8	4562.5	6422.1	4046.6	3416.7	3097.5
ELP3	210.5	216.7	236.1	363.1	256.7	302.8	386.1	369.3	376.4	347.2	349.9	223.8	324.9	317.2	372.3	257.8	310.3	356.5	325.5	423.7	290.4	251.8	360	323	303.9	249.2	451.2	352.4	300.6	361.6	275.1	385.4	413.5
TMEM185B	323.5	221	233	771.3	481.8	197	239.2	223.8	247.4	253.4	269.4	298.4	403.7	279.6	294.7	377.3	313.9	294.7	241.4	310.9	232.4	311.7	268.9	288.4	348.5	377.6	355.5	237.6	372.8	288.9	359.3	413.6	260
ECSIT	191.4	156.9	176.8	16.5	156.4	358	398.6	319.3	215.4	206.7	198.3	257.6	196.6	198.4	340.1	281.4	312.5	213.1	280.1	260.7	170.2	202.9	229.2	259	176.5	331	453.8	468.3	207	387	235.2	239.6	244.9
MAEA	1212.5	970.7	1372.1	1516	935.6	814.8	938.6	768.2	725.6	919.3	1298.1	1095.1	1537.8	1015.7	894.4	1001.3	1399.2	1036.9	1164.3	1373.5	1328	893	863.1	1425.8	1522.3	852.2	1709.7	1711.2	1092.2	1381.2	1522	1393.6	953.7
TRPM3	98.5	91.2	65.6	82.8	106.6	55.8	48.7	56.7	85.9	78.4	103.2	105.6	127.4	79.4	85.7	51.7	54.9	102.9	73.7	104.4	94.6	86.3	71.7	82.3	91.5	116.1	87.1	121.2	54.8	107.5	147.6	100.4	85.4
MYH14	22.5	17.3	20.4	21.1	14.9	47.2	18.3	26.5	28.4	26.2	18.8	11.8	13	13.5	9.5	20	9.6	15.2	13.8	16.9	15	10.4	26	16.2	10.1	13.5	13.2	8	14.3	27.3	11.3	11.7	25.1
PAX1	231.2	150.3	122.4	150.9	126.2	124.5	76	22.8	78.3	20.8	151	100.8	143.4	142.3	13.6	66.4	13.8	34.9	32.7	69	87.6	13.7	133	26.1	134.4	112	100	80.8	10.7	141	168.6	143.2	120
COL13A1	75.4	81.9	59.7	107.9	83	28.9	111.5	102.4	87.9	117.7	82.1	57	146.3	73.4	76.7	64.6	48.5	64.2	92.3	165.1	105.1	123.3	202	99.7	97.4	67.8	70.6	29.2	74.5	66.3	132.6	55.4	189.5
PECAM1	3479.4	2371.6	2698.2	1291.6	1643.5	1909.2	3055	1778.7	1526.2	1331.7	2098.2	3313.1	2809.2	1824.3	2940.7	2716.5	1944.2	2698.5	2416.2	2923.4	3452.7	2980.2	1969.8	1715.1	1677.8	2835.9	1817.8	2217.8	1641	1783.8	2235.3	2369.6	1396.6
APOLD1	1846.65	1065	1723.1	1595.1	1562.35	2161.15	954.65	1417.1	1381.95	2680.95	987.5	1903.85	1138.3	1087.45	1362.2	1249.15	1144.1	1072.65	1477.25	1208.7	1521.1	872.85	986.2	1024.15	1014.25	937.1	1138.85	1050.95	1057.85	1059.6	1014.15	932.25	836.75
APOD	585.3	2588.2	22502.9	1255.7	2328.3	13416.8	998.8	1620.3	1764.2	4670	2669.8	1048.6	300.8	150.5	11307.8	194.8	641.4	322.8	929.9	290.9	606.3	2550	224.2	794.4	177.7	3315.8	1591.1	4523.1	1444.3	3981.6	745.5	366.4	1201
STX17	217	87.4	191.5	230	229.7	180.7	212.4	200.6	209.6	281.6	222.4	246.4	188.3	182.4	175.7	201.6	131.8	157.3	188.5	276.2	266.4	201.6	271.8	286.3	223.5	172.9	174.6	177.1	154.3	156.3	128.3	219.9	166.3
PRDM8	5.9	6.7	7.1	7.1	6.5	6.6	8.9	9.1	11.6	13.6	7.3	7.1	4.9	6.5	4.6	5.6	7	3.8	5.2	6.3	4.7	11.2	8.3	6	4.7	5	5	5.8	4.2	4.7	9.8	3.9	7.3
EXOSC2	98.4	105.55	131.4	218.8	195.35	123.25	137.05	88.35	156.55	176.1	133.7	142.45	124.55	81.25	106.1	122.95	122	113.25	53.6	129	119.2	89.65	98.7	123.9	99.55	106.1	143.4	134.1	157	125.45	107.65	95.55	85.6
HOXA10	330.9	547	1003.25	236.7	304.35	798.4	518.25	948.75	1107.25	401.25	425.8	766.85	514.65	590.15	540.25	385.8	406.05	529.6	341.75	350.85	564.35	276	313.9	775.7	793.25	921.35	943.55	1003.15	426.8	1109	855.65	988.8	608.8
BSCL2	262.2	198.55	175.1	49.75	72	215.75	274.35	312.3	195.8	211.3	375.95	406.7	336.1	403.8	349.65	249.65	322.6	276.65	260.6	251.1	359	271.7	330.85	283.3	519.1	258.4	397.25	402	314.8	443.6	267.85	550.7	287.55
RPS29	15555.4	16963	19670.8	13325.3	13693.8	14791.5	10859.1	11799.9	11498.9	11651.4	9364.5	9183.9	10895.4	11058.4	10065	10819	16373.7	12719.5	12832.7	14833.9	10611.2	12317	10663	8100.7	10187.4	14176.8	15107.3	11629.3	11057.9	15776.8	10049.7	9540.7	11848.7
EXT1	387.9	371.85	233.25	714.4	436.65	362.1	1036.55	794.6	886.75	567.65	748.7	560.65	859.8	943.05	380.65	688.65	770.35	683.85	360.35	600.45	445.15	529.45	614.8	564.95	757.05	911.25	775.05	459.3	643.1	500.7	552.05	691.85	712.95
EDNRB	552.4	304.4	1327.6	1057	513.9	746.5	211.7	294	313.2	428.8	183.9	198.6	229.8	156.3	478.3	309.6	154.6	129.5	137.4	168.8	109.9	100.4	128.2	195.2	258.4	361.8	286	390.6	254.5	329	227.2	133.9	179
MMP19	913.7	272.85	419.1	2951.4	503.85	383.2	392.55	388.25	402.35	1270.95	336.7	362.65	461.1	354.7	562.5	416.4	271.15	266.7	386.6	650.95	432.65	1276.85	991.55	631.65	409.75	387.5	320.35	267	566.75	210.9	348.35	458.5	397
TMEM14A	819.8	1076.8	752.3	388.8	630.4	1212.5	1222.2	955.1	925.4	856.9	912	1743	792.6	674.2	1199.8	1042.3	882.3	1019.9	565.1	710.2	1036.5	597.4	806.3	1327.8	1079.2	1305	1736.5	2238.2	1274.4	2390.2	1416.4	1821.7	757.1
SMARCD2	423.8	612.2	1002.7	235.2	369.8	1440.2	569.4	669.8	655.4	437.3	979.9	392.1	542.6	739.8	800.3	444.1	641.9	618.4	398.5	436.3	715.8	322.8	423	552.2	667	766.8	1021.8	809.6	554.6	710.6	638.9	428.8	583.9
CA10	2.1	6.9	3.8	10	6	41.5	2.7	46.3	8.1	16.2	56.3	4.7	3.4	3.8	4.4	8.6	4.6	4.5	28.5	4.9	4.2	2.1	31.7	26.7	4.5	35.4	11.9	7.3	22.1	4.9	5.5	5.8	10.8
TREH	3.3	5.6	4.7	5	7.3	5.6	4.5	13.3	4.8	7	5	7.5	3.7	3.5	5.4	9.7	9.7	4.7	8.4	4.9	6.8	3.8	22.3	4.4	5.6	3.3	7	4.6	3.6	4.3	4.3	3.4	7.4
PCDHGA9	20.2	14.2	10.8	15.9	16.7	11.7	20.3	12.8	19.7	9.3	17	17.4	24.4	9.6	9.2	21	9.3	16.9	7.9	17.4	23.2	15	30.1	8.5	9.2	10.3	15.2	9.1	10.4	11.2	12.4	20.2	20.3
AURKAIP1	1182.9	1121.4	1290.2	1200.6	1113.8	2007.4	2061.6	1044.7	1196.3	1235.2	2193.7	1442.9	1566.7	1699.7	1439.5	1410.6	1619.5	1271	977	1533.8	1084.9	1159.8	1146.3	1422.4	1819.6	1434	1818.2	1644.8	1370.4	2126.4	1304.5	1385.2	1158.9
RNF41	95.8	106.2	206.95	84.1	142.4	243.3	161.55	164.8	168.3	160.55	184.55	182.85	164.7	214.85	191.7	176.6	203.1	186.15	159.75	168.2	156.05	174.15	138.3	182.75	213.05	192.8	255.7	263.55	178.7	132.5	90.7	192.3	176.25
FHL2	903.7	675.1	691.4	2884.3	707.2	343.8	1525.9	828.9	565	578.6	663.1	866.2	632.4	520.8	1162	997.9	803.9	1061.8	874.3	719.5	879.6	412.4	860.3	655.8	695.6	1179.9	1475.2	1579.5	986.4	990.1	817.5	2301.8	817.3
RAB25	46.4	19.6	40.1	36.8	34.5	32.7	10.3	31	27.4	16.5	42.1	10.9	56.2	26.4	22.7	38.3	20	34.7	26	43.2	56.4	30.3	17.7	28.1	48.1	3.2	28.5	9.1	22.2	2.7	46.1	23.8	27.9
PDE7B	86.4	117.1	69	95.9	106	48.8	105.4	52.3	107.5	76.1	125.7	88.7	136.1	63.2	50.8	138.6	67.4	42.9	76.3	102.3	120.7	83.1	55.4	122.8	139.2	118.2	54	111.5	70.6	89.6	64.5	96.9	95.1
NEDD4	462.6	252.6	419.2	134.5	168.5	352.6	331.7	247.6	245.8	326.2	287.9	427.5	334.6	278.1	313.8	256.5	203.9	263.4	388.8	311.9	378.8	300.1	194.7	365.9	380.2	271.2	213.3	334.3	213.8	162.1	305.1	269.2	230.7
ARL14	3.2	1.7	2.9	15.5	21.3	8.6	9.4	3.9	7.1	4.6	46.9	17.7	2.2	0.9	9	14.5	20.5	2.8	13.8	3.6	6.9	2.6	4.6	6.8	8.2	29.4	2.2	2.5	4.5	13.2	5.4	3.3	15.9
NLGN1	22.5	31.1	111.1	20.9	36.1	52.8	16.2	2.3	12.8	7.9	51	14.8	3	23.3	38.3	2	15.1	5.5	8.9	2.6	17.5	35.6	15.7	16	6	46.1	29.3	27.9	2.2	24.9	29.6	57.3	12.3
KCTD14	78.2	150	71.1	267.7	218.7	138.9	92.4	81.4	112.1	114.6	269.5	144.4	130.5	280.2	150.4	68	85.5	124.3	88.6	179.3	108.5	101.3	170.5	186	165.3	92.2	117.1	134.9	158.8	131.6	184.8	105.6	142.1
CLEC4E	69.2	50.3	82.5	209.8	82.6	80.4	49.3	41.1	7	34.5	99.4	108.4	69.3	88.6	34.4	46.5	36.4	120.7	43.9	42.8	96.8	59	84.2	61.9	75.1	45.6	42.9	101	4.9	62	36.1	50.7	36
MAP3K4	981.35	726.5	714.2	491.85	444.55	624.75	568.8	835.45	949.2	598.5	658.45	858.85	697.4	953.35	892.45	497.4	764	597.4	725.25	700.25	889.45	521.8	569.9	659.4	904.85	666.75	570	606.6	552.7	549.45	581.55	649	684.1
BAMBI	244.1	351.5	120.7	1095.9	345.6	145.6	247.5	206.3	209.8	163.9	239.2	299.2	227.6	96.5	344.1	343.5	239.9	211.5	219.4	420	232.9	157	320.2	293.4	187.6	101.8	237.6	434.2	177.6	280.3	200.5	404.6	240.8
COX6A1	4284.5	4298.3	5527.9	4166.7	4418.5	6124.1	7111.6	5305.4	4823.2	5469.1	5460.4	4235.2	3890.9	5636.7	5886.1	5074.2	7254.3	6795.3	5144.9	5940	3765.4	5239.7	5466.8	4300.6	6353.1	7337.5	9470.9	7707.5	7352.8	11180.7	6319.3	5276.1	5079.1
DNAJC9	442.2	410.5	373.95	320.25	331.05	371.15	397.2	444.7	343.25	384.8	523.35	343.15	489.1	520.65	483.95	416.95	583.05	439.55	483.75	445.95	420.9	421.95	335.45	438.5	385.05	384.9	501.7	381.05	481.7	517.7	502.8	390.35	335.25
HTR1D	4.7	5.1	8	8.1	8.4	7.1	5	4.2	7.1	9.9	24.6	8	7	5.1	5.1	5	6.1	4.8	4.6	6.9	7.9	4.5	10.1	8.8	6.7	5.3	7.2	8.1	4.1	6.2	9.3	7	5
ZBTB44	126.7	71.3	42.1	99.5	36.9	17.5	21.5	104.2	58.3	73.3	28.1	22	19.2	17.2	15.3	17.1	32	50.9	254.4	118.6	128.5	106.8	48.4	17	12.5	7.8	8.8	11.7	10.8	12.3	24.7	13	127.8
STOML1	236.25	322.4	260.35	297.4	305.85	362	399.9	299.65	299.4	266.9	362.1	274.35	280.2	400.55	408.95	362.3	329.1	293.9	239.2	208.8	247.7	251.35	242.05	296.8	551.15	466.25	412.35	334.55	444.45	542.1	378.6	253.05	304.5
XRCC6	23.5	47.1	7.9	58.3	51.6	32.6	35.1	8.5	49.6	51.9	57.1	44.1	34.4	55	30.7	12.7	30.1	9.9	47.1	73.1	57.1	32.5	46.7	23.2	9.3	23.7	7.8	9.5	24.2	14.4	9.2	48.9	37.2
MAP4	695.85	949.15	630.95	843.15	698.7	851.95	862.25	1101.05	992.6	735.45	796.75	790.9	582.35	532.95	1094.05	681.45	523.95	618.45	588	445.6	1079.05	458.4	946.05	1008.05	878.25	893.25	529.25	839.45	825.75	464.25	706.25	772.1	765.7
FRY	126.4	103.6	138.5	65	107.3	136.1	154.3	63.9	101.2	52.6	101.9	219.1	84.3	67.7	118	131.6	69.8	121.7	130.3	95.5	180	71.2	73.4	79.4	64.2	101.1	80	127.7	94.4	124.2	115.1	111.8	97.3
GPD1	11.3	10.75	1700.9	22.85	1013.1	1636.2	9.9	15.8	18	222.95	119.45	13.2	11.7	12.15	1566.45	7.75	21.5	7.2	13.5	172.45	11.1	561.4	16.55	228.9	12.05	217	166.3	1754.3	11.25	265.1	12.85	8.05	242.85
PLA2G6	394.5	275.8	400.5	343.4	282.7	261.8	142.7	298.1	299.1	299.9	175.4	220.3	308.9	183.3	207.7	177	160	168.4	177.5	422	332.3	234.7	280.3	387	261.2	201.7	205.9	238.7	140.1	255.6	269.1	212.8	278.8
UBE2D1	80.5	47.4	80.1	209.7	117.2	35.3	16.9	37	36.8	33.1	44.5	48.1	66.5	55.9	67.9	52.4	60.9	68.2	75.3	41.2	51	90.5	40.3	39.1	37.5	28.8	61.2	31.4	44.9	86.3	56.7	52.7	18.3
CEP135	108	73.95	78.8	87.05	90	60.85	61.05	111.45	73.35	99.55	116	117.4	106.1	168.95	115.65	102.7	113.7	101	166.35	154.9	128.2	111.15	85.85	80.7	93.6	70.95	41.3	82.2	81.35	49.75	54.2	90.55	80.3
CCL25	19.1	150.4	135.1	90.7	26.9	36.4	86.3	73.4	104.2	89.2	11.6	30	28.3	14.8	28.7	33.2	22	64.3	11.2	18.1	55.2	21.4	29.9	55.2	44.8	18.5	17.8	5.3	12.4	24	18.8	6.7	111.1
STX16	675.5	896.6	766.3	656.4	567.2	438.6	446.7	801.9	846.2	598.8	360.1	391.5	441.5	350.6	315.2	410.3	300.3	497	794.7	752.2	1122.4	641.8	761.1	581.8	409.2	468.3	295.7	395.9	246	378.3	337.2	456.3	566.2
XPO4	104.8	103.6	104.8	110.2	130.9	76.1	106.4	97.6	73.1	71	114.7	99.1	116.5	118.1	71.7	86.2	85.5	87.2	113.6	133.9	110.3	87.2	111.4	95.5	103.8	45.2	80.8	63.2	82.9	84.7	85.4	85.9	97.5
NDUFS7	492.5	696.9	507.4	421.7	580	645.5	662.2	686.6	502.5	701.9	632.9	558.5	671.2	689.2	564.9	599.3	906.9	758.5	676.9	750	479.7	574.1	588.7	697.4	660.5	615.1	978.1	847	629.1	1286.1	738.5	587.8	569
GPR162	39.9	33.7	35.2	70.7	37	30.8	80.7	150.1	28.1	112.3	28.6	73.5	36	96.7	26	113.3	26.2	19.4	155.4	58.2	31.7	87.5	48.4	42.2	33.8	178.2	20.6	21.2	27.3	20.4	107.1	93.9	23.5
WDR7	531.3	649.5	435.9	262.7	451.9	948.3	855.8	801.4	740.6	696.6	980.8	787.2	914.3	1099.4	685.3	847.6	886.9	750.3	944.2	741.7	701.1	680.4	666.9	924.7	955.1	575.4	492.1	562.8	807.6	337.8	821.4	723.9	822.7
NDST3	86.2	54.4	68.3	101.9	101.4	29.1	34.6	39	69.7	48.1	83.2	53.9	74.6	67.6	32.3	61.3	38.3	72.8	40	82.7	54.5	63.3	59.1	66.5	50.6	62.4	32.8	61	47.4	66.1	128.2	70.3	66.7
DIAPH2	267.4	349.3	356.3	325.8	333.7	359.1	357.5	396.9	326	269.8	223.7	259.6	209.4	391.3	353.9	260.8	165.7	274.5	462.8	296	328.8	294.1	327.2	267.6	208	284	138.3	247	274.1	139.3	158.6	171.8	321
HIC1	90.4	3.9	6.6	18.9	4.2	20.1	151.2	116.8	63.9	70.5	25.5	7.9	13.7	19.5	6.4	65.6	3	16.8	29.6	37.1	10.7	23.4	61.5	41.7	2.2	10.8	3.4	31.9	8.6	6.1	5.7	16.8	11
F5	112.9	267.7	166.85	693.3	637.05	308.95	196.05	530.65	626.75	810.85	1497.85	786.35	112.2	696.65	290.95	236.6	158	223	111.35	143.6	345.75	440.8	515.75	1295.15	740.7	132.15	69.9	151.2	258.3	98.95	493.5	147.1	610.95
FHOD1	727	599.1	395	579.8	583.1	697.2	684.3	1104.8	926.3	1018.5	687.2	627.6	890.1	977.8	484.4	541.2	638.6	586	640.2	852.2	997.3	975.9	828.3	851.4	583.9	700.9	509.3	445	898.1	394.8	900.9	807.2	839.7
P2RY2	10.5	23.6	11.6	93.2	13.9	58.1	10.8	6.8	9	28.4	13.5	38.1	14	28.3	44.8	8.3	10.8	10.5	7.7	15.4	9.8	5.6	10.6	13.5	6.4	31.9	10	12.9	21.7	29.9	20	9	10.7
IQCK	154.45	115.45	134.45	151.9	129.3	126.95	112.3	197.55	202.15	137.45	147.8	170.4	154.75	91.65	182.95	177.75	134.1	131.35	132.9	214.9	185.15	150.9	155.05	178.75	161.05	181.3	152.75	179.3	156.5	191.25	201.75	150.7	191.2
JUNB	1959.6	1273.3	1819.7	3576.1	4656.5	1621.1	1060.3	7994.1	7672.3	6598.3	960.9	1014.6	679.6	866.5	562.5	1077.5	857.1	608.6	918.9	2973.6	820	924.9	1672.8	2540.4	2008.2	897.5	1591	459	1236.7	926	1560.6	1574.5	882.1
RBM23	881.4	1213	875.5	1001	871.2	1263.4	1144.5	1051	1024.5	980.8	1230.8	1221.4	1112.1	960.2	1180.2	863.4	991.8	1000.5	792.1	1051.3	1161.1	914.2	963	1351.6	1357.3	1025.2	949.9	1228.5	1228	973.5	1533.5	1434.2	1025.6
DDX3Y	704.85	517.65	47.05	995.5	1004.55	40.8	5.7	777.5	911.1	599.1	318.65	34.55	32.65	24.2	29.35	25.6	10.4	15.35	29.45	28.7	653.15	611.4	41.4	16.2	20.4	32.55	25.6	11.95	311.75	324.9	26.95	18.15	22.35
PSRC1	192.4	154.5	214.9	159.7	167.6	148.7	168.8	144.2	213	201.3	194.6	180.5	377.4	206.8	145.4	159.8	105.3	187.6	247.8	308.9	219.9	172.2	192.5	213.2	218.8	172.9	194.4	158.2	123.7	181.8	160.6	167	150.7
KCNF1	73.7	57.9	44.3	20.5	76.4	29.1	49	76.9	13.2	56.7	17.2	15	18	6.7	11.3	34	5.7	5.8	11.9	22.8	7.1	6.8	67.3	20.2	12.8	26.9	20.3	6.8	8.6	9.1	15.6	9	92.4
CREB3L2	1523.5	2449.7	2092.2	1725.8	2021.4	2516.8	2646.7	2930.5	3433.8	2351.2	1667	2570.5	1779.4	1873.8	2209.1	1700.6	1876.9	1453.2	2494.2	1947.5	2124.5	2485.1	1439	2355.2	2802.9	2593.7	1448.6	1744.9	2140.6	1083.5	2451.1	2313.1	3241.5
CNGB1	37.4	14.6	7.3	44.5	36.3	26.6	11.8	25.4	13.1	22.4	40.7	22.1	9.8	12.1	9.6	28.4	28.2	9.6	23.3	18.5	32.6	18	10.1	11	22.1	18.9	10.9	12.6	25.4	9.1	21.3	20.8	43.1
IRAK4	287.8	207.1	203.8	180.7	170.6	210.1	163.1	272.7	298.1	326.3	242.2	180.6	246.1	225.4	189.3	364.7	297	409.6	392.8	336.1	234.6	321.3	329.2	140	137.5	237.9	252.7	175	172.7	104.1	169.7	156.7	290.4
CYLC1	20.3	60.9	16.7	161.4	123	32.9	38.1	51.2	90.3	119.6	95.9	64.1	104.1	40.9	43.4	20.1	28.5	50.6	77.8	92.4	81.4	92.4	150.3	136.8	25.5	86.8	66.3	79	60.4	135	147.5	19.4	113.2
HPS4	169.05	141.75	190	63.25	114.15	134.9	144.35	175.25	217.5	151.65	120.35	145.55	154.5	120.1	156.95	104.35	186.35	135.15	206.45	157.8	185.35	201.3	153.5	113.35	164.35	127.9	128.4	161.2	126.5	157.8	127.15	142.85	173.6
ZMYND10	42.3	34.9	37.45	61.85	53.5	71.1	54.7	77.45	19.85	104.25	32.45	38.45	70.15	43.75	31.75	41.15	43.05	47.6	51.9	53.6	64.15	67	71	65.3	58.7	69.9	46.7	45.05	55.1	27.2	72.1	36.5	53.05
UGT2A3	4.5	5.1	1.5	23.5	11.5	1.2	0.5	0.7	12.6	3.5	14.4	8.3	28.7	21.2	1.7	1.5	8.5	26.7	14.6	4.2	20.5	3	10.3	54.3	1.6	3.3	20.8	11.4	0.6	7.1	3.8	24.6	1.1
NLRP1	252.4	185.9	155.3	255.6	118.1	126.7	158.9	277.4	265.6	220.2	136	144.9	109.4	198.3	157.1	124.6	254	200.8	215.6	255.2	274	246.9	274.5	148.9	94.2	80.1	113.1	92.3	105.9	79	101.6	89.8	249.1
UBAP2L	451.05	394.55	346.75	395.95	619.2	401.95	311.05	356.6	377.9	399.3	368.1	397.2	453.15	380.65	345.65	311.9	365	362.15	297.7	393.45	326.9	271.65	387.25	390.65	414	262.35	250.95	400.6	310.3	333	365.45	386.9	396.3
ZBTB10	73.8	45.6	68.2	44.7	108.2	52.1	41.5	55.8	48.7	55.2	74.6	76.2	84.7	74	64.5	56.3	37.7	43.4	46.3	41.7	69.4	47.2	44.7	57.3	82.8	36.7	54.1	77.3	36.4	68.5	54.4	85.3	50.9
ING1	347.8	303.2	296.6	254.8	326.1	397.7	356.9	993.7	849.1	746	360.6	350.7	424.1	227.4	357.9	535.8	336.9	355.6	310	830.2	447.6	278.6	331.2	465.3	321.9	359.7	391.5	292.6	333.7	284.3	365.2	498	259.7
ABCC5	842.8	785.8	716.3	393.6	417.8	635.3	562.7	1060.3	1028.1	1121	452.5	711.1	654.2	568.9	582.9	478.4	337.4	490.4	858.8	776.5	1029.7	586.1	625.9	781.2	712.3	436.3	446.4	461.6	487.3	607	650.1	506.7	1263.4
STMN1	348.9	281.5	138	17.1	97.8	113.4	247.2	148.5	358.6	214.7	249.5	255.7	323.8	351	186.3	347.4	233.1	362.3	196.1	337.1	245.5	68.7	189.7	325.3	263.7	240.1	305	357	232.5	214.7	271.1	297.9	198.7
FBXL8	65.5	12.2	11.7	8.8	7.2	56.5	89	9.4	70.4	12.3	46.6	4.4	41.5	68.6	19.7	34.3	56	45.2	48.2	15	7	9.4	41.1	13.5	25.2	35.8	40	13	53.3	4.3	8.4	25.9	49.9
TRIT1	490.4	372.7	315.2	686.5	647.5	449.9	308.5	378.8	360.6	309	313.7	318.6	296.6	312.6	324.8	284.4	360	236.3	400	337.2	442.3	304	449.2	414.3	323.1	258.4	381.2	251.6	226.8	434.3	364.3	237.7	304.3
GSS	555.7	431.25	376.35	407.6	446.95	501.95	666.7	530.8	574.45	589.7	739.95	453.8	701.8	683.1	428.5	652.35	695.2	741.3	691.6	679.8	574.2	648.45	645.4	707.25	694.8	685.15	786.8	483.45	863.45	717.75	734.55	558.45	583.9
PTPRT	44.3	144.3	35	24.4	25.4	16.8	16.5	12.5	19.2	114.5	34.6	45.3	27.6	36.4	37.4	19.7	34	77.3	60.4	28.5	17.2	39	16.9	33	108.6	84.6	54.7	78.7	22.1	98.3	118.2	17.8	32.4
GNRH1	48.1	50.8	43.1	22.2	18.2	20.9	19.1	7.5	38	8.4	32	25.4	29.3	31.9	20.5	0.4	41.5	24.9	36.8	28	56.7	22.9	2.6	30.7	25.9	34.3	39.1	43.4	9.1	4.1	34.9	31.8	29.3
TRIM22	2787.8	1587.8	1784.5	1256.8	2234.6	1118	1534.5	1475.6	1439.9	1320	3137	2729.6	2331.8	2756.4	1888.3	3397.8	3141.4	3298.8	2984.1	3318.3	3129.8	2793	3139.5	1741.2	1397.6	2328.2	2173.7	2150.3	1237.3	3150.8	1451.1	2549.1	1676.5
BCL11A	195.7	103.8	33.6	15.9	92.2	39.4	58.6	59.7	57	49.3	151.7	60.2	208.2	127.9	69.7	146.3	556.9	197.6	95.9	222.6	67	80.6	117.6	147.4	107.9	51.9	175.4	46	20.7	45.2	71.9	62.2	61.9
PTGS1	519	883.6	361.1	1048.2	468.3	644	917.8	911.3	1015.1	1320.9	743.5	635.6	1071.9	892.4	667.4	656.9	983.5	1119.8	1219.5	740	755.4	896.3	1062.7	1528.5	2190.9	2413.7	1494.8	869.1	1650.3	1041.5	1956.9	1011.3	2286
NCOA4	5644.6	6662.6	5313.6	4736.2	2947.1	6603.6	8457.3	7212.8	6227.8	7697.9	4217.9	4018.5	4961.4	5574	4530.4	5930.1	7027.1	6858.6	5639	5123.6	6144.9	7084.2	6556.2	4131.3	4846.1	5173.6	6643.7	4863.8	5221.8	5862.8	4901.3	4642.8	7703.4
CD46	675.3	606.8	739.4	897.9	701.8	839	877.1	686.7	766.4	891.1	1128.8	896.2	646.7	532.2	801.6	1195.6	632.3	1303.5	752	644.5	861.7	956.4	1090.3	1164	848	871.6	822.5	1042.1	951.2	880.1	534.8	848.4	779.5
VTI1B	1840	2362.4	2192.5	1881.2	1673.9	2654.6	2045.2	2242.5	2075.9	2669.3	3013.6	2213.9	2141.1	2397.2	2457.7	2435.8	2045.1	2581.2	1926.7	1828.2	2020.5	2338.5	2310.2	2975.7	2423.2	2814.2	3376.6	3531.1	3116.1	4739.5	2243.1	2277.7	2749.8
TTN	117.9	170.6	185.3	118	138.2	157.6	46.4	94.9	51.2	105.4	118.9	108.7	126.9	160.2	156.4	94	202.5	159.6	125.9	213.2	151.6	179.8	101.5	4554.8	84	79.9	127	286.1	39.1	119.5	111.8	71.1	117.9
SIX5	9.25	14.55	9.05	17.5	10	37.15	13.65	21.15	16.35	16.15	11.35	7.75	8.4	10	11.15	12.5	12.6	8	11.95	13.1	9.25	31.9	15.8	17.15	11.05	14.2	11.8	10.65	12.3	9.2	8.9	7.1	13.45
EIF4H	3178.1	3869.2	4194.8	5589.6	3666.7	3705.3	3514.6	2711.6	2815.8	2571.1	3858.9	3062.2	3464	3543.5	3656.3	3434.5	3920.1	3580	2993.4	3152	2849.6	3479.1	2956.1	3571.5	4018.4	3343	4029.7	4493.2	3803.4	2674.5	3780.1	3650.1	3465.7
HTR6	146.4	206.5	111.3	226.6	190.2	119.9	131.4	151.9	208.3	142.2	203.1	146.9	197.1	92	160.2	98.6	53.8	57.2	58.4	153.4	174.6	96.3	225.8	66.6	157.5	122.8	112.8	126.1	119.8	106.6	132.4	175	185.7
CYP3A5	56.9	59.3	23.6	46.8	49.3	16.8	42.9	63.4	52.7	34	49.2	18.3	57.7	36.2	41.8	15.7	4.3	47.4	16.8	8.3	24.9	51.2	31.2	18.1	78.9	22.8	41.7	12.5	34.5	62.4	49.3	74.5	9.3
USP3	805.1	868.2	743.7	1312.5	1082.5	826.2	606.8	627.3	663.9	726.1	749.5	829.1	835.1	926.4	713.8	779.6	907.7	823.1	1086.9	932.8	1070.6	1135.8	869.5	762.5	702.5	572.1	755	834.1	715.1	761	774.9	557.3	808
ADH6	96.7	39.15	26.6	71.55	96.5	14.2	36.6	30.8	70.1	25.8	123.8	29.55	31.25	34.65	35.25	35.85	51.5	19.4	37.45	21.35	13.25	30.95	33.9	89.8	70.5	11.05	45.95	21.4	30.2	17.55	17	25.75	47.55
LAMP2	1074.4	1400.6	989.9	1010.4	1174.6	690.6	1138.5	853	873.4	939.1	840.6	1256.8	1075.3	1229	635.8	971.7	656.9	892.6	1206.5	585.8	1155.2	1399.2	992.9	860.6	1062.9	814.4	853.7	710.1	1001.2	1214.6	1227	1211.5	1096.2
SAMD4B	42.4	12.5	10.8	25.2	16.6	44.2	50.7	15.3	45.6	25.5	9.7	7.2	8.9	7.1	6.6	18.6	7.6	17	11.6	11.2	7.4	7.8	73.7	11.9	9.4	8.4	6.8	18	6.7	8.6	23	10.3	31
PIK3CA	436.8	233.9	458.9	239.6	297	723.7	425.8	371.9	357.3	378.8	431.4	450.7	355.3	389.5	656.6	541.2	375.3	437.4	525.3	389.3	486.3	419.9	383	497	299.7	413.5	323.7	522.9	295.7	181.3	244.7	473.4	326
PLXNB1	89.35	43.15	48.5	28.95	67.8	69.95	82.65	94.9	89.65	73	97.25	22.15	21.75	46.9	52.1	48.8	40.35	30.1	28.55	26.3	49.65	26.45	107.15	62.15	65.45	68.15	17.75	15.95	49	47.65	47.5	40	54.1
ASXL2	1007.7	1082.1	867.6	935.3	883.2	676.1	959.8	880.5	790.2	985	665.3	1117.5	1154.9	784	1194.9	978.8	1295.8	993.9	1320.3	1416.7	1110.7	1014	890.7	929.4	1123.3	1101	550.1	850.1	1054	583.7	1245.8	1083.4	961
ZNF223	184	148.3	141.6	163.7	99.6	113.2	86.6	96.3	89.8	104.2	204.6	134.5	193.7	100.1	100.5	149.6	83.5	134.4	117	157.5	164.5	149.2	103.8	168.5	100.5	123.8	149.7	99.1	103.4	130.2	195.7	141.8	119.6
ESRRA	398.3	330.7	294.2	551.55	405.2	474.5	381	427.4	354.85	431.25	498.6	268.35	321.8	350.65	266	340.25	211.1	291.1	224.3	358.15	312.2	366.55	431.75	361.55	346.85	247.5	326.45	256.9	386.25	271.95	407.4	259.25	300.7
TMEM127	598.4	1007.9	532.3	856.5	554.2	684.2	988.4	689	865.7	750	1026.9	763.2	937.9	1167.3	847.8	767.2	902	840.1	773.9	558.3	845.3	703.2	680.8	724.5	1054.8	699.1	710.5	609.6	893.2	607.1	790.2	742.4	885
ZMIZ2	367	227.9	190.4	272	182.2	221.9	163	362.6	383.1	377.6	201	180.3	202.8	141.1	139.3	103.4	229.4	237	299.1	249.7	207.5	202.8	301.7	186.4	139.8	212.7	179.8	116.9	162.9	71.3	164.1	90	272.8
SLC35E3	150.7	215.6	93.8	65.5	73.6	140.25	174.7	184.5	143.25	195.45	324.6	166.4	152.1	169.4	172.6	175.6	160.85	126.65	159.35	160.45	250.25	141.75	191.45	211.05	161.15	111.7	110.55	167.7	131.35	137.55	283.25	261.35	189.65
ASTE1	205.3	161.7	173.3	94.5	91	152.2	269.5	227.1	204.5	170.3	225.6	232.2	220.6	291	220	282.1	214.1	227.8	287.6	181.5	231.4	257.2	207.4	241.6	242	164.4	211.4	314.8	203.5	244.3	243.4	232	241.3
PLD2	293.7	164.2	370.8	345.3	202.5	390.5	406.6	413.2	436.3	355.8	274.7	262.2	244.3	214.7	280.5	329.1	283.8	259.6	268.1	359.6	417	310	552	334.4	252.5	268.4	212.6	221.8	249.5	289	315.7	300.4	467.5
LCMT1	595.2	723	463.7	300.3	474	632.4	833.8	819.9	820.3	659.1	643.6	708.7	679.9	739.1	768.6	669.9	839.6	648.9	646.3	613	617.8	503.3	535.4	602.4	837.7	801	971.4	854.6	856.4	1043.3	820.1	691.9	858.5
ALDH8A1	73.8	32.6	25.9	64.7	44.9	18.2	15.6	53.6	17.3	34.9	77.4	23.4	36.8	48.2	13.4	55.2	47.3	45.1	104.2	78.4	33.2	64.9	53.6	42.5	6.2	3.9	46.2	31.4	39	25.8	35.6	1.8	80.5
FCHSD2	562	603.7	620.3	395	561.9	595.2	561.6	520.7	355.1	546.6	496.1	414.8	749.2	663.2	497.2	468.9	856.6	559.9	779.7	670.4	489.7	491.7	523	370.3	441.7	515.5	314.2	517.6	445.7	321	558.5	429.6	576.7
SGCG	5.6	38.2	36.7	13.5	171.9	9.9	70.5	13	150.8	50.4	23.4	6.9	5.3	4.9	76	7.6	47.9	8	7.3	9.9	8.5	42.9	12.6	343.4	83.2	36.3	66.7	497.1	170.3	88.8	148.2	8.7	94.1
MARK4	394.1	258.65	279	192.95	201.85	435.95	274.6	354.65	290.5	228.95	323.15	363.3	384.95	238.05	248.55	304.75	387.3	258.25	280.3	330.15	263.9	235.55	257.7	251.05	212.55	203.2	244.55	227.5	153.3	114.2	260.6	384.1	237.15
SIRT5	77.2	29.9	55.9	84.6	64.4	56.5	30.85	55.1	87.2	65.3	25.35	72.1	51.25	52.45	24.2	33.9	38.05	37.4	32	59.2	110.95	39.8	81.25	106.55	72.35	16.5	27	44.5	30.35	71.85	49.7	32.1	37.3
ARIH1	519.65	403.35	532.95	453.5	572.15	555.5	418.8	478.5	465.65	560	461.9	590	578.85	477.8	612.1	518.6	299.75	525.7	542.15	569.4	566.85	597.05	426.95	566.25	523.5	511.4	328.9	477.95	475.95	233.4	493.65	543	445.2
ARSJ	99.7	90.4	77.3	59.3	155.6	52.2	31.6	55.1	35.2	7.4	74.4	23.4	89.1	61.2	60.2	66.7	54.9	24.7	49.4	83.4	145.5	53.8	33	73.4	105.9	63.1	60.5	53.1	46.4	89.4	125	114.7	38.4
LYPD1	18.5	32.2	11.2	24.1	19	15.9	40.4	47	24.8	66.5	21.8	31.2	179.6	38.4	10.3	46.9	67.7	14.7	20.2	22.9	24.1	20.2	23.5	21.4	18.2	18.7	20.8	18.3	17.4	33.8	22.6	17.8	21.3
ABHD4	787.5	589.8	772.5	404.9	629.3	1024.1	981.1	694.6	530.7	1139.6	817.2	1033.4	964.7	676.6	871.2	814.5	489.8	514	461.7	736.4	871.3	600.7	822.8	795.9	774.3	754.8	690.6	776.7	563.3	838.7	802.6	1028.9	699.5
CREB3	586.5	546.1	544.4	425.4	316.5	772.7	680.2	723.5	605.4	688.6	648.5	528.4	514.6	573.6	586.6	594.4	571.5	579.3	527.5	609.5	598.6	666.5	659.9	604.5	555.8	692.1	814.6	876.9	990.4	847.5	610.5	712.5	645.3
CA5B	36.75	99.4	34.75	45.8	75.15	68.15	151.55	81.2	66.95	103.15	81.2	101.1	61.4	101.15	212.35	129.1	65.9	52.85	66.25	97.65	156.25	61.9	113.4	84.35	92.55	131.1	21.55	129.45	100.25	57.25	30.4	74.2	118.2
CHD9	643.5	451.3	830.4	417.2	719.1	456.3	223	423	347.2	298.8	285.5	740.2	546.1	424.6	575.4	303.8	307	275.9	554.6	320.9	712.9	458.6	229.9	383.5	638	298.8	286.1	396.2	365.8	266.4	487.3	531.7	264.8
DGKH	146.7	150.6	105.9	92.3	151.3	76.9	82.4	81.7	76.4	28.2	134.5	55.3	20.7	37.5	33.6	8	55.3	63.8	43.6	80.3	49.7	79.3	78.9	62.3	78.1	59.1	30.7	18.2	37.6	24.9	66.1	50.6	72.3
BRD7	620.9	636.8	643.9	645.7	630.8	699.8	813.7	720.6	706.4	525.5	1002.1	916.9	962.1	1060.7	853.2	913.2	896.8	823.2	862.9	652.7	903.6	874.5	649.2	838.1	830.9	843.2	828	1021.4	830.8	877.8	687	876.5	780.4
NCOA2	170.65	229.1	174.95	156.8	109.4	150.75	102.65	208.45	269.35	149.1	127.5	130.35	140.35	192.15	94.75	110.6	60.1	109.05	235.75	272.35	200.25	157.85	153	206.85	112.1	53.65	62.55	115.4	49.65	109.05	91.25	74.9	173
SULT1E1	33.5	60.3	19.7	78.5	46.8	26	39	2.6	32.3	11.3	13.1	4.5	36.2	28.5	22.6	7.1	11.7	12.3	18	65.1	27.2	2.5	8.2	35.6	41.7	33.4	40.1	42.5	29.7	42.1	95.5	46.6	54.7
ITGB1	8.4	34	30.4	19.4	55.8	31.4	39	32.4	7.2	36.3	22.5	30.7	24.4	37.2	20.7	23.8	26.6	15.9	33.6	8.2	34.6	31	38.3	44.4	23.4	24.4	21.7	17.4	30.2	27.3	34.8	24.6	25.1
PARP3	355.6	480	160.1	178.8	252.7	237.6	388.1	448.8	528	444.3	386.6	228.4	283.2	231.6	176.5	309.6	293.5	215	344.7	200.7	315.1	305.9	454.7	290.7	300.9	329.6	294.4	270.8	284.4	270.3	310.1	217.1	433.1
TCF7	881.95	458.35	606.2	388.65	452.9	236.1	257.6	403.6	538.15	393.2	752.75	222.55	744.65	981.4	186.55	496.3	1863.15	759.5	393.75	1049.5	300.75	388.35	347.65	298.85	225.25	168.1	364.6	222.85	102.45	166.85	208.4	116.9	378.8
ERC1	348.6	481.1	459	614.5	439.8	329.7	628.9	350	445	638.9	633	456.2	610.4	379.6	531.9	514.1	145.6	647.7	136.6	584.9	289.8	382.7	620.3	367.3	835.1	376.6	138.9	423.6	541.2	386.2	822.3	441.2	350.7
HNMT	191.05	292.95	276.4	103.95	116.35	383.7	372.95	441.6	368.05	460.8	378.6	505.5	355.25	461.25	316.1	334.65	397.25	610.6	356.9	312.25	357.55	475.55	313.1	496.7	359.85	607.8	823.65	533.75	703.25	1375.45	578.15	393.3	607.4
GSG1	47.4	54.1	48	65.2	47.2	38.1	31.6	40.7	27.3	21.3	56.2	42.5	89.6	38	30.4	69.5	13	44.6	39.7	34.3	49.5	45.5	32.8	34.3	17.1	22.5	11.2	72.2	31.9	48.2	48.6	32.1	25.4
SCN1A	19.4	14.3	10.6	2.4	3.3	3.3	4.3	2.9	2.8	10.3	15.5	21.7	5.6	28.8	6.2	16.1	4.1	12.7	3.1	7.1	19.2	1	4.8	2.7	5.8	5.2	3.5	3.9	4	8.7	9.3	9.9	3.3
DOC2B	77.6	22.9	32.5	24.2	29.5	44.7	50.7	103.5	22.6	110.5	32.9	37.2	29	104.9	78.8	62.9	153.1	10.8	31.4	74.7	88.8	39.3	61.4	29	24.7	10.3	72.5	53.4	36.6	93.8	112.5	44	23.4
MFN2	545.05	595.15	568.95	797.75	689.65	861.9	719.85	721	709.25	837.1	678.75	545.05	556.2	557.65	737.05	522.7	860.7	703.65	461.15	593	512.9	614.35	810.3	573	587.65	543.25	453.1	582.1	732.35	335.25	727.25	623.15	805.05
ZC3H15	1231.2	779.8	924.8	2556.9	2173.9	839.5	575.4	574.2	514.4	586.8	572.7	961.5	812.8	880	833.3	773.5	801.2	680.4	857.2	653.7	782.6	979.3	580.7	849.5	824.7	680.1	813.9	797.9	831.8	876.5	775.6	750.1	569.7
MMP27	74.3	86.3	71.9	88.3	160.1	48.1	44.7	38.2	76	66.4	63.5	80.6	70.1	96.8	72.5	49.2	63.5	57.8	56.6	85.1	76.3	57.7	79.6	101.1	74.3	44.2	72.9	132.2	56.8	122.8	108.8	62.4	50.2
VAMP2	302.3	356.9	428.9	498.3	362.4	593.6	764.8	539.6	689	698.5	338.7	464.7	455.6	335.5	496.5	406.9	501.8	320.3	410.7	449.8	404.1	343.1	404.4	637.9	626	673.2	482.3	495.5	442.9	292.4	731.2	480	519.4
PPP1CA	969.9	719.7	576.1	919.5	687	1070.9	1119.7	1229.2	1080.5	974.3	1013.5	861.5	1020.8	1289.2	889.6	1519.9	1650.4	1618.8	1179.9	1436.4	867.9	1186.2	1084	921.8	1026	1452.9	1718.9	864.1	1736.4	1464.7	1047.2	1087.9	1328.5
ZNF696	108.4	88	99.9	101.6	20.6	65.1	77.4	29.6	78.9	82	47.3	36.2	71.2	91.1	74.7	85	77.2	62.5	93	15.1	19.4	60.1	27.3	59.5	18.7	27	69.6	22	56.1	9.2	12.2	14.5	78.2
SLC3A2	702.6	873	677	1147.9	931.2	1216.1	721.6	798.3	675.4	905.4	599	500.9	481.1	353.6	802.2	487.5	737.9	700.4	687.2	547.7	601.4	646.9	955.4	535.9	524.6	704.9	560.6	574.7	727.3	543	598	584.4	806.9
GPR17	8.35	7.25	10.2	27.75	25.3	9.25	9.5	5.75	7.7	17.8	14.2	22.9	11.5	35.8	11.95	11.65	12.05	16.55	4.9	11.35	12.95	17.3	17.7	11.15	10.7	24.65	8.15	10.7	5.7	30.45	14.1	5.2	10.8
ACAA2	350.9	398.55	691.25	133.1	455.95	435.1	529.55	360.2	525.4	526.6	397.85	284.5	338.4	301.5	685.1	579.25	637.55	455.65	489.35	440.95	439	452.9	420.75	339.65	298.6	645	756.25	665.55	617.45	492.75	477.05	405.25	431.95
SLC7A8	483.4	433.6	187.8	123.7	307.8	882.6	133.1	323.2	262.5	852.1	35.8	98.6	121.8	90.8	82.9	32.8	19.2	27.1	13.9	33.9	29.4	19.7	117.7	62.7	57.6	37.3	18	64	18.5	94.6	35.9	48.7	169.6
CSPP1	235.85	178.65	125.1	160.55	145.75	231.55	192.4	198.55	215.7	207.8	77.4	87.8	129.05	128.85	144.8	71.9	69.65	82.9	135.8	82.2	94.9	129.35	157.1	103.3	78.85	64.85	59.9	120.9	142.05	133.25	64.3	62.45	123.55
NR4A1	333.4	79.2	229.4	258	184.5	269.7	135.1	593.5	438.9	1341.2	38	158	69.1	79.1	162.5	143.1	109	85.5	168.9	280.2	238.5	156.2	259.4	167.9	137.2	126.8	140.3	157	117.8	106.5	104.3	91.9	174.4
CYP26B1	480.8	385.1	430.7	831.8	1005.4	556.7	356.3	348.7	370.8	341.4	630.9	440.5	521	298	548.4	330.4	547.8	241.3	87.5	239.4	355.8	307.6	150	387.3	456.2	605.2	223.8	454.1	200.4	239.7	280.1	457.1	208.2
SPO11	4.6	68.4	42	42.3	33.2	31.5	20.6	59	93	48.2	50.3	58.2	13.8	64.3	32.8	41.5	48.9	37.5	9.6	47.7	24	19.5	54.4	66	48.8	47.3	27.8	6.6	56.4	38.6	37.5	33.6	33.1
ARRB2	727.8	683	526.9	1416.8	748.6	694.9	1346.9	1691.5	1400.2	1333.2	588.8	511.9	742.5	900	534.3	772.7	811.2	903.8	859.7	832.2	675.3	1454.4	2158.8	680	1177.5	761.3	817.2	615.1	1186.4	1030.9	818.7	511.3	2100.8
RFC4	346.1	274.2	264	176.4	281.2	401.2	392	252.1	279.2	305	522.7	311.3	556.3	438.7	448.3	373	523.6	393.4	530.7	547.2	316.5	264.3	322.8	383	297.5	225.3	455.4	509.6	355.5	479.7	418.6	343.3	342.9
KCNA4	52.5	16.4	25.9	89.8	29.3	12.3	13.9	11.1	32.1	25.3	22	18.5	22.8	20.2	19.7	21	20.9	23.3	16.7	35.8	17	25	48.4	30.9	40.6	20.1	22	9.6	56.4	67.1	37	13.5	64.3
CFHR4	6	10.6	140.5	15.3	16	17.7	10.6	11	9.9	31.5	14.3	8.2	14.6	9	47.4	20.9	7.1	3.9	9.4	16.8	25.5	11	12	6.6	10.3	8.5	10.5	14.7	7.8	9.3	16.2	22.9	10.4
CAV2	849	682.8	1577.9	313.5	971.6	939	673.5	308.9	326.5	414.4	518.6	1215.9	578.6	655.2	1177.1	810.9	306.5	565.7	532.8	475.7	939.1	968.5	431	577.3	519.4	797.1	675.8	1441.7	754.8	863.1	583.7	845.4	418
CDK5	203.5	95.6	70.1	22.5	13.8	268.1	418.3	377.3	311.4	368.6	218.7	152.2	229.2	250.7	217.5	263.7	305	284.6	401.4	313.6	246.5	256.9	300.1	123.8	225.3	233.5	350.7	147.7	434.1	408.8	194.9	190.9	416.4
NFATC2IP	651.7	506.15	488.25	431.95	454.45	433.1	262.9	343.9	473.1	421	425.85	390	451.25	493.2	372.75	277.9	355	420.15	602.65	590.55	656.05	407.35	460.05	311.6	247.85	191.4	251.1	340.9	203.6	293.25	235.5	223.35	438.15
VPS54	601.9	672.7	629	538.1	637.7	454.7	284.5	404.5	436.2	297.6	518.8	591.5	578.9	531.7	440.8	460	393.5	552.7	576.7	536.9	739	600.4	454.3	522.2	491.2	438.7	363	494.2	508.3	435.9	557.1	528.6	424.8
PTPRC	886.5	554.1	168.5	1764.5	571	466	620.5	819.1	1167.9	871.2	1283.3	630.5	1488.1	1703.8	605.5	1817.6	2553.6	2367.5	1672.2	1951.1	875.8	2367.1	2204	523.8	890.2	759.4	902.7	410.5	1030.9	471.3	1112.5	714.8	1035.1
BLM	265.2	176.2	201.4	280.2	233.3	280.3	190.3	194.5	200	234.5	332.4	193	350.5	385.9	151.1	271	372.7	319.4	338.8	320.8	213.1	317.1	235.4	198.2	284.1	125.9	212.5	136.2	278	330.1	358.6	233.7	200.9
POU6F2	3.4	5.6	4.9	3.2	7.7	6.3	5.3	12.7	12.6	7.9	3.9	4.3	6.5	3.3	2.9	5.6	15.2	5	6.5	17.4	4.8	4.4	4.5	4.8	2.8	5.3	9.2	4.3	2.3	6	11.3	6.3	6.4
HIPK1	539.2	519.85	515.2	551.65	419.95	651.3	393.95	643.25	556.55	462.7	312.3	357.25	323.1	322.4	361.75	326.85	247.55	368.25	416.35	433.65	402.65	415.5	479.45	436.65	406.65	412.05	198.55	247.2	385.3	354.55	440.25	345.05	656.9
TPSAB1	2508.6	487.9	492.05	672.1	1399.7	2855.95	891.65	5586	2559.2	1304.7	179.25	536.4	442.15	329.65	259.4	843.2	1405.1	1178.95	498.5	970.85	575.9	212.05	292.6	2393.6	1034.25	2753.5	5915.05	2197.9	1053.8	1908.9	3315.3	3162.65	1113.35
MAD1L1	157.3	238.6	128.3	87.9	44.5	323	376.8	247.4	261.1	207.8	174.8	220	151.9	229.1	230.4	265.1	443	312.5	192.5	183.5	173.2	160.5	314.1	214.4	215.7	284.8	313.4	185.2	332	279	216.4	240.4	305.5
KCNN3	16.7	6.95	9.75	10.7	8.8	9.05	69.25	23.95	12.45	8.05	11.6	214	9.4	9.6	45.05	72.65	67.7	46.5	153.8	48.05	41.55	141.1	11.15	10.6	6.05	8.45	6.5	6.3	6.6	7.65	6.9	15.25	7.45
MAD2L1	97.8	79.9	31.5	31.3	68	48.9	46.1	30.2	84.9	76.1	106.4	80.1	268.8	252.1	63.7	112.4	69.8	129.7	108	191.1	75.2	100	63.3	65	120.2	50.9	60.1	76.6	64.2	120.7	136.4	101.5	45.4
RNF11	1667.2	1534.5	2017.7	1749.7	2374.6	1462.7	879.1	799.3	814.4	638.3	1076	1510	1552.4	1160.1	1226.3	1084.6	593.2	887.7	1070.8	1145	1458.8	1232.1	789.2	1369.6	1332	1198.4	1082.5	1630.5	1065.9	1959.8	1763.1	1531.8	903.4
ARFGAP1	889.8	615.2	349.6	583.7	512.3	508.8	720.5	885.6	962	907	686.3	430.6	669	605	522.3	555	545.4	591.7	755.7	628.8	693.6	658.2	927.9	660.9	612.9	484.7	378.3	416.1	604.1	420.9	562.2	510.4	850.9
PON2	1374.1	878.1	802.05	316.6	701.15	492.7	735	613.5	587.4	795.9	651.7	911.45	963.45	588.15	861	720.9	719.75	888.7	846.65	1044.6	1331	1021.25	612.85	817.75	700.5	985.1	1042.15	893.75	1108.6	827.5	724.95	996.55	1095.25
FOXM1	94.3	115.8	18.7	13.4	23.4	14.8	64.1	32.9	55.5	169.5	199.5	19.2	235.1	188.8	78.7	145.5	55.5	128.4	109.3	225.9	61.6	71.7	84.3	25.2	110.1	90.9	8.5	11.4	85.3	18.6	142.9	103.7	98.4
PCDHB13	11.5	9.7	7.7	8.1	7.7	64.3	115.4	139.5	34.3	36.9	11.6	23.2	19.6	5	53.4	31.1	46.7	20.3	18.5	7.9	11.7	5.4	29.5	60.3	74	200	110.2	109.5	144.6	18.2	26.7	135.6	42.5
SPAG9	180.5	183.6	142.9	402.6	250.1	309	207	217	258.9	354.9	218.7	177.8	232.7	148.9	211.5	155.2	102.9	147	196.3	116.1	130	143.8	403.3	198.5	107.9	94.2	99.8	157	102.7	142.3	157.1	124.2	195.8
GBP2	933.4	1450.5	1442.9	914.7	1214.9	870	1017.1	1053.6	1016.1	920.5	2789.8	1710.3	1997.5	1901.4	1332	1687	1177.7	1752.3	1192.4	1708.6	1121	1611	1353.3	1005.7	1090.5	982.5	997.8	1429.9	861	1272.2	922.2	878.4	948
MRPL2	150.6	320	316.7	294	239.3	462.1	370.9	384.3	355.6	389.8	440.4	237.2	256.3	346.8	384.3	208.9	308.2	272.7	384.1	328	318.3	306.6	215	423.2	380.2	406	358.4	361.2	412.4	333.9	295	219.5	356.9
FEZ2	1620.8	1275.7	1274.2	949.7	977.4	1613.8	2503.2	696.2	1629.2	1257.9	1568	1759	1051.1	920.9	854.2	1174.4	1291.1	1220.4	1376.5	954	812.1	1731.5	1762.1	1700	1218	1338.3	1208.5	1284.5	838.4	982.8	1692.5	910	1525.9
AGER	74.7	35.25	39.7	56.2	44	31.15	24.7	42.1	58.2	83.45	33.85	56	38.6	84.95	40.85	20.7	44.3	45.8	92.05	62.15	81.3	51.3	48.9	50	50.45	84.75	41.45	42.35	27.3	42.5	44.9	37.55	63.75
PSMD12	629.5	635.5	648.05	1185.4	1028.55	638.2	524.5	521.35	487.85	403.65	663.35	664.65	698.25	673.2	594.9	434	537.55	597.5	523.55	607.4	586.05	735.05	587.2	606.25	638.4	538.25	468.45	709.8	657.35	556.15	691.2	543.8	414.45
GLRA1	39.6	41.7	25.3	54.3	46.1	37.2	28.7	7.6	11.6	54	64.5	54.2	61.1	43.3	27.5	26.2	35.6	34.9	18.3	66.9	24.1	49.4	41.8	25.3	43.4	28.4	48.7	45.7	26.8	30.1	85.1	44	25.6
FKBP4	254.8	185.9	246.6	436.1	567.8	291.7	236.6	213.5	188.2	247.7	198.6	217.6	174.7	190.5	223	157.1	183.2	220.7	186.2	313.1	172	164.9	196.5	268.2	175.3	191	235	244	237.6	225.6	204.4	184.4	160.9
GTPBP2	582.2	517.7	558.7	389.2	435.3	639.1	415.6	530.9	513	565	560.1	544.3	416.1	430.5	511.1	477.7	389	399.8	557.6	644.3	545.8	572.6	605.1	391.4	410	362.7	436.6	418.3	381.6	500.7	417.5	393.3	521.9
KLRG1	329.5	196.7	164.1	176.6	311.2	141.5	166.1	206.4	289.3	198.5	309.9	145.3	283.1	180.4	133.1	222.6	290.6	539.1	306.2	367.9	207.4	278.3	331.6	276	183.5	202.6	278.4	178.8	145.1	251.8	228	184.4	254.2
DKK4	15.5	38.9	8.6	11.4	29.2	15.5	12.5	15.9	6.2	7.9	9.1	5.4	5.7	13.8	6	9.9	7.7	7	14.3	19	8.4	9	14.7	7	10	14.4	7.1	5.4	9.2	31.6	28.3	9.8	7.8
TXNRD1	1283.1	1394.7	1143.8	2152.6	1606.6	1220.8	1143.4	948.8	1035.6	1365.7	1960.7	1641.7	1629.1	1344.5	1407	1003.4	1029.5	1089.6	1133	1152.2	1205.6	1283.6	1289.2	1490.5	1579.6	914.9	1029.5	1246.8	1256.2	1147.7	1484	1534	1223.3
KCNB2	67.2	52.9	62.35	80.45	85.7	61.1	51.2	30.9	88.25	33.2	111.75	33.45	90.15	41.95	66.75	65.05	27.9	24.85	27.9	52	69.45	39.85	43.75	120.75	61.4	24.7	26.1	39.7	16.9	76.9	125.15	26	54.3
IL6ST	277.8	242	320.5	388.3	391.4	462.5	385.6	289.2	317.5	183.3	356.2	243.4	295.1	358.4	217	172.3	111.6	155.6	207.1	213.9	220.9	121.8	230.2	331	256.1	111.1	111.7	210.8	110.7	136.8	185.5	169.8	210.6
DAB1	22.7	20.7	16.8	46.6	13.9	8.5	20.3	24	83.5	14	9.7	6.6	14.4	14.8	5.4	8.2	6.3	5.5	17.9	10.3	15.8	6.8	20.2	10.4	10.4	18.1	11.9	19.8	11.8	8.7	7.8	16.7	8.7
CD300C	206.3	150.1	138.4	378.7	496.9	114.8	148.2	239.5	323.2	346.4	389.2	128.9	187.7	223.5	195.5	244.6	216.3	331	276	227.6	376	311.3	543.6	380.6	242.8	240.3	190.1	141.8	469.5	392.6	487.1	210.6	362.6
IL17RC	187.25	203.35	151.95	257.8	244.6	234.3	257.7	236.25	259.95	251.8	268	255.9	230.25	220.5	191.95	260.35	148.95	201.5	147.8	286.35	248.35	213.4	299.65	280.4	271.55	224.5	211.4	223.95	193.25	269.05	252.75	250.95	233.35
MDN1	692.3	545.1	469.1	1569.2	984.4	372.9	391.2	671.1	574.9	538.6	501.3	498.9	652.2	681.9	524.1	411.4	494.4	571.5	677.8	750.8	733.8	563.6	484.4	571.9	529.4	376.8	318.8	431.3	352	192.2	334.5	476.5	458.4
MOG	52.7	34	29.1	35.4	65.5	39.4	16.6	16.3	12.8	23.6	80.4	49.1	29.2	40.9	29.6	39.1	19.3	11.5	8.2	49.7	48.3	15.2	24.8	42.2	38.7	7.9	10.3	34.4	7.7	19.4	67.7	17.3	15.4
PCDHA2	7	10.9	5.5	5.9	10.8	5.2	8.6	8.3	7.2	5.5	9	6.9	16.6	5.4	3.8	9.7	5.8	8.3	4.1	11.2	5.8	6.5	8.2	10.4	10.3	4	10.3	12.6	5.7	6.4	4.2	11.2	7.4
APBB1	410.7	399.1	234	237.7	316	317.7	325.7	442.8	346.8	478.6	310.2	252.7	229.8	182.7	252.2	202	331.3	205.7	220.1	175.3	280.5	183.7	468	258.2	268.7	243.6	189.1	247.8	165.9	148.8	159.3	278.1	248.7
TRAK2	1001.85	1119.65	1127.05	495.95	535.65	752.75	862.45	774.05	800.9	744.2	494.5	951.05	765.35	626.9	970.1	720.25	497.45	564.8	818.65	557.3	1002.85	587.3	749.2	608.9	670.4	573.45	398.55	737.2	750.1	371.8	675.2	817.3	659.6
TEX12	1.2	9.5	0.8	1.9	2.8	4.9	15.4	3.7	3.3	20.2	2.7	1.6	3.9	5.9	0.7	5	19.2	1.3	5.4	2.9	11.3	2.7	2.4	1.5	2.3	19.5	3.2	7.5	1	4.5	2.2	1.1	13.6
OR2B6	71.3	73.3	109.4	71.1	87	5.4	25.4	74.9	42.5	14.3	123.7	87	100.4	96.9	35.1	54.8	60.3	66.2	92	90.5	89.6	103.5	61.8	14.8	53.8	13.4	53.3	74.8	36.4	77.4	118.5	52.2	51.6
GSTM4	201.45	332.7	195.5	117.9	200.5	184.85	307	265.75	256.55	228.75	179.9	244.15	203.9	130.5	220.7	273.95	183.2	168.5	191.35	283.15	243.15	222.55	140.65	277.55	222.7	238.5	321.1	409.95	208.25	278.2	243.75	291	253.15
CHST5	274.8	331.6	242.4	183.7	243	254.7	214.6	228.3	183.4	327	203.9	122.5	158.2	125.7	161	241.3	146.9	122.8	159.6	198	202.9	211.3	332.6	202.2	269.3	201.1	171.6	157.5	154.4	275.7	239.8	235.3	281.7
HOMER1	268.4	62.5	34.7	318.2	209.1	41.2	86.3	52.9	48.5	37.3	52.9	83.8	101.4	77.3	71.6	67.9	94.4	51.2	63.9	138.6	129	66.1	89.7	109.2	101.8	72.2	68.9	55.9	75.6	34.6	78.2	105.3	65.7
DDX58	229.4	271.1	417.1	200.9	165	118.8	247.7	274.1	350.7	242.1	352.6	401.3	418.8	311.2	206.1	275.1	346.4	225.5	316.3	252.4	216.6	224.2	262.7	208.1	196.2	240.4	150.4	164.3	218.4	608.1	164.6	299.9	175.7
IFNA17	319.8	268	306.3	314.9	307.5	273.4	143.3	128.1	273.4	242.3	396.9	208	334.2	190.5	162.8	228.3	170.3	199.8	217.6	415.4	237.3	284.2	216	355.9	195.8	213.6	259.7	264.6	175.7	200	394	278.2	160
DENND2D	498.6	362.2	413.4	182.3	360.5	325	457.4	378.1	350.7	614.9	740.6	336.3	955.3	1035.2	251	701.3	1021.2	1009.2	700.8	988.6	308.7	714.2	452.4	535.5	528	356	788.8	434.6	653.4	509.7	343	341.3	497.1
P2RY6	121.3	283	180.5	221	203	151.8	160.4	315.2	291.7	380.1	379.2	176.5	395.7	758.3	174.6	526.3	225.3	495.6	233.7	320.3	198.7	293.2	370.7	229.9	232.9	203.1	246.9	193.2	214.7	552	227.1	192.6	248.7
AP2A2	1262.65	1621.85	911.5	710.35	1031.05	1356.7	1696.8	1593.05	1427.3	1729.7	1129.05	1048.5	1572.7	1258.6	938.9	1516.35	1554.3	1451.6	1501.35	1470.15	1368.45	1203.35	1455.05	1246.2	1300.75	1558.2	1294.85	1383.35	1847.85	1296.35	1346.6	1333.1	1986
HPRT1	1191.4	874.9	722.2	2093.7	1843.8	652.1	907	716.5	684.9	940.6	1216.7	1094.9	1406.3	1461.3	934.2	980	1318.2	1168.1	1003.6	1102.8	1019.6	1097.7	1228.1	966.4	1183.4	652.9	943.2	759.2	1322.1	1198.1	1117.5	941.7	999.8
SLC10A3	274.8	286.3	245.6	230.1	252	512.8	350.1	469.2	451.6	479.7	256.3	314.7	210.4	287.4	332.6	345.6	340	382.3	227.3	197	423.2	300.5	333.4	394.3	476.8	597.4	514.1	411.6	487.4	422.5	450.4	466	406.7
MGLL	1398.4	2008.1	2168.2	1155.8	1402.6	2051.4	3634.3	2239.8	1945.1	2822.8	1481.4	3492.3	1165.5	1111.1	5115.8	1528.1	1385.6	1891.1	1473.9	1371	2006.1	2235	1940.6	2183.3	1590.4	2740.1	1596.1	3826.5	2487.6	1741.2	2290	2068.8	2455.4
CRAT	382.95	476.2	474.05	317.8	254.7	461.7	457.9	523.95	409.55	526.3	464.85	469.55	312.4	423.15	517.95	351.05	305	278.95	345.85	216.9	490.8	275.55	429.4	535.55	481.95	453.2	350.85	426.6	448.55	391.4	433.7	393.75	483.75
SCN9A	3.6	79.4	39.2	6.3	28.6	3.6	10.9	38.4	30.8	26.2	22.1	51.6	23.5	88.5	20.7	47.5	10.2	38.1	29.5	15.4	117.9	136.9	102.4	29.2	27.9	6.2	4.8	46.1	9.4	8.9	14.8	11.3	16
HSP90AB1	4276.2	3521.8	6284.35	10289.5	7778.95	6582.65	4971.75	4869.7	5055.55	5261.3	5335.7	4819.2	4218.1	4495.85	5728.05	4293.45	5116.9	4727.15	3617.8	5519.65	5581.75	3581.2	4819.05	4964.45	4899.3	5909.45	4981.25	5346.4	4848.85	4849.1	4697.15	5493.5	4810.1
TRIM36	27.9	45.2	24.7	84.8	49.6	26.5	85.4	42.6	79.4	68.1	81	70.9	98.9	156.7	53.8	102.5	34.5	65.4	100.6	48.8	116.7	105.4	90.6	97	103.1	22.8	92.9	54.3	62.2	26.2	128	59.1	113.7
AURKB	72.4	85.5	15.5	64.4	80.3	33.2	56.8	23.4	71	116.1	175.5	60.9	216.8	144	59.2	101.3	149.8	165	123.6	172.3	47.1	128.9	94.3	119.6	113.2	77.3	96.7	43.7	104.3	35.5	110.6	83.6	97
PSMB7	1754.7	1719.9	2361.8	1797.4	1612.1	2537.1	2340.7	1754.5	1781.2	1702.8	2214.7	2140.7	2016.4	1669.5	2542.9	1928.7	2412.1	2100	1807.6	2080.5	1961.2	1669	1748.3	1793.2	1996.9	2502.9	2966.9	2574.7	2405.4	3674.3	2049.1	2209.3	1625.5
PSMD6	1978.1	2295.5	1674.9	3577.4	2247.2	2845	1991.5	1909.2	1930.4	2201.5	3020.6	2324	2283.3	2398.4	2447.8	2593.6	3365.1	2745.5	2364.7	2517.4	2076.1	2824.7	2346.2	3081.7	2638	2388.4	3365.3	2925.1	3285.8	3020.8	2290	2356	2273.7
EED	279.95	279.45	256.5	287.25	265	326.95	193.95	178.85	228.4	256.55	299.95	349.25	425.85	570.65	343.25	332.45	381.1	405.9	379.55	322.1	563.05	324.1	286.9	304.9	388.85	222.2	380.4	373.9	257	380.7	304.45	267.25	278.5
ICAM4	61.5	65.4	54.8	50.6	77.8	52	41.3	72.3	52.2	14.3	49.2	10.4	37.9	25.8	26.9	2.9	42.6	26.5	66.7	76.6	41.1	51.8	60.5	24.2	24.2	23.6	20.7	26.8	14	22.3	61.2	18	35.8
[truncated: 11,243 more rows]

## Sheet: Supplementary Table 5
Tag	logFC	AveExpr	t	P.Value	adj.P.Val	B		up=604,down=975
[truncated: 1,579 more rows]

[truncated: 5 more sheets: Supplementary Table 6, Supplementary Table 7, Supplementary Table 8, Supplementary Table 9, Supplementary Table 10]
